# Supplementary material for: Comparative transcriptomic analysis of wheat cultivars differing in their resistance to Fusarium head blight infection during grain-filling stages reveals unique defense mechanisms at play
Source: BMC Plant Biol. 2023 Sep 16;23:433. doi: 10.1186/s12870-023-04451-0 (PMC10504723; doi:10.1186/s12870-023-04451-0)
Supplement: Supplementary file 2 — Additional file 2: Table S1. Aligning statistics of clean reads with assembled unigenes. [file 12870_2023_4451_MOESM2_ESM.xlsx]

## Sheet: report_Filtered_data_stat
Table S1 Aligning statistics of clean reads with assembled unigenes
Sample	Raw reads	Raw bases	Clean reads	Clean bases	Valid bases	Q30	GC
Annong8455_5d(1)	48.81M	7.32G	47.98M	6.75G	0.9221	0.9417	0.5375
Annong8455_5d(2)	47.79M	7.17G	47.02M	6.65G	0.9283	0.9428	0.535
Annong8455_5d(3)	49.71M	7.46G	48.90M	6.91G	0.9272	0.9423	0.5373
Annong8455_10d(1)	49.86M	7.48G	49.03M	6.91G	0.9234	0.9397	0.5292
Annong8455_10d(2)	49.06M	7.36G	48.18M	6.81G	0.9257	0.9397	0.5314
Annong8455_10d(3)	50.21M	7.53G	49.28M	6.94G	0.9216	0.9367	0.5281
Annong8455_15d(1)	50.17M	7.53G	49.29M	6.92G	0.9202	0.9377	0.5263
Annong8455_15d(2)	49.27M	7.39G	48.64M	6.96G	0.9424	0.9542	0.5208
Annong8455_15d(3)	48.32M	7.25G	47.45M	6.67G	0.9209	0.937	0.5226
Sumai3_5d(1)	50.86M	7.63G	49.93M	7.05G	0.9239	0.9374	0.5283
Sumai3_5d(2)	51.59M	7.74G	50.61M	7.13G	0.9217	0.9355	0.5269
Sumai3_5d(3)	47.83M	7.17G	46.93M	6.67G	0.9293	0.9365	0.5258
Sumai3_10d(1)	47.64M	7.15G	46.80M	6.63G	0.9273	0.9365	0.5199
Sumai3_10d(2)	49.74M	7.46G	48.81M	6.92G	0.9281	0.9328	0.5182
Sumai3_10d(3)	48.86M	7.33G	47.96M	6.79G	0.9267	0.9344	0.5165
Sumai3_15d(1)	47.42M	7.11G	46.41M	6.51G	0.9149	0.9311	0.5174
Sumai3_15d(2)	51.39M	7.71G	50.37M	7.10G	0.9209	0.9315	0.5173
Sumai3_15d(3)	47.45M	7.12G	46.35M	6.57G	0.9229	0.9248	0.5105
Annong1589_5d(1)	48.67M	7.30G	47.89M	6.77G	0.9267	0.9418	0.5382
Annong1589_5d(2)	49.33M	7.40G	48.58M	6.84G	0.925	0.9437	0.5356
Annong1589_5d(3)	48.91M	7.34G	48.10M	6.79G	0.9253	0.9433	0.5363
Annong1589_10d(1)	49.33M	7.40G	48.45M	6.82G	0.9212	0.9381	0.5293
Annong1589_10d(2)	48.20M	7.23G	47.35M	6.72G	0.929	0.9408	0.5279
Annong1589_10d(3)	49.70M	7.46G	48.85M	6.92G	0.9276	0.939	0.523
Annong1589_15d(1)	47.33M	7.10G	46.41M	6.51G	0.9165	0.9345	0.5264
Annong1589_15d(2)	51.46M	7.72G	50.52M	7.12G	0.9225	0.9363	0.5228
Annong1589_15d(3)	48.07M	7.21G	47.18M	6.65G	0.9218	0.9354	0.5221
Note: Sample: sample name; Raw reads: the number of original reads; Raw bases: the original sequencing amount, that is, the number of bases; Clean reads: the number of clean reads obtained after filtering; Clean bases: the amount of sequencing obtained after filtration, the number of bases; Valid base: effective base percentage; Q30: the percentage of bases with Qphred values greater than 30 in r…
