# Supplementary material for: Comparative transcriptomic analysis of wheat cultivars differing in their resistance to Fusarium head blight infection during grain-filling stages reveals unique defense mechanisms at play
Source: BMC Plant Biol. 2023 Sep 16;23:433. doi: 10.1186/s12870-023-04451-0 (PMC10504723; doi:10.1186/s12870-023-04451-0)
Supplement: Supplementary file 3 — Additional file 3: Table S2. Transcriptome reads and reference genome comparison rate statistics results. [file 12870_2023_4451_MOESM3_ESM.xlsx]

## Sheet: genome_mapping_stat
Table S2 Transcriptome reads and reference genome comparison rate statistics results
Sample	Total reads	Total mapped reads	Multiple mapped	Uniquely mapped	Read-1	Read-2	Reads map to '+'	Reads map to '-'	Non-splice reads	Splice reads	Reads mapped in proper pairs
Annong8455_5d(1)	47975774	45139509(94.09%)	4855429(10.12%)	40284080(83.97%)	20159151(42.02%)	20124929(41.95%)	20135012(41.97%)	20149068(42.00%)	25083404(52.28%)	15200676(31.68%)	38966164(81.22%)
Annong8455_5d(2)	47019760	44492810(94.63%)	4681001(9.96%)	39811809(84.67%)	19924824(42.38%)	19886985(42.29%)	19899402(42.32%)	19912407(42.35%)	24562592(52.24%)	15249217(32.43%)	38574366(82.04%)
Annong8455_5d(3)	48902584	45933455(93.93%)	4889471(10.00%)	41043984(83.93%)	20540425(42.00%)	20503559(41.93%)	20514873(41.95%)	20529111(41.98%)	25312044(51.76%)	15731940(32.17%)	39752926(81.29%)
Annong8455_10d(1)	49030972	45962970(93.74%)	5074696(10.35%)	40888274(83.39%)	20456630(41.72%)	20431644(41.67%)	20439270(41.69%)	20449004(41.71%)	25863892(52.75%)	15024382(30.64%)	39479890(80.52%)
Annong8455_10d(2)	48184470	45036692(93.47%)	4836862(10.04%)	40199830(83.43%)	20115729(41.75%)	20084101(41.68%)	20095303(41.70%)	20104527(41.72%)	25142797(52.18%)	15057033(31.25%)	38827578(80.58%)
Annong8455_10d(3)	49277808	45074951(91.47%)	5042838(10.23%)	40032113(81.24%)	20017876(40.62%)	20014237(40.62%)	20000661(40.59%)	20031452(40.65%)	26241630(53.25%)	13790483(27.99%)	38512480(78.15%)
Annong8455_15d(1)	49292528	44407320(90.09%)	5358459(10.87%)	39048861(79.22%)	19503045(39.57%)	19545816(39.65%)	19503316(39.57%)	19545545(39.65%)	27627969(56.05%)	11420892(23.17%)	37364358(75.80%)
Annong8455_15d(2)	48638934	43211644(88.84%)	4910698(10.10%)	38300946(78.75%)	19138962(39.35%)	19161984(39.40%)	19124086(39.32%)	19176860(39.43%)	27116138(55.75%)	11184808(23.00%)	36825934(75.71%)
Annong8455_15d(3)	47449256	42211155(88.96%)	4853287(10.23%)	37357868(78.73%)	18629087(39.26%)	18728781(39.47%)	18632303(39.27%)	18725565(39.46%)	27109076(57.13%)	10248792(21.60%)	35611176(75.05%)
Sumai3_5d(1)	49925708	46503020(93.14%)	5220775(10.46%)	41282245(82.69%)	20643670(41.35%)	20638575(41.34%)	20634139(41.33%)	20648106(41.36%)	26808250(53.70%)	14473995(28.99%)	39788538(79.70%)
Sumai3_5d(2)	50609902	46753687(92.38%)	5464310(10.80%)	41289377(81.58%)	20650181(40.80%)	20639196(40.78%)	20639740(40.78%)	20649637(40.80%)	27331615(54.00%)	13957762(27.58%)	39715418(78.47%)
Sumai3_5d(3)	46932224	43861585(93.46%)	4807805(10.24%)	39053780(83.21%)	19537053(41.63%)	19516727(41.58%)	19521253(41.59%)	19532527(41.62%)	25379007(54.08%)	13674773(29.14%)	37671912(80.27%)
Sumai3_10d(1)	46801456	42721590(91.28%)	5247813(11.21%)	37473777(80.07%)	18737418(40.04%)	18736359(40.03%)	18722678(40.00%)	18751099(40.07%)	25606756(54.71%)	11867021(25.36%)	35929712(76.77%)
Sumai3_10d(2)	48812352	43060113(88.22%)	5715515(11.71%)	37344598(76.51%)	18659729(38.23%)	18684869(38.28%)	18650613(38.21%)	18693985(38.30%)	26082777(53.43%)	11261821(23.07%)	35657910(73.05%)
Sumai3_10d(3)	47957134	42912537(89.48%)	6006082(12.52%)	36906455(76.96%)	18446703(38.46%)	18459752(38.49%)	18429685(38.43%)	18476770(38.53%)	25911649(54.03%)	10994806(22.93%)	35238860(73.48%)
Sumai3_15d(1)	46412278	39969821(86.12%)	6785279(14.62%)	33184542(71.50%)	16565287(35.69%)	16619255(35.81%)	16577979(35.72%)	16606563(35.78%)	23703485(51.07%)	9481057(20.43%)	31456246(67.78%)
Sumai3_15d(2)	50372080	43805229(86.96%)	6845453(13.59%)	36959776(73.37%)	18463165(36.65%)	18496611(36.72%)	18454160(36.64%)	18505616(36.74%)	26417355(52.44%)	10542421(20.93%)	35111990(69.71%)
Sumai3_15d(3)	46351516	40024307(86.35%)	6730739(14.52%)	33293568(71.83%)	16623228(35.86%)	16670340(35.97%)	16635439(35.89%)	16658129(35.94%)	23791183(51.33%)	9502385(20.50%)	31503570(67.97%)
Annong1589_5d(1)	47888170	45847062(95.74%)	4728552(9.87%)	41118510(85.86%)	20577463(42.97%)	20541047(42.89%)	20549826(42.91%)	20568684(42.95%)	25770830(53.81%)	15347680(32.05%)	39810332(83.13%)
Annong1589_5d(2)	48575914	46493870(95.71%)	4959499(10.21%)	41534371(85.50%)	20784193(42.79%)	20750178(42.72%)	20758334(42.73%)	20776037(42.77%)	25782556(53.08%)	15751815(32.43%)	40177590(82.71%)
Annong1589_5d(3)	48102506	45970564(95.57%)	4816148(10.01%)	41154416(85.56%)	20594591(42.81%)	20559825(42.74%)	20568274(42.76%)	20586142(42.80%)	25523042(53.06%)	15631374(32.50%)	39877160(82.90%)
Annong1589_10d(1)	48450450	45134580(93.16%)	5180328(10.69%)	39954252(82.46%)	19988695(41.26%)	19965557(41.21%)	19970275(41.22%)	19983977(41.25%)	25625914(52.89%)	14328338(29.57%)	38465144(79.39%)
Annong1589_10d(2)	47354642	43832984(92.56%)	4912468(10.37%)	38920516(82.19%)	19466275(41.11%)	19454241(41.08%)	19454827(41.08%)	19465689(41.11%)	25012873(52.82%)	13907643(29.37%)	37480766(79.15%)
Annong1589_10d(3)	48852942	42929521(87.87%)	4859166(9.95%)	38070355(77.93%)	19037446(38.97%)	19032909(38.96%)	19032503(38.96%)	19037852(38.97%)	24582752(50.32%)	13487603(27.61%)	36610756(74.94%)
Annong1589_15d(1)	46405460	41131308(88.63%)	5508453(11.87%)	35622855(76.76%)	17782484(38.32%)	17840371(38.44%)	17788777(38.33%)	17834078(38.43%)	25345516(54.62%)	10277339(22.15%)	33986556(73.24%)
Annong1589_15d(2)	50522396	44458339(88.00%)	5733110(11.35%)	38725229(76.65%)	19328527(38.26%)	19396702(38.39%)	19331512(38.26%)	19393717(38.39%)	27712004(54.85%)	11013225(21.80%)	36887706(73.01%)
Annong1589_15d(3)	47177506	41559315(88.09%)	5774532(12.24%)	35784783(75.85%)	17855338(37.85%)	17929445(38.00%)	17874328(37.89%)	17910455(37.96%)	25342622(53.72%)	10442161(22.13%)	34072774(72.22%)
Note: Total reads: the number of sequencing sequences after sequencing data filtering (Clean reads)； Total mapped: statistics of the number of sequenced sequences that can be mapped to the genome; Multiple mapped: the number of sequencing sequences with multiple alignment positions on the reference sequence; Uniquely mapped : the number of sequencing sequences with a unique alignment position on …
