# Supplementary material for: Comparative transcriptomic analysis of wheat cultivars differing in their resistance to Fusarium head blight infection during grain-filling stages reveals unique defense mechanisms at play
Source: BMC Plant Biol. 2023 Sep 16;23:433. doi: 10.1186/s12870-023-04451-0 (PMC10504723; doi:10.1186/s12870-023-04451-0)
Supplement: Supplementary file 5 — Additional file 5: Table S4-9. Results of gene ontology enrichment analyses of differentially expressed genes Su3 vs other two_T3. [file 12870_2023_4451_MOESM5_ESM.xlsx]

## Sheet: A1589 vs other two_T1
Table S4-1 Results of gene ontology enrichment analyses of differentially expressed genes A1589 vs other two_T1
	Cluster	ID	Description	GeneRatio	BgRatio	pvalue	p.adjust	qvalue	geneID	Count
1	high	GO:0032450	F_maltose alpha-glucosidase activity	4/284	17/85761	2.70864e-07	4.06685e-05	3.4531e-05	TraesCS2A02G548500/TraesCS2A02G548900/TraesCS2A02G549500/TraesCS2B02G580100	4
2	high	GO:0004058	F_aromatic-L-amino-acid decarboxylase activity	5/284	48/85761	5.85834e-07	4.06685e-05	3.4531e-05	TraesCS2B02G545300/TraesCS2D02G518200/TraesCS2D02G518300/TraesCS3A02G410800/TraesCS7A02G387100	5
3	high	GO:0004837	F_tyrosine decarboxylase activity	5/284	48/85761	5.85834e-07	4.06685e-05	3.4531e-05	TraesCS2B02G545300/TraesCS2D02G518200/TraesCS2D02G518300/TraesCS3A02G410800/TraesCS7A02G387100	5
4	high	GO:1901695	P_tyramine biosynthetic process	5/284	48/85761	5.85834e-07	4.06685e-05	3.4531e-05	TraesCS2B02G545300/TraesCS2D02G518200/TraesCS2D02G518300/TraesCS3A02G410800/TraesCS7A02G387100	5
5	high	GO:1990055	F_phenylacetaldehyde synthase activity	5/284	48/85761	5.85834e-07	4.06685e-05	3.4531e-05	TraesCS2B02G545300/TraesCS2D02G518200/TraesCS2D02G518300/TraesCS3A02G410800/TraesCS7A02G387100	5
6	high	GO:0004558	F_alpha-1,4-glucosidase activity	4/284	21/85761	6.74064e-07	4.06685e-05	3.4531e-05	TraesCS2A02G548500/TraesCS2A02G548900/TraesCS2A02G549500/TraesCS2B02G580100	4
7	high	GO:0006559	P_L-phenylalanine catabolic process	5/284	127/85761	7.02767e-05	0.00363431	0.00308584	TraesCS2B02G545300/TraesCS2D02G518200/TraesCS2D02G518300/TraesCS3A02G410800/TraesCS7A02G387100	5
8	high	GO:0010282	C_senescence-associated vacuole	4/284	130/85761	0.000963966	0.0317238	0.0269362	TraesCS2A02G421800/TraesCS4A02G309300/TraesCS4B02G003900/TraesCS4D02G004400	4
9	high	GO:0004067	F_asparaginase activity	2/284	14/85761	0.000968615	0.0317238	0.0269362	TraesCS2D02G511900/TraesCS2D02G512000	2
10	high	GO:0008798	F_beta-aspartyl-peptidase activity	2/284	14/85761	0.000968615	0.0317238	0.0269362	TraesCS2D02G511900/TraesCS2D02G512000	2
11	high	GO:0034052	P_positive regulation of plant-type hypersensitive response	2/284	15/85761	0.00111519	0.0317238	0.0269362	TraesCS2B02G255300/TraesCS7A02G064700	2
12	high	GO:0010623	P_programmed cell death involved in cell development	4/284	136/85761	0.00113925	0.0317238	0.0269362	TraesCS2A02G421800/TraesCS4A02G309300/TraesCS4B02G003900/TraesCS4D02G004400	4
13	high	GO:0048658	P_anther wall tapetum development	4/284	136/85761	0.00113925	0.0317238	0.0269362	TraesCS2A02G421800/TraesCS4A02G309300/TraesCS4B02G003900/TraesCS4D02G004400	4
14	high	GO:0033345	P_asparagine catabolic process via L-aspartate	2/284	16/85761	0.00127172	0.032883	0.0279204	TraesCS2D02G511900/TraesCS2D02G512000	2
15	high	GO:0004049	F_anthranilate synthase activity	2/284	18/85761	0.00161437	0.0389601	0.0330804	TraesCS3A02G041400/TraesCS3B02G042300	2
16	low	GO:0004857	F_enzyme inhibitor activity	15/643	186/85761	1.64578e-11	1.05659e-08	9.19906e-09	TraesCS1A02G338800/TraesCS1B02G065000/TraesCS4A02G449400/TraesCS4A02G460200/TraesCS4A02G460600/TraesCS4A02G460700/TraesCS4A02G461400/TraesCS5B02G570900/TraesCS5D02G561800/TraesCS5D02G561900/TraesCS7A02G029300/TraesCS7D02G025400/TraesCS7D02G025600/TraesCS7D02G034200/TraesCS7A02G486200	15
17	low	GO:0004869	F_cysteine-type endopeptidase inhibitor activity	8/643	113/85761	2.45243e-06	0.000787231	0.00068539	TraesCS2A02G575600/TraesCS2A02G578500/TraesCS2A02G581500/TraesCS2B02G501800/TraesCS2B02G502600/TraesCS2B02G502800/TraesCS4D02G025600/TraesCS5A02G557600	8
18	low	GO:0015066	F_alpha-amylase inhibitor activity	3/643	6/85761	8.2503e-06	0.00176556	0.00153716	TraesCS2B02G392500/TraesCS2D02G371800/TraesCS4A02G055200	3
19	low	GO:1903086	P_negative regulation of sinapate ester biosynthetic process	3/643	9/85761	3.40735e-05	0.0054688	0.00476132	TraesCS7A02G205100/TraesCS7B02G112400/TraesCS7D02G208000	3
20	low	GO:0007065	P_male meiosis sister chromatid cohesion	2/643	3/85761	0.000167542	0.0173105	0.0150711	TraesCS5B02G373300/TraesCS5D02G380600	2
21	low	GO:0007066	P_female meiosis sister chromatid cohesion	2/643	3/85761	0.000167542	0.0173105	0.0150711	TraesCS5B02G373300/TraesCS5D02G380600	2
22	low	GO:0012511	C_monolayer-surrounded lipid storage body	4/643	38/85761	0.000188743	0.0173105	0.0150711	TraesCS2A02G367200/TraesCS2B02G436400/TraesCS2D02G364100/TraesCS2D02G414800	4

## Sheet: A1589 vs other two_T2
Table S4-2 Results of gene ontology enrichment analyses of differentially expressed genes A1589 vs other two_T2
	Cluster	ID	Description	GeneRatio	BgRatio	pvalue	p.adjust	qvalue	geneID	Count
1	high	GO:0004813	F_alanine-tRNA ligase activity	1994-02-01	24/85761	0.000322935	0.0374605	0.0176765	TraesCS7B02G137500/TraesCS7B02G137600	2

## Sheet: A1589 vs other two_T3
Table S4-3 Results of gene ontology enrichment analyses of differentially expressed genes A1589 vs other two_T3
Cluster	Cluster	ID	Description	GeneRatio	BgRatio	pvalue	p.adjust	qvalue	geneID	Count
1	high	GO:0004813	F_alanine-tRNA ligase activity	1979-02-01	24/85761	0.000228212	0.0233507	0.00978637	TraesCS7B02G137500/TraesCS7B02G137600	2
2	high	GO:0000036	F_ACP phosphopantetheine attachment site binding involved in fatty acid biosynthetic process	1979-02-01	38/85761	0.000576437	0.0233507	0.00978637	TraesCS7A02G011700/TraesCS7A02G033700	2
3	high	GO:0016597	F_amino acid binding	1979-03-01	199/85761	0.000854657	0.0233507	0.00978637	TraesCS5B02G550800/TraesCS7B02G137500/TraesCS7B02G137600	3
4	high	GO:0008236	F_serine-type peptidase activity	1979-02-01	58/85761	0.00133932	0.0233507	0.00978637	TraesCS2A02G557700/TraesCS2B02G111000	2
5	high	GO:0016208	F_AMP binding	1979-02-01	58/85761	0.00133932	0.0233507	0.00978637	TraesCS7A02G011700/TraesCS7A02G033700	2
6	high	GO:0047196	F_long-chain-alcohol O-fatty-acyltransferase activity	1979-02-01	63/85761	0.00157768	0.0233507	0.00978637	TraesCS3A02G013600/TraesCS3A02G013700	2
7	high	GO:0103095	F_wax ester synthase activity	1979-02-01	63/85761	0.00157768	0.0233507	0.00978637	TraesCS3A02G013600/TraesCS3A02G013700	2
8	high	GO:0006400	P_tRNA modification	1979-02-01	66/85761	0.00172968	0.0233507	0.00978637	TraesCS7B02G137500/TraesCS7B02G137600	2
9	high	GO:0004144	F_diacylglycerol O-acyltransferase activity	1979-02-01	82/85761	0.00265257	0.0243675	0.0102125	TraesCS3A02G013600/TraesCS3A02G013700	2
10	high	GO:0051179	P_localization	1979-01-01	3/85761	0.00276098	0.0243675	0.0102125	TraesCS1B02G354000	1
11	high	GO:0000049	F_tRNA binding	1979-02-01	89/85761	0.00311481	0.0243675	0.0102125	TraesCS7B02G137500/TraesCS7B02G137600	2
12	high	GO:0048446	P_petal morphogenesis	1979-02-01	92/85761	0.00332363	0.0243675	0.0102125	TraesCS3A02G013600/TraesCS3A02G013700	2
13	high	GO:0033728	F_divinyl chlorophyllide a 8-vinyl-reductase activity	1979-01-01	4/85761	0.00367963	0.0243675	0.0102125	TraesCS6B02G447700	1
14	high	GO:0045951	P_positive regulation of mitotic recombination	1979-01-01	4/85761	0.00367963	0.0243675	0.0102125	TraesCS2A02G561600	1
15	high	GO:0051744	F_3,8-divinyl protochlorophyllide a 8-vinyl reductase activity	1979-01-01	4/85761	0.00367963	0.0243675	0.0102125	TraesCS6B02G447700	1
16	high	GO:0031177	F_phosphopantetheine binding	1979-02-01	99/85761	0.00383562	0.0243675	0.0102125	TraesCS7A02G011700/TraesCS7A02G033700	2
17	high	GO:0080144	P_amino acid homeostasis	1979-02-01	99/85761	0.00383562	0.0243675	0.0102125	TraesCS3D02G333300/TraesCS7B02G234400	2
18	high	GO:0019432	P_triglyceride biosynthetic process	1979-02-01	110/85761	0.00470926	0.0282555	0.011842	TraesCS3A02G013600/TraesCS3A02G013700	2
19	high	GO:0009722	P_detection of cytokinin stimulus	1979-01-01	9/85761	0.00826038	0.0446061	0.0186946	TraesCS5B02G454600	1
20	high	GO:0071345	P_cellular response to cytokine stimulus	1979-01-01	9/85761	0.00826038	0.0446061	0.0186946	TraesCS5B02G454600	1
21	high	GO:0010260	P_organ senescence	1979-02-01	154/85761	0.00901577	0.0450362	0.0188748	TraesCS3A02G013600/TraesCS3A02G013700	2
22	high	GO:0007188	P_adenylate cyclase-modulating G-protein coupled receptor signaling pathway	1979-01-01	10/85761	0.00917403	0.0450362	0.0188748	TraesCS7A02G011900	1
23	high	GO:0070143	P_mitochondrial alanyl-tRNA aminoacylation	1979-01-01	11/85761	0.0100869	0.0453908	0.0190235	TraesCS7B02G137600	1
24	high	GO:1904159	P_megasporocyte differentiation	1979-01-01	11/85761	0.0100869	0.0453908	0.0190235	TraesCS1A02G445500	1
25	high	GO:0043141	F_ATP-dependent 5'-3' DNA helicase activity	1979-01-01	12/85761	0.0109988	0.047515	0.0199137	TraesCS2A02G188100	1
26	high	GO:0006419	P_alanyl-tRNA aminoacylation	1979-01-01	13/85761	0.01191	0.04764	0.0199661	TraesCS7B02G137500	1
27	high	GO:0031683	F_G-protein beta/gamma-subunit complex binding	1979-01-01	13/85761	0.01191	0.04764	0.0199661	TraesCS7A02G011900	1
28	high	GO:0004067	F_asparaginase activity	1979-01-01	14/85761	0.0128203	0.0477447	0.02001	TraesCS2D02G511900	1
29	high	GO:0008798	F_beta-aspartyl-peptidase activity	1979-01-01	14/85761	0.0128203	0.0477447	0.02001	TraesCS2D02G511900	1
30	high	GO:0051726	P_regulation of cell cycle	1979-02-01	195/85761	0.0141283	0.0479079	0.0200783	TraesCS1A02G445500/TraesCS2A02G561600	2
31	high	GO:0008886	F_glyceraldehyde-3-phosphate dehydrogenase (NADP+) (non-phosphorylating) activity	1979-01-01	16/85761	0.0146385	0.0479079	0.0200783	TraesCS7B02G234400	1
32	high	GO:0009652	P_thigmotropism	1979-01-01	16/85761	0.0146385	0.0479079	0.0200783	TraesCS7A02G011900	1
33	high	GO:0033345	P_asparagine catabolic process via L-aspartate	1979-01-01	16/85761	0.0146385	0.0479079	0.0200783	TraesCS2D02G511900	1

## Sheet: A8455 vs other two_T1
Table S4-4 Results of gene ontology enrichment analyses of differentially expressed genes A8455 vs other two_T1
	Cluster	ID	Description	GeneRatio	BgRatio	pvalue	p.adjust	qvalue	geneID	Count
1	high	GO:0101006	F_protein histidine phosphatase activity	4/254	38/85761	5.1241e-06	0.000823605	0.000699829	TraesCS1D02G453400/TraesCS5B02G462400/TraesCS1D02G453200/TraesCS1D02G453300	4
2	high	GO:0000156	F_phosphorelay response regulator activity	6/254	151/85761	6.6153e-06	0.000823605	0.000699829	TraesCS1D02G453400/TraesCS5B02G462400/TraesCS6B02G018400/TraesCS1D02G453200/TraesCS1D02G453300/TraesCS6B02G036800	6
3	high	GO:0000900	F_translation repressor activity, nucleic acid binding	2/254	9/85761	0.00031026	0.0218478	0.0185644	TraesCS4D02G301100/TraesCS6D02G293200	2
4	high	GO:0009913	P_epidermal cell differentiation	4/254	111/85761	0.000350969	0.0218478	0.0185644	TraesCS1D02G039200/TraesCS6B02G372900/TraesCS1A02G037600/TraesCS7B02G208600	4
5	high	GO:0102336	F_3-oxo-arachidoyl-CoA synthase activity	3/254	64/85761	0.000936024	0.0332957	0.0282919	TraesCS7A02G107500/TraesCS7D02G101900/TraesCS1B02G052800	3
6	high	GO:0102337	F_3-oxo-cerotoyl-CoA synthase activity	3/254	64/85761	0.000936024	0.0332957	0.0282919	TraesCS7A02G107500/TraesCS7D02G101900/TraesCS1B02G052800	3
7	high	GO:0102338	F_3-oxo-lignoceronyl-CoA synthase activity	3/254	64/85761	0.000936024	0.0332957	0.0282919	TraesCS7A02G107500/TraesCS7D02G101900/TraesCS1B02G052800	3
8	high	GO:0046185	P_aldehyde catabolic process	2/254	20/85761	0.00160264	0.0443396	0.037676	TraesCS2A02G385100/TraesCS2D02G381800	2
9	high	GO:0071771	F_aldehyde decarbonylase activity	2/254	20/85761	0.00160264	0.0443396	0.037676	TraesCS2A02G385100/TraesCS2D02G381800	2
10	high	GO:0009922	F_fatty acid elongase activity	3/254	83/85761	0.0019806	0.0493169	0.0419053	TraesCS1D02G039200/TraesCS6B02G372900/TraesCS1A02G037600	3
11	low	GO:0009964	P_negative regulation of flavonoid biosynthetic process	7/223	59/85761	2.22361e-10	3.52442e-08	2.39916e-08	TraesCS2D02G481600/TraesCS2D02G481700/TraesCS2D02G481800/TraesCS2D02G482000/TraesCS2D02G482100/TraesCS2D02G482200/TraesCS2D02G483100	7
12	low	GO:0033729	F_anthocyanidin reductase activity	7/223	59/85761	2.22361e-10	3.52442e-08	2.39916e-08	TraesCS2D02G481600/TraesCS2D02G481700/TraesCS2D02G481800/TraesCS2D02G482000/TraesCS2D02G482100/TraesCS2D02G482200/TraesCS2D02G483100	7
13	low	GO:0044237	P_cellular metabolic process	7/223	87/85761	3.58089e-09	3.7838e-07	2.57572e-07	TraesCS2D02G481600/TraesCS2D02G481700/TraesCS2D02G481800/TraesCS2D02G482000/TraesCS2D02G482100/TraesCS2D02G482200/TraesCS2D02G483100	7
14	low	GO:0006694	P_steroid biosynthetic process	7/223	130/85761	5.8891e-08	4.66711e-06	3.17701e-06	TraesCS2D02G481600/TraesCS2D02G481700/TraesCS2D02G481800/TraesCS2D02G482000/TraesCS2D02G482100/TraesCS2D02G482200/TraesCS2D02G483100	7
15	low	GO:0015086	F_cadmium ion transmembrane transporter activity	4/223	82/85761	6.6386e-05	0.00420887	0.00286508	TraesCS2D02G506200/TraesCS2D02G506300/TraesCS5B02G572600/TraesCS5D02G163700	4
16	low	GO:0015675	P_nickel cation transport	2/223	17/85761	0.000892148	0.0471352	0.032086	TraesCS2D02G506200/TraesCS2D02G506300	2

## Sheet: A8455 vs other two_T2
Table S4-5 Results of gene ontology enrichment analyses of differentially expressed genes A8455 vs other two_T2
	Cluster	ID	Description	GeneRatio	BgRatio	pvalue	p.adjust	qvalue	geneID	Count
1	high	GO:0005721	C_pericentric heterochromatin	1995-04-01	93/85761	3.82426e-06	0.000221807	0.000124792	TraesCS6A02G034300/TraesCS6A02G035200/TraesCS6D02G040400/TraesCS6D02G040500	4
2	high	GO:0070828	P_heterochromatin organization	1995-04-01	93/85761	3.82426e-06	0.000221807	0.000124792	TraesCS6A02G034300/TraesCS6A02G035200/TraesCS6D02G040400/TraesCS6D02G040500	4
3	high	GO:0000790	C_nuclear chromatin	1995-04-01	146/85761	2.2747e-05	0.000879549	0.000494846	TraesCS6A02G034300/TraesCS6A02G035200/TraesCS6D02G040400/TraesCS6D02G040500	4
4	high	GO:0017148	P_negative regulation of translation	1995-03-01	169/85761	0.000910811	0.0231969	0.0130509	TraesCS1A02G277900/TraesCS6D02G293200/TraesCS7A02G046600	3
5	high	GO:0016998	P_cell wall macromolecule catabolic process	1995-03-01	182/85761	0.00112727	0.0231969	0.0130509	TraesCS2D02G571400/TraesCS4B02G387600/TraesCS6D02G386800	3
6	high	GO:0004857	F_enzyme inhibitor activity	1995-03-01	186/85761	0.00119984	0.0231969	0.0130509	TraesCS7B02G459000/TraesCS7B02G459100/TraesCS7D02G517600	3
7	high	GO:0000146	F_microfilament motor activity	1995-01-01	2/85761	0.00221425	0.0366932	0.0206441	TraesCS7B02G094100	1
8	low	GO:0015934	C_large ribosomal subunit	1960-02-01	87/85761	0.00173301	0.0220954	0.0088221	TraesCS1B02G038000/TraesCS1B02G395800	2
9	low	GO:0016035	C_zeta DNA polymerase complex	1960-01-01	3/85761	0.00209741	0.0220954	0.0088221	TraesCS2D02G117800	1
10	low	GO:1901605	P_alpha-amino acid metabolic process	1960-01-01	3/85761	0.00209741	0.0220954	0.0088221	TraesCS1B02G118400	1
11	low	GO:0003862	F_3-isopropylmalate dehydrogenase activity	1960-01-01	5/85761	0.00349328	0.0220954	0.0088221	TraesCS3B02G006100	1
12	low	GO:0002752	P_cell surface pattern recognition receptor signaling pathway	1960-01-01	6/85761	0.0041905	0.0220954	0.0088221	TraesCS6D02G403200	1
13	low	GO:0006792	P_regulation of sulfur utilization	1960-01-01	6/85761	0.0041905	0.0220954	0.0088221	TraesCS1A02G324000	1
14	low	GO:0009082	P_branched-chain amino acid biosynthetic process	1960-01-01	6/85761	0.0041905	0.0220954	0.0088221	TraesCS3B02G006100	1
15	low	GO:0019985	P_translesion synthesis	1960-01-01	6/85761	0.0041905	0.0220954	0.0088221	TraesCS2D02G117800	1
16	low	GO:0032491	P_detection of molecule of fungal origin	1960-01-01	6/85761	0.0041905	0.0220954	0.0088221	TraesCS6D02G403200	1
17	low	GO:0032499	P_detection of peptidoglycan	1960-01-01	6/85761	0.0041905	0.0220954	0.0088221	TraesCS6D02G403200	1
18	low	GO:2001080	F_chitosan binding	1960-01-01	6/85761	0.0041905	0.0220954	0.0088221	TraesCS6D02G403200	1
19	low	GO:0031047	P_gene silencing by RNA	1960-02-01	192/85761	0.00810382	0.0373151	0.014899	TraesCS1A02G094500/TraesCS4B02G118300	2
20	low	GO:0010438	P_cellular response to sulfur starvation	1960-01-01	12/85761	0.00836373	0.0373151	0.014899	TraesCS1A02G324000	1
21	low	GO:0016004	F_phospholipase activator activity	1960-01-01	13/85761	0.00905759	0.0375243	0.0149825	TraesCS2A02G235500	1
22	low	GO:0016508	F_long-chain-enoyl-CoA hydratase activity	1960-01-01	14/85761	0.00975098	0.0377038	0.0150541	TraesCS1B02G243300	1
23	low	GO:0008692	F_3-hydroxybutyryl-CoA epimerase activity	1960-01-01	16/85761	0.0111363	0.0403138	0.0160962	TraesCS1B02G243300	1
24	low	GO:0003857	F_3-hydroxyacyl-CoA dehydrogenase activity	1960-01-01	17/85761	0.0118283	0.0403138	0.0160962	TraesCS1B02G243300	1
25	low	GO:0019199	F_transmembrane receptor protein kinase activity	1960-01-01	19/85761	0.0132108	0.0403138	0.0160962	TraesCS6D02G403200	1
26	low	GO:0090355	P_positive regulation of auxin metabolic process	1960-01-01	20/85761	0.0139013	0.0403138	0.0160962	TraesCS7B02G379400	1
27	low	GO:0090358	P_positive regulation of tryptophan metabolic process	1960-01-01	20/85761	0.0139013	0.0403138	0.0160962	TraesCS7B02G379400	1
28	low	GO:0010190	P_cytochrome b6f complex assembly	1960-01-01	23/85761	0.01597	0.0437442	0.0174659	TraesCS1B02G196300	1
29	low	GO:0004165	F_dodecenoyl-CoA delta-isomerase activity	1960-01-01	24/85761	0.0166587	0.0437442	0.0174659	TraesCS1B02G243300	1
30	low	GO:0071323	P_cellular response to chitin	1960-01-01	25/85761	0.0173468	0.0437442	0.0174659	TraesCS6D02G403200	1
31	low	GO:0004300	F_enoyl-CoA hydratase activity	1960-01-01	28/85761	0.0194084	0.0469038	0.0187275	TraesCS1B02G243300	1
32	low	GO:2000488	P_positive regulation of brassinosteroid biosynthetic process	1960-01-01	30/85761	0.0207805	0.0482108	0.0192493	TraesCS7B02G152800	1
33	low	GO:0009098	P_leucine biosynthetic process	1960-01-01	32/85761	0.0221507	0.049413	0.0197293	TraesCS3B02G006100	1

## Sheet: A8455 vs other two_T3
Table S4-6 Results of gene ontology enrichment analyses of differentially expressed genes A8455 vs other two_T3
	Cluster	ID	Description	GeneRatio	BgRatio	pvalue	p.adjust	qvalue	geneID	Count
1	high	GO:0000146	F_microfilament motor activity	1930-01-01	2/85761	0.0006995	0.0365504	0.00687038	TraesCS7B02G094100	1
2	high	GO:0005542	F_folic acid binding	1930-01-01	7/85761	0.00244618	0.0365504	0.00687038	TraesCS1A02G310400	1
3	high	GO:0000900	F_translation repressor activity, nucleic acid binding	1930-01-01	9/85761	0.00314403	0.0365504	0.00687038	TraesCS6D02G293200	1
4	high	GO:0010220	P_positive regulation of vernalization response	1930-01-01	12/85761	0.00418991	0.0365504	0.00687038	TraesCS6D02G293200	1
5	high	GO:0072708	P_response to sorbitol	1930-01-01	12/85761	0.00418991	0.0365504	0.00687038	TraesCS7A02G040900	1
6	high	GO:0016461	C_unconventional myosin complex	1930-01-01	17/85761	0.0059307	0.0365504	0.00687038	TraesCS7B02G094100	1
7	high	GO:0048037	F_cofactor binding	1930-01-01	22/85761	0.00766854	0.0365504	0.00687038	TraesCS3B02G083700	1
8	high	GO:0090436	P_leaf pavement cell development	1930-01-01	23/85761	0.00801576	0.0365504	0.00687038	TraesCS7B02G094100	1
9	high	GO:0004550	F_nucleoside diphosphate kinase activity	1930-01-01	26/85761	0.0090567	0.0365504	0.00687038	TraesCS1D02G452300	1
10	high	GO:0006165	P_nucleoside diphosphate phosphorylation	1930-01-01	26/85761	0.0090567	0.0365504	0.00687038	TraesCS1D02G452300	1
11	high	GO:0006228	P_UTP biosynthetic process	1930-01-01	26/85761	0.0090567	0.0365504	0.00687038	TraesCS1D02G452300	1
12	high	GO:0006241	P_CTP biosynthetic process	1930-01-01	26/85761	0.0090567	0.0365504	0.00687038	TraesCS1D02G452300	1
13	high	GO:0005672	C_transcription factor TFIIA complex	1930-01-01	27/85761	0.00940345	0.0365504	0.00687038	TraesCS2A02G110300	1
14	high	GO:0016616	F_oxidoreductase activity, acting on the CH-OH group of donors, NAD or NADP as acceptor	1930-01-01	27/85761	0.00940345	0.0365504	0.00687038	TraesCS3B02G083700	1
15	high	GO:0006183	P_GTP biosynthetic process	1930-01-01	29/85761	0.0100966	0.0365504	0.00687038	TraesCS1D02G452300	1
16	high	GO:0009413	P_response to flooding	1930-01-01	30/85761	0.010443	0.0365504	0.00687038	TraesCS7A02G040900	1
17	high	GO:0030742	F_GTP-dependent protein binding	1930-01-01	32/85761	0.0111354	0.0366814	0.006895	TraesCS7B02G094100	1
18	high	GO:0090353	F_polygalacturonase inhibitor activity	1930-01-01	37/85761	0.0128645	0.0379883	0.00714065	TraesCS1A02G309100	1
19	high	GO:0007015	P_actin filament organization	1930-01-01	41/85761	0.0142456	0.0379883	0.00714065	TraesCS7B02G094100	1
20	high	GO:0016157	F_sucrose synthase activity	1930-01-01	41/85761	0.0142456	0.0379883	0.00714065	TraesCS7A02G040900	1
21	high	GO:0017137	F_Rab GTPase binding	1930-01-01	41/85761	0.0142456	0.0379883	0.00714065	TraesCS7B02G094100	1
22	high	GO:0035619	C_root hair tip	1930-01-01	45/85761	0.0156249	0.0381297	0.00716724	TraesCS7B02G094100	1
23	high	GO:0000060	P_protein import into nucleus, translocation	1930-01-01	47/85761	0.0163138	0.0381297	0.00716724	TraesCS6D02G293200	1
24	high	GO:0009871	P_jasmonic acid and ethylene-dependent systemic resistance, ethylene mediated signaling pathway	1930-01-01	49/85761	0.0170023	0.0381297	0.00716724	TraesCS2D02G571400	1
25	high	GO:0010077	P_maintenance of inflorescence meristem identity	1930-01-01	50/85761	0.0173463	0.0381297	0.00716724	TraesCS6D02G293200	1
26	high	GO:0030133	C_transport vesicle	1930-01-01	53/85761	0.0183778	0.0381297	0.00716724	TraesCS7B02G094100	1
27	high	GO:0010076	P_maintenance of floral meristem identity	1930-01-01	55/85761	0.0190649	0.0381297	0.00716724	TraesCS6D02G293200	1
28	high	GO:0019932	P_second-messenger-mediated signaling	1930-01-01	55/85761	0.0190649	0.0381297	0.00716724	TraesCS1D02G452300	1
29	high	GO:0048467	P_gynoecium development	1930-01-01	72/85761	0.0248862	0.0462823	0.00869969	TraesCS7B02G094100	1
30	high	GO:0005758	C_mitochondrial intermembrane space	1930-01-01	75/85761	0.02591	0.0462823	0.00869969	TraesCS1D02G452300	1
31	high	GO:0051645	P_Golgi localization	1930-01-01	79/85761	0.0272735	0.0462823	0.00869969	TraesCS7B02G094100	1
32	high	GO:0052543	P_callose deposition in cell wall	1930-01-01	79/85761	0.0272735	0.0462823	0.00869969	TraesCS6D02G293200	1
33	high	GO:0060151	P_peroxisome localization	1930-01-01	79/85761	0.0272735	0.0462823	0.00869969	TraesCS7B02G094100	1
34	high	GO:0051646	P_mitochondrion localization	1930-01-01	82/85761	0.0282949	0.0466034	0.00876004	TraesCS7B02G094100	1
35	high	GO:0005986	P_sucrose biosynthetic process	1930-01-01	85/85761	0.0293153	0.0469045	0.00881663	TraesCS7A02G040900	1
36	high	GO:0006367	P_transcription initiation from RNA polymerase II promoter	1930-01-01	89/85761	0.0306742	0.0477154	0.00896906	TraesCS2A02G110300	1
37	high	GO:0010154	P_fruit development	1930-01-01	93/85761	0.0320312	0.0484255	0.00910254	TraesCS7B02G094100	1
38	high	GO:0010582	P_floral meristem determinacy	1930-01-01	98/85761	0.0337249	0.0484255	0.00910254	TraesCS6D02G293200	1
39	high	GO:0031640	P_killing of cells of other organism	1930-01-01	98/85761	0.0337249	0.0484255	0.00910254	TraesCS2D02G571400	1
40	low	GO:1901605	P_alpha-amino acid metabolic process	1943-01-01	3/85761	0.00150344	0.0366731	0.0142222	TraesCS1B02G118400	1
41	low	GO:0003862	F_3-isopropylmalate dehydrogenase activity	1943-01-01	5/85761	0.00250451	0.0366731	0.0142222	TraesCS3B02G006100	1
42	low	GO:0009082	P_branched-chain amino acid biosynthetic process	1943-01-01	6/85761	0.00300468	0.0366731	0.0142222	TraesCS3B02G006100	1
43	low	GO:0070478	P_nuclear-transcribed mRNA catabolic process, 3'-5' exonucleolytic nonsense-mediated decay	1943-01-01	6/85761	0.00300468	0.0366731	0.0142222	TraesCS4B02G094600	1
44	low	GO:0009722	P_detection of cytokinin stimulus	1943-01-01	9/85761	0.00450371	0.0366731	0.0142222	TraesCS1B02G135600	1
45	low	GO:0055087	C_Ski complex	1943-01-01	9/85761	0.00450371	0.0366731	0.0142222	TraesCS4B02G094600	1
46	low	GO:0071345	P_cellular response to cytokine stimulus	1943-01-01	9/85761	0.00450371	0.0366731	0.0142222	TraesCS1B02G135600	1
47	low	GO:0016004	F_phospholipase activator activity	1943-01-01	13/85761	0.00649899	0.037227	0.0144371	TraesCS2A02G235500	1
48	low	GO:0016508	F_long-chain-enoyl-CoA hydratase activity	1943-01-01	14/85761	0.00699721	0.037227	0.0144371	TraesCS1B02G243300	1
49	low	GO:0060149	P_negative regulation of posttranscriptional gene silencing	1943-01-01	14/85761	0.00699721	0.037227	0.0144371	TraesCS4B02G094600	1
50	low	GO:0008692	F_3-hydroxybutyryl-CoA epimerase activity	1943-01-01	16/85761	0.00799289	0.037227	0.0144371	TraesCS1B02G243300	1
51	low	GO:0003857	F_3-hydroxyacyl-CoA dehydrogenase activity	1943-01-01	17/85761	0.00849037	0.037227	0.0144371	TraesCS1B02G243300	1
52	low	GO:0031125	P_rRNA 3'-end processing	1943-01-01	17/85761	0.00849037	0.037227	0.0144371	TraesCS4B02G094600	1
53	low	GO:0004165	F_dodecenoyl-CoA delta-isomerase activity	1943-01-01	24/85761	0.0119659	0.0473535	0.0183642	TraesCS1B02G243300	1
54	low	GO:0033962	P_cytoplasmic mRNA processing body assembly	1943-01-01	25/85761	0.0124614	0.0473535	0.0183642	TraesCS6B02G265300	1
55	low	GO:0004300	F_enoyl-CoA hydratase activity	1943-01-01	28/85761	0.0139466	0.0477701	0.0185258	TraesCS1B02G243300	1
56	low	GO:2000488	P_positive regulation of brassinosteroid biosynthetic process	1943-01-01	30/85761	0.0149355	0.0477701	0.0185258	TraesCS7B02G152800	1
57	low	GO:0030259	P_lipid glycosylation	1943-01-01	31/85761	0.0154295	0.0477701	0.0185258	TraesCS4A02G385500	1
58	low	GO:0009098	P_leucine biosynthetic process	1943-01-01	32/85761	0.0159234	0.0477701	0.0185258	TraesCS3B02G006100	1
59	low	GO:0016717	F_oxidoreductase activity, acting on paired donors, with oxidation of a pair of donors resulting in the reduction of molecular oxygen to two molecules of water	1943-01-01	34/85761	0.0169103	0.0481944	0.0186904	TraesCS3B02G375400	1
60	low	GO:1900057	P_positive regulation of leaf senescence	1943-01-01	37/85761	0.0183889	0.0492315	0.0190926	TraesCS1B02G446700	1
61	low	GO:0009727	P_detection of ethylene stimulus	1943-01-01	39/85761	0.0193735	0.0492315	0.0190926	TraesCS1B02G135600	1
62	low	GO:0005798	C_Golgi-associated vesicle	1943-01-01	40/85761	0.0198654	0.0492315	0.0190926	TraesCS2A02G235500	1

## Sheet: Su3 vs other two_T1
Table S4-7 Results of gene ontology enrichment analyses of differentially expressed genes Su3 vs other two_T1
	Cluster	ID	Description	GeneRatio	BgRatio	pvalue	p.adjust	qvalue	geneID	Count
1	high	GO:0012511	C_monolayer-surrounded lipid storage body	16/1048	38/85761	3.82028e-21	3.08679e-18	2.36053e-18	TraesCS1B02G445100/TraesCS1D02G422600/TraesCS2A02G367200/TraesCS2A02G385600/TraesCS2A02G417500/TraesCS2B02G384600/TraesCS2B02G402500/TraesCS2B02G436400/TraesCS2D02G364100/TraesCS2D02G382300/TraesCS2D02G414800/TraesCS5B02G181700/TraesCS5D02G188400/TraesCS7A02G234100/TraesCS7B02G132500/TraesCS7D02G234400	16
2	high	GO:0010344	P_seed oilbody biogenesis	12/1048	17/85761	6.09453e-20	2.46219e-17	1.88289e-17	TraesCS2A02G417500/TraesCS2B02G436400/TraesCS2D02G414800/TraesCS4A02G184000/TraesCS5A02G243900/TraesCS5B02G181700/TraesCS5B02G241900/TraesCS5D02G188400/TraesCS5D02G250600/TraesCS7A02G234100/TraesCS7B02G132500/TraesCS7D02G234400	12
3	high	GO:0004869	F_cysteine-type endopeptidase inhibitor activity	19/1048	113/85761	2.2045e-16	5.93746e-14	4.5405e-14	TraesCS2A02G578500/TraesCS2B02G501700/TraesCS2B02G501800/TraesCS2B02G502300/TraesCS2B02G609300/TraesCS2B02G611200/TraesCS2B02G611300/TraesCS2D02G477600/TraesCS2D02G589700/TraesCS3A02G421000/TraesCS3B02G456500/TraesCS4B02G396100/TraesCS4D02G025600/TraesCS5A02G359700/TraesCS5A02G417800/TraesCS5B02G419900/TraesCS5D02G368900/TraesCS5D02G425800/TraesCS7D02G172000	19
4	high	GO:0033095	C_aleurone grain	7/1048	8/85761	3.15746e-13	6.37807e-11	4.87745e-11	TraesCS4A02G453405/TraesCS7A02G035500/TraesCS7A02G035600/TraesCS7A02G036800/TraesCS7D02G032000/TraesCS7D02G032100/TraesCS7D02G033200	7
5	high	GO:0070524	F_11-beta-hydroxysteroid dehydrogenase (NADP+) activity	5/1048	9/85761	3.26542e-08	3.65777e-06	2.79717e-06	TraesCS2A02G285100/TraesCS2B02G302200/TraesCS2D02G284000/TraesCS5B02G559400/TraesCS5D02G565600	5
6	high	GO:0072555	F_17-beta-ketosteroid reductase activity	5/1048	9/85761	3.26542e-08	3.65777e-06	2.79717e-06	TraesCS2A02G285100/TraesCS2B02G302200/TraesCS2D02G284000/TraesCS5B02G559400/TraesCS5D02G565600	5
7	high	GO:0072582	F_17-beta-hydroxysteroid dehydrogenase (NADP+) activity	5/1048	9/85761	3.26542e-08	3.65777e-06	2.79717e-06	TraesCS2A02G285100/TraesCS2B02G302200/TraesCS2D02G284000/TraesCS5B02G559400/TraesCS5D02G565600	5
8	high	GO:0071614	F_linoleic acid epoxygenase activity	6/1048	17/85761	3.62155e-08	3.65777e-06	2.79717e-06	TraesCS2A02G367200/TraesCS2A02G385600/TraesCS2B02G384600/TraesCS2B02G402500/TraesCS2D02G364100/TraesCS2D02G382300	6
9	high	GO:1902609	P_(R)-2-hydroxy-alpha-linolenic acid biosynthetic process	6/1048	19/85761	7.77543e-08	6.98061e-06	5.33822e-06	TraesCS2A02G367200/TraesCS2A02G385600/TraesCS2B02G384600/TraesCS2B02G402500/TraesCS2D02G364100/TraesCS2D02G382300	6
10	high	GO:0015066	F_alpha-amylase inhibitor activity	4/1048	6/85761	3.26151e-07	2.6353e-05	2.01527e-05	TraesCS2B02G392500/TraesCS4A02G055200/TraesCS4B02G249400/TraesCS4D02G250000	4
11	high	GO:2000033	P_regulation of seed dormancy process	6/1048	26/85761	6.13317e-07	4.20431e-05	3.21513e-05	TraesCS1B02G420300/TraesCS1D02G400300/TraesCS3B02G330400/TraesCS3D02G295800/TraesCS1B02G365400/TraesCS1D02G354300	6
12	high	GO:0034389	P_lipid particle organization	7/1048	41/85761	6.24403e-07	4.20431e-05	3.21513e-05	TraesCS2A02G367200/TraesCS2A02G385600/TraesCS2B02G384600/TraesCS2B02G402500/TraesCS2D02G364100/TraesCS2D02G382300/TraesCS4A02G184000	7
13	high	GO:0004392	F_heme oxygenase (decyclizing) activity	6/1048	27/85761	7.80373e-07	4.85032e-05	3.70914e-05	TraesCS2A02G367200/TraesCS2A02G385600/TraesCS2B02G384600/TraesCS2B02G402500/TraesCS2D02G364100/TraesCS2D02G382300	6
14	high	GO:0004133	F_glycogen debranching enzyme activity	3/1048	3/85761	1.81964e-06	8.16816e-05	6.24636e-05	TraesCS7A02G133500/TraesCS7B02G034600/TraesCS7D02G133100	3
15	high	GO:0010303	F_limit dextrinase activity	3/1048	3/85761	1.81964e-06	8.16816e-05	6.24636e-05	TraesCS7A02G133500/TraesCS7B02G034600/TraesCS7D02G133100	3
16	high	GO:0047890	F_flavanone 4-reductase activity	3/1048	3/85761	1.81964e-06	8.16816e-05	6.24636e-05	TraesCS3A02G226600/TraesCS3B02G257900/TraesCS3D02G224600	3
17	high	GO:0051060	F_pullulanase activity	3/1048	3/85761	1.81964e-06	8.16816e-05	6.24636e-05	TraesCS7A02G133500/TraesCS7B02G034600/TraesCS7D02G133100	3
18	high	GO:1990457	C_pexophagosome	3/1048	3/85761	1.81964e-06	8.16816e-05	6.24636e-05	TraesCS2A02G305300/TraesCS2B02G322100/TraesCS2D02G303800	3
19	high	GO:0008667	F_2,3-dihydro-2,3-dihydroxybenzoate dehydrogenase activity	12/1048	176/85761	2.10037e-06	8.48549e-05	6.48903e-05	TraesCS1A02G036700/TraesCS1A02G083800/TraesCS1B02G047400/TraesCS1B02G101100/TraesCS1D02G038300/TraesCS1D02G084900/TraesCS2B02G388600/TraesCS3A02G275600/TraesCS3A02G448300/TraesCS3B02G309300/TraesCS5B02G559400/TraesCS5D02G565600	12
20	high	GO:0009239	P_enterobactin biosynthetic process	12/1048	176/85761	2.10037e-06	8.48549e-05	6.48903e-05	TraesCS1A02G036700/TraesCS1A02G083800/TraesCS1B02G047400/TraesCS1B02G101100/TraesCS1D02G038300/TraesCS1D02G084900/TraesCS2B02G388600/TraesCS3A02G275600/TraesCS3A02G448300/TraesCS3B02G309300/TraesCS5B02G559400/TraesCS5D02G565600	12
21	high	GO:0042807	C_central vacuole	6/1048	32/85761	2.26774e-06	8.72541e-05	6.67251e-05	TraesCS1B02G182200/TraesCS1D02G175200/TraesCS2A02G414200/TraesCS2B02G391400/TraesCS2D02G370800/TraesCS3A02G434600	6
22	high	GO:0031640	P_killing of cells of other organism	9/1048	98/85761	3.4992e-06	0.000128516	9.8279e-05	TraesCS1A02G014100/TraesCS1B02G018000/TraesCS1D02G012100/TraesCS4B02G324100/TraesCS4D02G321100/TraesCS5A02G496500/TraesCS7A02G548000/TraesCS7B02G471500/TraesCS2B02G622200	9
23	high	GO:0005811	C_lipid particle	9/1048	104/85761	5.7241e-06	0.00020109	0.000153778	TraesCS2A02G285100/TraesCS2B02G302200/TraesCS2D02G284000/TraesCS5A02G243900/TraesCS5B02G241900/TraesCS5B02G559400/TraesCS5D02G250600/TraesCS5D02G565600/TraesCS3B02G427100	9
24	high	GO:0004499	F_N,N-dimethylaniline monooxygenase activity	12/1048	195/85761	6.04825e-06	0.000203624	0.000155716	TraesCS2A02G331800/TraesCS4A02G006400/TraesCS4A02G325400/TraesCS4D02G297600/TraesCS4D02G297700/TraesCS5B02G538300/TraesCS5D02G556600/TraesCS6B02G033700/TraesCS7D02G070900/TraesCS5B02G182400/TraesCS5D02G063900/TraesCS5B02G566700	12
25	high	GO:0010438	P_cellular response to sulfur starvation	4/1048	12/85761	1.01503e-05	0.000318434	0.000243513	TraesCS1A02G324000/TraesCS4A02G021700/TraesCS4B02G281800/TraesCS3D02G468400	4
26	high	GO:1990137	F_plant seed peroxidase activity	6/1048	41/85761	1.02466e-05	0.000318434	0.000243513	TraesCS2A02G367200/TraesCS2A02G385600/TraesCS2B02G384600/TraesCS2B02G402500/TraesCS2D02G364100/TraesCS2D02G382300	6
27	high	GO:0005782	C_peroxisomal matrix	7/1048	62/85761	1.09331e-05	0.000327184	0.000250205	TraesCS3D02G045600/TraesCS7A02G183800/TraesCS7B02G088600/TraesCS7B02G088700/TraesCS7D02G185500/TraesCS7D02G185600/TraesCS2D02G311400	7
28	high	GO:0006873	P_cellular ion homeostasis	6/1048	42/85761	1.18308e-05	0.00033759	0.000258162	TraesCS1B02G456500/TraesCS1D02G433100/TraesCS5B02G018300/TraesCS5D02G026500/TraesCS5A02G021400/TraesCS5A02G385600	6
29	high	GO:0000326	C_protein storage vacuole	9/1048	114/85761	1.21165e-05	0.00033759	0.000258162	TraesCS1A02G049100/TraesCS1A02G066100/TraesCS1B02G084300/TraesCS1B02G182200/TraesCS1D02G067100/TraesCS1D02G175200/TraesCS2B02G391400/TraesCS2B02G404300/TraesCS2D02G370800	9
30	high	GO:0016114	P_terpenoid biosynthetic process	9/1048	115/85761	1.30036e-05	0.000350229	0.000267828	TraesCS1A02G202900/TraesCS1D02G206300/TraesCS3A02G254600/TraesCS3B02G286600/TraesCS4A02G343700/TraesCS5B02G530500/TraesCS5D02G529200/TraesCS3D02G255500/TraesCS5A02G385600	9
31	high	GO:0030931	C_heterotetrameric ADPG pyrophosphorylase complex	3/1048	5/85761	1.78654e-05	0.000465653	0.000356095	TraesCS7A02G287400/TraesCS7B02G183300/TraesCS7D02G284900	3
32	high	GO:0051259	P_protein oligomerization	7/1048	71/85761	2.68817e-05	0.000678762	0.000519064	TraesCS3D02G045600/TraesCS7A02G183800/TraesCS7B02G088600/TraesCS7B02G088700/TraesCS7D02G185500/TraesCS7D02G185600/TraesCS2D02G311400	7
33	high	GO:0004476	F_mannose-6-phosphate isomerase activity	3/1048	6/85761	3.54047e-05	0.000817342	0.000625039	TraesCS3A02G044800/TraesCS3B02G039000/TraesCS3D02G036100	3
34	high	GO:0006792	P_regulation of sulfur utilization	3/1048	6/85761	3.54047e-05	0.000817342	0.000625039	TraesCS1A02G324000/TraesCS4A02G021700/TraesCS4B02G281800	3
35	high	GO:0046680	P_response to DDT	3/1048	6/85761	3.54047e-05	0.000817342	0.000625039	TraesCS3A02G044800/TraesCS3B02G039000/TraesCS3D02G036100	3
36	high	GO:0004366	F_glycerol-3-phosphate O-acyltransferase activity	6/1048	51/85761	3.69949e-05	0.00083033	0.000634971	TraesCS2A02G367200/TraesCS2A02G385600/TraesCS2B02G384600/TraesCS2B02G402500/TraesCS2D02G364100/TraesCS2D02G382300	6
37	high	GO:0016707	F_gibberellin 3-beta-dioxygenase activity	3/1048	7/85761	6.1393e-05	0.00118108	0.0009032	TraesCS2A02G540400/TraesCS2B02G570800/TraesCS2B02G570900	3
38	high	GO:0047312	F_L-phenylalanine:pyruvate aminotransferase activity	3/1048	7/85761	6.1393e-05	0.00118108	0.0009032	TraesCS1A02G113400/TraesCS1B02G133500/TraesCS1D02G114800	3
39	high	GO:0050048	F_L-leucine:2-oxoglutarate aminotransferase activity	3/1048	7/85761	6.1393e-05	0.00118108	0.0009032	TraesCS1A02G113400/TraesCS1B02G133500/TraesCS1D02G114800	3
40	high	GO:0080098	F_L-tyrosine:pyruvate aminotransferase activity	3/1048	7/85761	6.1393e-05	0.00118108	0.0009032	TraesCS1A02G113400/TraesCS1B02G133500/TraesCS1D02G114800	3
41	high	GO:0080099	F_L-methionine:2-oxoglutarate aminotransferase activity	3/1048	7/85761	6.1393e-05	0.00118108	0.0009032	TraesCS1A02G113400/TraesCS1B02G133500/TraesCS1D02G114800	3
42	high	GO:0080100	F_L-glutamine:2-oxoglutarate aminotransferase activity	3/1048	7/85761	6.1393e-05	0.00118108	0.0009032	TraesCS1A02G113400/TraesCS1B02G133500/TraesCS1D02G114800	3
43	high	GO:0009610	P_response to symbiotic fungus	10/1048	182/85761	9.20021e-05	0.00172878	0.00132204	TraesCS1B02G037000/TraesCS5B02G423700/TraesCS7B02G192200/TraesCS1A02G029900/TraesCS5A02G421800/TraesCS5D02G430100/TraesCS7D02G227100/TraesCS5B02G350400/TraesCS5B02G350500/TraesCS7A02G227300	10
44	high	GO:0032025	P_response to cobalt ion	3/1048	8/85761	9.73332e-05	0.00178739	0.00136686	TraesCS3A02G044800/TraesCS3B02G039000/TraesCS3D02G036100	3
45	high	GO:0009830	P_cell wall modification involved in abscission	7/1048	90/85761	0.000123606	0.00221941	0.00169723	TraesCS1B02G382800/TraesCS1D02G370800/TraesCS3A02G253200/TraesCS3D02G254100/TraesCS7B02G192200/TraesCS7D02G227100/TraesCS7A02G227300	7
46	high	GO:0016024	P_CDP-diacylglycerol biosynthetic process	6/1048	64/85761	0.000134621	0.00236464	0.00180829	TraesCS2A02G367200/TraesCS2A02G385600/TraesCS2B02G384600/TraesCS2B02G402500/TraesCS2D02G364100/TraesCS2D02G382300	6
47	high	GO:1904369	P_positive regulation of sclerenchyma cell differentiation	3/1048	9/85761	0.00014467	0.00241088	0.00184365	TraesCS1A02G348600/TraesCS1B02G363200/TraesCS1D02G351600	3
48	high	GO:0008379	F_thioredoxin peroxidase activity	2/1048	2/85761	0.000149188	0.00241088	0.00184365	TraesCS2B02G174400/TraesCS2D02G154300	2
49	high	GO:0033788	F_leucoanthocyanidin reductase activity	2/1048	2/85761	0.000149188	0.00241088	0.00184365	TraesCS4D02G218700/TraesCS4A02G085900	2
50	high	GO:0042735	C_protein body	2/1048	2/85761	0.000149188	0.00241088	0.00184365	TraesCS1A02G066100/TraesCS1D02G067100	2
51	high	GO:0005978	P_glycogen biosynthetic process	6/1048	68/85761	0.000188574	0.00298761	0.00228469	TraesCS7A02G287400/TraesCS7A02G549100/TraesCS7B02G183300/TraesCS7D02G284900/TraesCS7D02G535400/TraesCS7D02G535600	6
52	high	GO:0006694	P_steroid biosynthetic process	8/1048	130/85761	0.000211926	0.00329301	0.00251823	TraesCS2A02G285100/TraesCS2B02G302200/TraesCS2D02G284000/TraesCS4A02G343700/TraesCS5B02G530500/TraesCS5B02G559400/TraesCS5D02G529200/TraesCS5D02G565600	8
53	high	GO:0006665	P_sphingolipid metabolic process	5/1048	47/85761	0.000270623	0.00412572	0.00315502	TraesCS3A02G241100/TraesCS3D02G241400/TraesCS6A02G372500/TraesCS6B02G410400/TraesCS6D02G356600	5
54	high	GO:0033591	P_response to L-ascorbic acid	3/1048	11/85761	0.000279022	0.004175	0.00319271	TraesCS3A02G044800/TraesCS3B02G039000/TraesCS3D02G036100	3
55	high	GO:0016846	F_carbon-sulfur lyase activity	4/1048	27/85761	0.000311017	0.00456912	0.00349411	TraesCS1A02G113400/TraesCS1B02G133500/TraesCS1D02G114800/TraesCS5B02G202400	4
56	high	GO:0000032	P_cell wall mannoprotein biosynthetic process	3/1048	12/85761	0.000368646	0.00501325	0.00383374	TraesCS3A02G044800/TraesCS3B02G039000/TraesCS3D02G036100	3
57	high	GO:0010055	P_atrichoblast differentiation	3/1048	12/85761	0.000368646	0.00501325	0.00383374	TraesCS1A02G348600/TraesCS1B02G363200/TraesCS1D02G351600	3
58	high	GO:0032527	P_protein exit from endoplasmic reticulum	3/1048	12/85761	0.000368646	0.00501325	0.00383374	TraesCS5A02G049400/TraesCS5B02G054600/TraesCS5D02G060200	3
59	high	GO:0043620	P_regulation of DNA-templated transcription in response to stress	3/1048	12/85761	0.000368646	0.00501325	0.00383374	TraesCS1A02G348600/TraesCS1B02G363200/TraesCS1D02G351600	3
60	high	GO:0015254	F_glycerol channel activity	6/1048	77/85761	0.000372271	0.00501325	0.00383374	TraesCS1B02G182200/TraesCS1D02G175200/TraesCS2A02G414200/TraesCS2B02G391400/TraesCS2D02G370800/TraesCS3A02G434600	6
61	high	GO:0002020	F_protease binding	5/1048	51/85761	0.000398091	0.00527307	0.00403243	TraesCS4A02G098600/TraesCS4D02G206600/TraesCS7B02G192200/TraesCS7D02G227100/TraesCS7A02G227300	5
62	high	GO:0015250	F_water channel activity	7/1048	110/85761	0.000426701	0.00543471	0.00415604	TraesCS1B02G182200/TraesCS1D02G175200/TraesCS2A02G414200/TraesCS2B02G391400/TraesCS2D02G370800/TraesCS3A02G434600/TraesCS5B02G342100	7
63	high	GO:0048513	P_animal organ development	5/1048	52/85761	0.000436038	0.00543471	0.00415604	TraesCS3A02G241100/TraesCS3D02G241400/TraesCS6A02G372500/TraesCS6B02G410400/TraesCS6D02G356600	5
64	high	GO:0007065	P_male meiosis sister chromatid cohesion	2/1048	3/85761	0.000443924	0.00543471	0.00415604	TraesCS5A02G370900/TraesCS5B02G373300	2
65	high	GO:0007066	P_female meiosis sister chromatid cohesion	2/1048	3/85761	0.000443924	0.00543471	0.00415604	TraesCS5A02G370900/TraesCS5B02G373300	2
66	high	GO:0045281	C_succinate dehydrogenase complex	2/1048	3/85761	0.000443924	0.00543471	0.00415604	TraesCS5A02G189800/TraesCS5D02G201100	2
67	high	GO:0045486	F_naringenin 3-dioxygenase activity	3/1048	13/85761	0.000474885	0.00572697	0.00437953	TraesCS2A02G493500/TraesCS2B02G521500/TraesCS2D02G493400	3
68	high	GO:0034220	P_ion transmembrane transport	6/1048	82/85761	0.000522216	0.00620515	0.00474521	TraesCS1B02G182200/TraesCS1D02G175200/TraesCS2A02G414200/TraesCS2B02G391400/TraesCS2D02G370800/TraesCS3A02G434600	6
69	high	GO:0004781	F_sulfate adenylyltransferase (ATP) activity	3/1048	14/85761	0.000598909	0.00681575	0.00521215	TraesCS7A02G287400/TraesCS7B02G183300/TraesCS7D02G284900	3
70	high	GO:0008878	F_glucose-1-phosphate adenylyltransferase activity	3/1048	14/85761	0.000598909	0.00681575	0.00521215	TraesCS7A02G287400/TraesCS7B02G183300/TraesCS7D02G284900	3
71	high	GO:0080097	F_L-tryptophan:pyruvate aminotransferase activity	3/1048	14/85761	0.000598909	0.00681575	0.00521215	TraesCS1A02G113400/TraesCS1B02G133500/TraesCS1D02G114800	3
72	high	GO:0010187	P_negative regulation of seed germination	7/1048	117/85761	0.000617998	0.00693531	0.00530358	TraesCS3A02G371900/TraesCS3A02G372000/TraesCS3A02G372100/TraesCS3D02G365000/TraesCS4A02G098600/TraesCS4D02G206600/TraesCS3B02G427100	7
73	high	GO:0003844	F_1,4-alpha-glucan branching enzyme activity	3/1048	15/85761	0.00074184	0.00810009	0.00619431	TraesCS7A02G549100/TraesCS7D02G535400/TraesCS7D02G535600	3
74	high	GO:0071277	P_cellular response to calcium ion	3/1048	15/85761	0.00074184	0.00810009	0.00619431	TraesCS5B02G257700/TraesCS5A02G258900/TraesCS5D02G266700	3
75	high	GO:0006032	P_chitin catabolic process	8/1048	159/85761	0.000812213	0.00875024	0.00669149	TraesCS2D02G057000/TraesCS5B02G319700/TraesCS7A02G548000/TraesCS7A02G548100/TraesCS7B02G471400/TraesCS7D02G534700/TraesCS7B02G471500/TraesCS2B02G622200	8
76	high	GO:2000377	P_regulation of reactive oxygen species metabolic process	6/1048	93/85761	0.00101528	0.010794	0.00825443	TraesCS2A02G367200/TraesCS2A02G385600/TraesCS2B02G384600/TraesCS2B02G402500/TraesCS2D02G364100/TraesCS2D02G382300	6
77	high	GO:0000122	P_negative regulation of transcription from RNA polymerase II promoter	5/1048	65/85761	0.00121647	0.0126014	0.00963653	TraesCS1A02G253100/TraesCS1D02G252700/TraesCS1A02G348600/TraesCS1B02G363200/TraesCS1D02G351600	5
78	high	GO:0009501	C_amyloplast	5/1048	65/85761	0.00121647	0.0126014	0.00963653	TraesCS7A02G287400/TraesCS7A02G549100/TraesCS7B02G183300/TraesCS7D02G284900/TraesCS7D02G535400	5
79	high	GO:0015793	P_glycerol transport	6/1048	97/85761	0.0012633	0.0129209	0.00988087	TraesCS1B02G182200/TraesCS1D02G175200/TraesCS2A02G414200/TraesCS2B02G391400/TraesCS2D02G370800/TraesCS3A02G434600	6
80	high	GO:0032107	P_regulation of response to nutrient levels	3/1048	18/85761	0.00129456	0.0130751	0.00999879	TraesCS1A02G348600/TraesCS1B02G363200/TraesCS1D02G351600	3
81	high	GO:0032940	P_secretion by cell	7/1048	133/85761	0.00131142	0.0130818	0.0100039	TraesCS1D02G317300/TraesCS2D02G057000/TraesCS5A02G049400/TraesCS5B02G054600/TraesCS5D02G060200/TraesCS5D02G408100/TraesCS6D02G315200	7
82	high	GO:0009804	P_coumarin metabolic process	3/1048	19/85761	0.00152337	0.014481	0.0110739	TraesCS7B02G192200/TraesCS7D02G227100/TraesCS7A02G227300	3
83	high	GO:0015928	F_fucosidase activity	3/1048	19/85761	0.00152337	0.014481	0.0110739	TraesCS7B02G192200/TraesCS7D02G227100/TraesCS7A02G227300	3
84	high	GO:0019137	F_thioglucosidase activity	3/1048	19/85761	0.00152337	0.014481	0.0110739	TraesCS7B02G192200/TraesCS7D02G227100/TraesCS7A02G227300	3
85	high	GO:0051993	F_abscisic acid glucose ester beta-glucosidase activity	3/1048	19/85761	0.00152337	0.014481	0.0110739	TraesCS7B02G192200/TraesCS7D02G227100/TraesCS7A02G227300	3
86	high	GO:0031305	C_integral component of mitochondrial inner membrane	4/1048	41/85761	0.00156751	0.0147273	0.0112623	TraesCS1A02G033600/TraesCS1B02G042300/TraesCS4B02G184800/TraesCS5B02G046000	4
87	high	GO:0045490	P_pectin catabolic process	8/1048	177/85761	0.00161275	0.0149781	0.0114541	TraesCS1B02G382800/TraesCS1D02G370800/TraesCS2A02G135400/TraesCS2A02G173200/TraesCS2B02G199400/TraesCS2D02G180300/TraesCS6A02G343800/TraesCS6D02G324900	8
88	high	GO:0008061	F_chitin binding	8/1048	180/85761	0.00179215	0.0164552	0.0125837	TraesCS2A02G558000/TraesCS2D02G057000/TraesCS2D02G571600/TraesCS5B02G319700/TraesCS7A02G548000/TraesCS2A02G350400/TraesCS7B02G471500/TraesCS2B02G622200	8
89	high	GO:0004021	F_L-alanine:2-oxoglutarate aminotransferase activity	4/1048	43/85761	0.00187376	0.0166483	0.0127313	TraesCS1A02G113400/TraesCS1B02G133500/TraesCS1D02G114800/TraesCS5D02G224200	4
90	high	GO:0022603	P_regulation of anatomical structure morphogenesis	4/1048	43/85761	0.00187376	0.0166483	0.0127313	TraesCS4A02G325400/TraesCS5D02G556600/TraesCS6B02G033700/TraesCS7D02G070900	4
91	high	GO:0010422	P_regulation of brassinosteroid biosynthetic process	6/1048	105/85761	0.0018956	0.0166483	0.0127313	TraesCS3A02G226600/TraesCS3B02G257900/TraesCS3D02G224600/TraesCS7B02G298900/TraesCS7D02G391700/TraesCS7D02G392400	6
92	high	GO:0045552	F_dihydrokaempferol 4-reductase activity	6/1048	105/85761	0.0018956	0.0166483	0.0127313	TraesCS3A02G226600/TraesCS3B02G257900/TraesCS3D02G224600/TraesCS7B02G298900/TraesCS7D02G391700/TraesCS7D02G392400	6
93	high	GO:0070814	P_hydrogen sulfide biosynthetic process	3/1048	21/85761	0.00205325	0.0178389	0.0136418	TraesCS7A02G287400/TraesCS7B02G183300/TraesCS7D02G284900	3
94	high	GO:0010407	P_non-classical arabinogalactan protein metabolic process	2/1048	6/85761	0.00216602	0.0182307	0.0139414	TraesCS3A02G389200/TraesCS3B02G419800	2
95	high	GO:0018345	P_protein palmitoylation	2/1048	6/85761	0.00216602	0.0182307	0.0139414	TraesCS5B02G381300/TraesCS5D02G387700	2
96	high	GO:0047150	F_betaine-homocysteine S-methyltransferase activity	2/1048	6/85761	0.00216602	0.0182307	0.0139414	TraesCS3B02G343000/TraesCS3D02G308900	2
97	high	GO:0030414	F_peptidase inhibitor activity	3/1048	22/85761	0.00235596	0.0194499	0.0148737	TraesCS4B02G324100/TraesCS4D02G321100/TraesCS5A02G496500	3
98	high	GO:0042754	P_negative regulation of circadian rhythm	6/1048	110/85761	0.00239711	0.0194499	0.0148737	TraesCS3A02G226600/TraesCS3B02G257900/TraesCS3D02G224600/TraesCS7B02G298900/TraesCS7D02G391700/TraesCS7D02G392400	6
99	high	GO:0001709	P_cell fate determination	4/1048	46/85761	0.00240717	0.0194499	0.0148737	TraesCS4A02G203700/TraesCS4B02G075800/TraesCS4D02G104500/TraesCS7D02G295600	4
100	high	GO:0009856	P_pollination	4/1048	46/85761	0.00240717	0.0194499	0.0148737	TraesCS5B02G552900/TraesCS4A02G333300/TraesCS4D02G042100/TraesCS5D02G539500	4
101	high	GO:0009298	P_GDP-mannose biosynthetic process	3/1048	23/85761	0.00268488	0.021479	0.0164255	TraesCS3A02G044800/TraesCS3B02G039000/TraesCS3D02G036100	3
102	high	GO:0043765	F_T/G mismatch-specific endonuclease activity	3/1048	24/85761	0.00304074	0.0240874	0.0184201	TraesCS2A02G507300/TraesCS2B02G535400/TraesCS2D02G508400	3
103	high	GO:0102483	F_scopolin beta-glucosidase activity	4/1048	50/85761	0.00326911	0.0256451	0.0196113	TraesCS5B02G294400/TraesCS7B02G192200/TraesCS7D02G227100/TraesCS7A02G227300	4
104	high	GO:0010466	P_negative regulation of peptidase activity	5/1048	82/85761	0.00339162	0.0261541	0.0200006	TraesCS3A02G421000/TraesCS3B02G456500/TraesCS3D02G034200/TraesCS5B02G498100/TraesCS3D02G034100	5
105	high	GO:0042406	C_extrinsic component of endoplasmic reticulum membrane	6/1048	118/85761	0.00339874	0.0261541	0.0200006	TraesCS3A02G226600/TraesCS3B02G257900/TraesCS3D02G224600/TraesCS7B02G298900/TraesCS7D02G391700/TraesCS7D02G392400	6
106	high	GO:0009687	P_abscisic acid metabolic process	3/1048	26/85761	0.00383595	0.0287648	0.0219971	TraesCS7B02G192200/TraesCS7D02G227100/TraesCS7A02G227300	3
107	high	GO:0004568	F_chitinase activity	6/1048	121/85761	0.0038448	0.0287648	0.0219971	TraesCS2D02G057000/TraesCS5B02G319700/TraesCS7A02G548100/TraesCS7B02G471400/TraesCS7D02G534700/TraesCS2B02G622200	6
108	high	GO:0045330	F_aspartyl esterase activity	6/1048	121/85761	0.0038448	0.0287648	0.0219971	TraesCS2A02G135400/TraesCS2A02G173200/TraesCS2B02G199400/TraesCS2D02G180300/TraesCS6A02G343800/TraesCS6D02G324900	6
109	high	GO:0042183	P_formate catabolic process	2/1048	8/85761	0.00397806	0.0294887	0.0225506	TraesCS4B02G066400/TraesCS4D02G007200	2
110	high	GO:0010018	P_far-red light signaling pathway	5/1048	86/85761	0.00416023	0.0305588	0.023369	TraesCS2B02G387500/TraesCS2B02G387700/TraesCS2B02G387800/TraesCS7B02G112400/TraesCS7D02G208000	5
111	high	GO:0005980	P_glycogen catabolic process	3/1048	27/85761	0.00427657	0.0305794	0.0233847	TraesCS7A02G133500/TraesCS7B02G034600/TraesCS7D02G133100	3
112	high	GO:0016314	F_phosphatidylinositol-3,4,5-trisphosphate 3-phosphatase activity	3/1048	27/85761	0.00427657	0.0305794	0.0233847	TraesCS7B02G192200/TraesCS7D02G227100/TraesCS7A02G227300	3
113	high	GO:0016891	F_endoribonuclease activity, producing 5'-phosphomonoesters	3/1048	27/85761	0.00427657	0.0305794	0.0233847	TraesCS2A02G507300/TraesCS2B02G535400/TraesCS2D02G508400	3
114	high	GO:0004838	F_L-tyrosine:2-oxoglutarate aminotransferase activity	3/1048	28/85761	0.00474664	0.0336428	0.0257274	TraesCS1A02G113400/TraesCS1B02G133500/TraesCS1D02G114800	3
115	high	GO:0008863	F_formate dehydrogenase (NAD+) activity	2/1048	9/85761	0.00507331	0.0341603	0.0261231	TraesCS4B02G066400/TraesCS4D02G007200	2
116	high	GO:0008898	F_S-adenosylmethionine-homocysteine S-methyltransferase activity	2/1048	9/85761	0.00507331	0.0341603	0.0261231	TraesCS3B02G343000/TraesCS3D02G308900	2
117	high	GO:0018342	P_protein prenylation	2/1048	9/85761	0.00507331	0.0341603	0.0261231	TraesCS5B02G381300/TraesCS5D02G387700	2
118	high	GO:0033528	P_S-methylmethionine cycle	2/1048	9/85761	0.00507331	0.0341603	0.0261231	TraesCS3B02G343000/TraesCS3D02G308900	2
119	high	GO:0051214	P_RNA virus induced gene silencing	2/1048	9/85761	0.00507331	0.0341603	0.0261231	TraesCS1A02G160900/TraesCS1D02G158000	2
120	high	GO:1903086	P_negative regulation of sinapate ester biosynthetic process	2/1048	9/85761	0.00507331	0.0341603	0.0261231	TraesCS7B02G112400/TraesCS7D02G208000	2
121	high	GO:0008429	F_phosphatidylethanolamine binding	4/1048	57/85761	0.00524335	0.0350134	0.0267755	TraesCS3A02G006600/TraesCS3B02G007400/TraesCS3B02G010100/TraesCS3D02G004100	4
122	high	GO:0010026	P_trichome differentiation	5/1048	92/85761	0.00553499	0.036658	0.0280331	TraesCS2B02G387500/TraesCS2B02G387700/TraesCS2B02G387800/TraesCS7B02G112400/TraesCS7D02G208000	5
123	high	GO:0016621	F_cinnamoyl-CoA reductase activity	6/1048	131/85761	0.0056474	0.0367992	0.0281411	TraesCS3A02G226600/TraesCS3B02G257900/TraesCS3D02G224600/TraesCS7B02G298900/TraesCS7D02G391700/TraesCS7D02G392400	6
124	high	GO:2000652	P_regulation of secondary cell wall biogenesis	6/1048	131/85761	0.0056474	0.0367992	0.0281411	TraesCS2B02G387500/TraesCS2B02G387700/TraesCS2B02G387800/TraesCS4A02G006100/TraesCS7B02G112400/TraesCS7D02G208000	6
125	high	GO:0005983	P_starch catabolic process	5/1048	94/85761	0.00605687	0.0391516	0.02994	TraesCS4B02G393500/TraesCS5A02G554200/TraesCS7A02G133500/TraesCS7B02G034600/TraesCS7D02G133100	5
126	high	GO:0006829	P_zinc II ion transport	2/1048	10/85761	0.00629044	0.0400134	0.0305991	TraesCS1A02G202900/TraesCS1D02G206300	2
127	high	GO:0034426	C_etioplast membrane	2/1048	10/85761	0.00629044	0.0400134	0.0305991	TraesCS1A02G033600/TraesCS1B02G042300	2
128	high	GO:0080119	P_ER body organization	3/1048	31/85761	0.00633876	0.0400134	0.0305991	TraesCS7B02G192200/TraesCS7D02G227100/TraesCS7A02G227300	3
129	high	GO:0006308	P_DNA catabolic process	3/1048	32/85761	0.00693168	0.0427542	0.032695	TraesCS2A02G507300/TraesCS2B02G535400/TraesCS2D02G508400	3
130	high	GO:0010168	C_ER body	3/1048	32/85761	0.00693168	0.0427542	0.032695	TraesCS7B02G192200/TraesCS7D02G227100/TraesCS7A02G227300	3
131	high	GO:0050362	F_L-tryptophan:2-oxoglutarate aminotransferase activity	3/1048	32/85761	0.00693168	0.0427542	0.032695	TraesCS1A02G113400/TraesCS1B02G133500/TraesCS1D02G114800	3
132	high	GO:0001046	F_core promoter sequence-specific DNA binding	6/1048	137/85761	0.00698776	0.0427736	0.0327099	TraesCS3A02G368700/TraesCS4A02G006100/TraesCS1A02G348600/TraesCS1B02G363200/TraesCS1D02G351600/TraesCS5A02G535200	6
133	high	GO:0009961	P_response to 1-aminocyclopropane-1-carboxylic acid	5/1048	98/85761	0.00720262	0.0437573	0.0334621	TraesCS4A02G250900/TraesCS4B02G064200/TraesCS4D02G063100/TraesCS5B02G327400/TraesCS2B02G617000	5
134	high	GO:0004802	F_transketolase activity	2/1048	11/85761	0.00762631	0.0453092	0.0346489	TraesCS2A02G075200/TraesCS2D02G073900	2
135	high	GO:0009070	P_serine family amino acid biosynthetic process	2/1048	11/85761	0.00762631	0.0453092	0.0346489	TraesCS4B02G066400/TraesCS4D02G007200	2
136	high	GO:0009415	P_response to water	2/1048	11/85761	0.00762631	0.0453092	0.0346489	TraesCS6A02G350500/TraesCS6D02G332900	2
137	low	GO:0000156	F_phosphorelay response regulator activity	17/805	151/85761	1.0914e-13	9.28783e-11	8.05339e-11	TraesCS1A02G444100/TraesCS1A02G445100/TraesCS1A02G445200/TraesCS1A02G445300/TraesCS1A02G445400/TraesCS1B02G479900/TraesCS1B02G480000/TraesCS5A02G452800/TraesCS5A02G453500/TraesCS5A02G453600/TraesCS7A02G146600/TraesCS7B02G049100/TraesCS7B02G049400/TraesCS7B02G422100/TraesCS7D02G148100/TraesCS7D02G148700/TraesCS7D02G500600	17
138	low	GO:0101006	F_protein histidine phosphatase activity	10/805	38/85761	1.87367e-12	7.97247e-10	6.91286e-10	TraesCS1A02G444100/TraesCS1A02G445100/TraesCS1A02G445200/TraesCS1A02G445300/TraesCS1A02G445400/TraesCS1B02G479900/TraesCS1B02G480000/TraesCS5A02G452800/TraesCS5A02G453500/TraesCS5A02G453600	10
139	low	GO:0009927	F_histidine phosphotransfer kinase activity	11/805	90/85761	9.89268e-10	2.80622e-07	2.43325e-07	TraesCS1B02G061400/TraesCS4B02G281000/TraesCS4D02G009700/TraesCS6A02G020400/TraesCS6D02G067900/TraesCS7A02G016100/TraesCS7A02G146600/TraesCS7B02G049100/TraesCS7B02G049400/TraesCS7D02G148100/TraesCS7D02G148700	11
140	low	GO:0004857	F_enzyme inhibitor activity	13/805	186/85761	3.01008e-08	6.40395e-06	5.55281e-06	TraesCS1D02G232800/TraesCS2A02G467500/TraesCS2D02G089400/TraesCS3A02G086500/TraesCS3B02G102000/TraesCS3D02G086800/TraesCS4A02G369900/TraesCS4B02G022200/TraesCS5B02G502800/TraesCS6A02G241600/TraesCS6B02G435500/TraesCS6D02G380700/TraesCS7A02G486600	13
141	low	GO:0048511	P_rhythmic process	10/805	125/85761	3.37758e-07	5.74863e-05	4.98459e-05	TraesCS2A02G107500/TraesCS2B02G124800/TraesCS2B02G125200/TraesCS2D02G081900/TraesCS2D02G107600/TraesCS2D02G107800/TraesCS6B02G063900/TraesCS6D02G054900/TraesCS7B02G275000/TraesCS7D02G370000	10
142	low	GO:1901430	P_positive regulation of syringal lignin biosynthetic process	9/805	105/85761	7.28831e-07	0.000103373	8.96334e-05	TraesCS2A02G107500/TraesCS2B02G124800/TraesCS2B02G125200/TraesCS2D02G107600/TraesCS2D02G107800/TraesCS6B02G063900/TraesCS6D02G054900/TraesCS7B02G275000/TraesCS7D02G370000	9
143	low	GO:0004575	F_sucrose alpha-glucosidase activity	8/805	87/85761	1.77078e-06	0.000215276	0.000186664	TraesCS1A02G394000/TraesCS1B02G422700/TraesCS1D02G402500/TraesCS2A02G295400/TraesCS2B02G311900/TraesCS6A02G023200/TraesCS6B02G031500/TraesCS6B02G031600	8
144	low	GO:0080117	P_secondary growth	5/805	26/85761	4.02019e-06	0.000427648	0.00037081	TraesCS7A02G146600/TraesCS7B02G049100/TraesCS7B02G049400/TraesCS7D02G148100/TraesCS7D02G148700	5
145	low	GO:0030245	P_cellulose catabolic process	7/805	83/85761	1.39943e-05	0.00132324	0.00114737	TraesCS1A02G072100/TraesCS1A02G072300/TraesCS1B02G090700/TraesCS1D02G074700/TraesCS1D02G074800/TraesCS1D02G075100/TraesCS6A02G337300	7
146	low	GO:0032450	F_maltose alpha-glucosidase activity	4/805	17/85761	1.66388e-05	0.00141596	0.00122777	TraesCS2B02G580200/TraesCS2B02G580300/TraesCS2D02G550600/TraesCS2D02G550700	4
147	low	GO:0006349	P_regulation of gene expression by genetic imprinting	6/805	62/85761	2.63974e-05	0.0020422	0.00177078	TraesCS2A02G000100/TraesCS4A02G372200/TraesCS4A02G388400/TraesCS7A02G089200/TraesCS7D02G069700/TraesCS7D02G084500	6
148	low	GO:0004558	F_alpha-1,4-glucosidase activity	4/805	21/85761	4.06105e-05	0.00287996	0.00249719	TraesCS2B02G580200/TraesCS2B02G580300/TraesCS2D02G550600/TraesCS2D02G550700	4
149	low	GO:0009116	P_nucleoside metabolic process	5/805	45/85761	6.44415e-05	0.00421844	0.00365777	TraesCS7A02G146600/TraesCS7B02G049100/TraesCS7B02G049400/TraesCS7D02G148100/TraesCS7D02G148700	5
150	low	GO:0018106	P_peptidyl-histidine phosphorylation	5/805	51/85761	0.000118285	0.00719004	0.00623442	TraesCS7A02G146600/TraesCS7B02G049100/TraesCS7B02G049400/TraesCS7D02G148100/TraesCS7D02G148700	5
151	low	GO:0006419	P_alanyl-tRNA aminoacylation	3/805	13/85761	0.000219672	0.0124627	0.0108063	TraesCS3D02G022200/TraesCS3D02G022400/TraesCS7B02G137500	3
152	low	GO:0052576	P_carbohydrate storage	2/805	3/85761	0.000262349	0.0139537	0.0120991	TraesCS2A02G295400/TraesCS2B02G311900	2
153	low	GO:0023014	P_signal transduction by protein phosphorylation	6/805	96/85761	0.000304098	0.0143771	0.0124662	TraesCS6B02G071100/TraesCS7A02G146600/TraesCS7B02G049100/TraesCS7B02G049400/TraesCS7D02G148100/TraesCS7D02G148700	6
154	low	GO:0071836	P_nectar secretion	6/805	96/85761	0.000304098	0.0143771	0.0124662	TraesCS1A02G394000/TraesCS1B02G422700/TraesCS1D02G402500/TraesCS2A02G295400/TraesCS2B02G311900/TraesCS3B02G287200	6
155	low	GO:0010270	P_photosystem II oxygen evolving complex assembly	3/805	15/85761	0.000344617	0.0154352	0.0133837	TraesCS6A02G374400/TraesCS6B02G412100/TraesCS6D02G358900	3
156	low	GO:0050306	F_sucrose 1F-fructosyltransferase activity	3/805	16/85761	0.000421185	0.0179214	0.0155395	TraesCS6A02G023200/TraesCS6B02G031500/TraesCS6B02G031600	3
157	low	GO:0005987	P_sucrose catabolic process	5/805	68/85761	0.000460421	0.018658	0.0161782	TraesCS1A02G394000/TraesCS1B02G422700/TraesCS1D02G402500/TraesCS2A02G295400/TraesCS2B02G311900	5
158	low	GO:0051669	F_fructan beta-fructosidase activity	4/805	41/85761	0.000592171	0.0219103	0.0189982	TraesCS6A02G023200/TraesCS6B02G031500/TraesCS6B02G031600/TraesCS7D02G009300	4
159	low	GO:1990137	F_plant seed peroxidase activity	4/805	41/85761	0.000592171	0.0219103	0.0189982	TraesCS2A02G385700/TraesCS6A02G296500/TraesCS6B02G326300/TraesCS6D02G276700	4
160	low	GO:0048864	P_stem cell development	3/805	19/85761	0.000713672	0.0253056	0.0219423	TraesCS3A02G116800/TraesCS3B02G135800/TraesCS3D02G118600	3
161	low	GO:0008752	F_FMN reductase activity	3/805	20/85761	0.000833769	0.0283815	0.0246094	TraesCS3D02G496200/TraesCS3D02G496300/TraesCS3D02G496800	3
162	low	GO:0009856	P_pollination	4/805	46/85761	0.000919517	0.0300965	0.0260964	TraesCS5B02G473400/TraesCS5B02G473800/TraesCS5D02G475100/TraesCS5D02G475200	4
163	low	GO:0031222	P_arabinan catabolic process	3/805	22/85761	0.0011107	0.0347351	0.0301185	TraesCS4A02G288700/TraesCS4B02G026100/TraesCS4D02G023500	3
164	low	GO:0009922	F_fatty acid elongase activity	5/805	83/85761	0.00114287	0.0347351	0.0301185	TraesCS7A02G107700/TraesCS7A02G107900/TraesCS7D02G102000/TraesCS7D02G102800/TraesCS7D02G102900	5
165	low	GO:1990641	P_response to iron ion starvation	3/805	23/85761	0.00126843	0.0354814	0.0307656	TraesCS3B02G213800/TraesCS6B02G356200/TraesCS6D02G305200	3
166	low	GO:0045493	P_xylan catabolic process	6/805	127/85761	0.00132847	0.0354814	0.0307656	TraesCS1A02G107100/TraesCS2D02G510500/TraesCS4A02G071100/TraesCS4A02G288700/TraesCS4B02G026100/TraesCS4D02G023500	6
167	low	GO:0004813	F_alanine-tRNA ligase activity	3/805	24/85761	0.00143956	0.0354814	0.0307656	TraesCS3D02G022200/TraesCS3D02G022400/TraesCS7B02G137500	3
168	low	GO:0016985	F_mannan endo-1,4-beta-mannosidase activity	3/805	24/85761	0.00143956	0.0354814	0.0307656	TraesCS6A02G333500/TraesCS6B02G363900/TraesCS6D02G312600	3
169	low	GO:0046355	P_mannan catabolic process	3/805	24/85761	0.00143956	0.0354814	0.0307656	TraesCS6A02G333500/TraesCS6B02G363900/TraesCS6D02G312600	3
170	low	GO:0008107	F_galactoside 2-alpha-L-fucosyltransferase activity	4/805	52/85761	0.00145928	0.0354814	0.0307656	TraesCS3A02G015400/TraesCS4D02G142400/TraesCS7B02G023400/TraesCS7D02G122100	4
171	low	GO:0036065	P_fucosylation	4/805	52/85761	0.00145928	0.0354814	0.0307656	TraesCS3A02G015400/TraesCS4D02G142400/TraesCS7B02G023400/TraesCS7D02G122100	4
172	low	GO:0010586	P_miRNA metabolic process	3/805	25/85761	0.00162451	0.0363804	0.0315451	TraesCS3A02G116800/TraesCS3B02G135800/TraesCS3D02G118600	3
173	low	GO:0035019	P_somatic stem cell population maintenance	3/805	25/85761	0.00162451	0.0363804	0.0315451	TraesCS3A02G116800/TraesCS3B02G135800/TraesCS3D02G118600	3
174	low	GO:0071398	P_cellular response to fatty acid	3/805	25/85761	0.00162451	0.0363804	0.0315451	TraesCS3B02G213800/TraesCS6B02G356200/TraesCS6D02G305200	3
175	low	GO:0005677	C_chromatin silencing complex	4/805	56/85761	0.00192219	0.0419431	0.0363685	TraesCS2A02G000100/TraesCS4A02G388400/TraesCS7A02G089200/TraesCS7D02G084500	4
176	low	GO:0000978	F_RNA polymerase II core promoter proximal region sequence-specific DNA binding	3/805	27/85761	0.00203737	0.0422879	0.0366675	TraesCS4A02G263300/TraesCS4B02G051500/TraesCS4D02G051600	3
177	low	GO:0040034	P_regulation of development, heterochronic	3/805	27/85761	0.00203737	0.0422879	0.0366675	TraesCS3A02G116800/TraesCS3B02G135800/TraesCS3D02G118600	3
178	low	GO:0010444	P_guard mother cell differentiation	3/805	28/85761	0.00226603	0.0438271	0.0380021	TraesCS4A02G263300/TraesCS4B02G051500/TraesCS4D02G051600	3
179	low	GO:0010599	P_production of lsiRNA involved in RNA interference	3/805	28/85761	0.00226603	0.0438271	0.0380021	TraesCS3A02G116800/TraesCS3B02G135800/TraesCS3D02G118600	3
180	low	GO:0043202	C_lysosomal lumen	3/805	28/85761	0.00226603	0.0438271	0.0380021	TraesCS2B02G404000/TraesCS3B02G597800/TraesCS3B02G597900	3
181	low	GO:0043424	F_protein histidine kinase binding	6/805	142/85761	0.00233761	0.0439058	0.0380703	TraesCS1B02G061400/TraesCS4B02G281000/TraesCS4D02G009700/TraesCS6A02G020400/TraesCS6D02G067900/TraesCS7A02G016100	6
182	low	GO:0032877	P_positive regulation of DNA endoreduplication	2/805	8/85761	0.00237329	0.0439058	0.0380703	TraesCS5A02G098900/TraesCS5D02G111200	2

## Sheet: Su3 vs other two_T2
Table S4-8 Results of gene ontology enrichment analyses of differentially expressed genes Su3 vs other two_T2
	Cluster	ID	Description	GeneRatio	BgRatio	pvalue	p.adjust	qvalue	geneID	Count
1	high	GO:0070524	F_11-beta-hydroxysteroid dehydrogenase (NADP+) activity	9/791	9/85761	4.61663e-19	1.18955e-16	8.18035e-17	TraesCS2A02G285100/TraesCS2B02G302100/TraesCS2B02G302200/TraesCS2D02G284000/TraesCS5B02G559400/TraesCS5D02G565600/TraesCS2A02G285000/TraesCS2D02G283900/TraesCS4A02G319700	9
2	high	GO:0072555	F_17-beta-ketosteroid reductase activity	9/791	9/85761	4.61663e-19	1.18955e-16	8.18035e-17	TraesCS2A02G285100/TraesCS2B02G302100/TraesCS2B02G302200/TraesCS2D02G284000/TraesCS5B02G559400/TraesCS5D02G565600/TraesCS2A02G285000/TraesCS2D02G283900/TraesCS4A02G319700	9
3	high	GO:0072582	F_17-beta-hydroxysteroid dehydrogenase (NADP+) activity	9/791	9/85761	4.61663e-19	1.18955e-16	8.18035e-17	TraesCS2A02G285100/TraesCS2B02G302100/TraesCS2B02G302200/TraesCS2D02G284000/TraesCS5B02G559400/TraesCS5D02G565600/TraesCS2A02G285000/TraesCS2D02G283900/TraesCS4A02G319700	9
4	high	GO:0005811	C_lipid particle	15/791	104/85761	5.82684e-14	1.12604e-11	7.74356e-12	TraesCS2A02G285100/TraesCS2B02G302100/TraesCS2B02G302200/TraesCS2D02G284000/TraesCS4A02G064500/TraesCS5A02G243900/TraesCS5B02G241900/TraesCS5B02G559400/TraesCS5D02G250600/TraesCS5D02G565600/TraesCS7B02G110300/TraesCS2A02G285000/TraesCS2D02G283900/TraesCS4A02G319700/TraesCS3B02G561700	15
5	high	GO:0006694	P_steroid biosynthetic process	15/791	130/85761	1.65543e-12	2.55929e-10	1.75998e-10	TraesCS2A02G285100/TraesCS2B02G302100/TraesCS2B02G302200/TraesCS2D02G284000/TraesCS4A02G343700/TraesCS5A02G281600/TraesCS5B02G530500/TraesCS5B02G559400/TraesCS5D02G288700/TraesCS5D02G529200/TraesCS5D02G565600/TraesCS2A02G285000/TraesCS2B02G507500/TraesCS2D02G283900/TraesCS4A02G319700	15
6	high	GO:0012511	C_monolayer-surrounded lipid storage body	9/791	38/85761	5.9273e-11	7.63634e-09	5.25138e-09	TraesCS1A02G415100/TraesCS1B02G445100/TraesCS1D02G422600/TraesCS2A02G367200/TraesCS2B02G384600/TraesCS2D02G364100/TraesCS2D02G382300/TraesCS5B02G181700/TraesCS5D02G188400	9
7	high	GO:0051259	P_protein oligomerization	10/791	71/85761	1.17172e-09	1.29392e-07	8.89804e-08	TraesCS4D02G212300/TraesCS6D02G322300/TraesCS7A02G183800/TraesCS7B02G088600/TraesCS7D02G185500/TraesCS7D02G185600/TraesCS2A02G312900/TraesCS2D02G311400/TraesCS3B02G049800/TraesCS4A02G092700	10
8	high	GO:0005782	C_peroxisomal matrix	9/791	62/85761	6.05635e-09	5.66791e-07	3.89772e-07	TraesCS4D02G212300/TraesCS6D02G322300/TraesCS7A02G183800/TraesCS7B02G088600/TraesCS7D02G185500/TraesCS7D02G185600/TraesCS2A02G312900/TraesCS2D02G311400/TraesCS4A02G092700	9
9	high	GO:0010344	P_seed oilbody biogenesis	6/791	17/85761	6.85677e-09	5.66791e-07	3.89772e-07	TraesCS4A02G184000/TraesCS5A02G243900/TraesCS5B02G181700/TraesCS5B02G241900/TraesCS5D02G188400/TraesCS5D02G250600	6
10	high	GO:0030639	P_polyketide biosynthetic process	8/791	45/85761	8.06558e-09	5.66791e-07	3.89772e-07	TraesCS2A02G025500/TraesCS2A02G035300/TraesCS2D02G027900/TraesCS2D02G034500/TraesCS4D02G351300/TraesCS5A02G526900/TraesCS6D02G018500/TraesCS4B02G357800	8
11	high	GO:0090439	F_tetraketide alpha-pyrone synthase activity	8/791	45/85761	8.06558e-09	5.66791e-07	3.89772e-07	TraesCS2A02G025500/TraesCS2A02G035300/TraesCS2D02G027900/TraesCS2D02G034500/TraesCS4D02G351300/TraesCS5A02G526900/TraesCS6D02G018500/TraesCS4B02G357800	8
12	high	GO:0009715	P_chalcone biosynthetic process	8/791	55/85761	4.20069e-08	2.4978e-06	1.71769e-06	TraesCS2A02G025500/TraesCS2A02G035300/TraesCS2D02G027900/TraesCS2D02G034500/TraesCS4D02G351300/TraesCS5A02G526900/TraesCS6D02G018500/TraesCS4B02G357800	8
13	high	GO:0016210	F_naringenin-chalcone synthase activity	8/791	55/85761	4.20069e-08	2.4978e-06	1.71769e-06	TraesCS2A02G025500/TraesCS2A02G035300/TraesCS2D02G027900/TraesCS2D02G034500/TraesCS4D02G351300/TraesCS5A02G526900/TraesCS6D02G018500/TraesCS4B02G357800	8
14	high	GO:0010438	P_cellular response to sulfur starvation	5/791	12/85761	4.94782e-08	2.7319e-06	1.87868e-06	TraesCS1B02G337400/TraesCS4A02G021700/TraesCS4B02G281800/TraesCS4D02G280400/TraesCS3D02G468400	5
15	high	GO:0009629	P_response to gravity	8/791	60/85761	8.47658e-08	4.36827e-06	3.00398e-06	TraesCS2A02G025500/TraesCS2A02G035300/TraesCS2D02G027900/TraesCS2D02G034500/TraesCS4D02G351300/TraesCS5A02G526900/TraesCS6D02G018500/TraesCS4B02G357800	8
16	high	GO:0006792	P_regulation of sulfur utilization	4/791	6/85761	1.06162e-07	5.12896e-06	3.5271e-06	TraesCS1B02G337400/TraesCS4A02G021700/TraesCS4B02G281800/TraesCS4D02G280400	4
17	high	GO:2000033	P_regulation of seed dormancy process	6/791	26/85761	1.18846e-07	5.40399e-06	3.71623e-06	TraesCS3B02G330400/TraesCS1A02G356000/TraesCS1A02G392200/TraesCS1B02G365400/TraesCS1D02G354300/TraesCS3B02G120900	6
18	high	GO:0031540	P_regulation of anthocyanin biosynthetic process	9/791	95/85761	2.67642e-07	1.14937e-05	7.90405e-06	TraesCS2A02G025500/TraesCS2A02G035300/TraesCS2D02G027900/TraesCS2D02G034500/TraesCS4D02G351300/TraesCS5A02G526900/TraesCS6D02G018500/TraesCS4B02G357800/TraesCS7D02G166500	9
19	high	GO:0031640	P_killing of cells of other organism	9/791	98/85761	3.49758e-07	1.42296e-05	9.78546e-06	TraesCS1D02G012000/TraesCS1D02G012100/TraesCS4B02G324100/TraesCS5D02G334900/TraesCS7A02G548000/TraesCS4D02G321200/TraesCS5A02G329000/TraesCS5B02G329100/TraesCS7B02G471500	9
20	high	GO:0045281	C_succinate dehydrogenase complex	3/791	3/85761	7.81675e-07	2.87731e-05	1.97868e-05	TraesCS5A02G189800/TraesCS5D02G201100/TraesCS5B02G193400	3
21	high	GO:0060771	P_phyllotactic patterning	3/791	3/85761	7.81675e-07	2.87731e-05	1.97868e-05	TraesCS2A02G505600/TraesCS2B02G534000/TraesCS2D02G506500	3
22	high	GO:0008667	F_2,3-dihydro-2,3-dihydroxybenzoate dehydrogenase activity	11/791	176/85761	8.85608e-07	2.97641e-05	2.04683e-05	TraesCS1A02G083800/TraesCS1B02G101100/TraesCS1D02G084900/TraesCS2B02G302100/TraesCS3D02G275500/TraesCS3D02G440700/TraesCS5B02G559400/TraesCS5D02G565600/TraesCS2A02G285000/TraesCS2D02G283900/TraesCS4A02G319700	11
23	high	GO:0009239	P_enterobactin biosynthetic process	11/791	176/85761	8.85608e-07	2.97641e-05	2.04683e-05	TraesCS1A02G083800/TraesCS1B02G101100/TraesCS1D02G084900/TraesCS2B02G302100/TraesCS3D02G275500/TraesCS3D02G440700/TraesCS5B02G559400/TraesCS5D02G565600/TraesCS2A02G285000/TraesCS2D02G283900/TraesCS4A02G319700	11
24	high	GO:0008061	F_chitin binding	11/791	180/85761	1.10491e-06	3.55872e-05	2.44727e-05	TraesCS2A02G058100/TraesCS2A02G558000/TraesCS2D02G571600/TraesCS4A02G173800/TraesCS5A02G347800/TraesCS5B02G348800/TraesCS7A02G548000/TraesCS1B02G340200/TraesCS1D02G328900/TraesCS2B02G622400/TraesCS7B02G471500	11
25	high	GO:0016114	P_terpenoid biosynthetic process	9/791	115/85761	1.36007e-06	4.20533e-05	2.89193e-05	TraesCS1A02G202900/TraesCS1D02G206300/TraesCS3A02G254600/TraesCS4A02G343700/TraesCS5B02G390600/TraesCS5B02G530500/TraesCS5D02G529200/TraesCS2D02G109200/TraesCS3D02G255500	9
26	high	GO:1990137	F_plant seed peroxidase activity	6/791	41/85761	2.06343e-06	5.95604e-05	4.09587e-05	TraesCS2A02G367200/TraesCS2B02G384600/TraesCS2D02G364100/TraesCS2D02G382300/TraesCS4A02G064500/TraesCS7B02G110300	6
27	high	GO:0045330	F_aspartyl esterase activity	9/791	121/85761	2.08038e-06	5.95604e-05	4.09587e-05	TraesCS2A02G173200/TraesCS2A02G412600/TraesCS2D02G180300/TraesCS6A02G343800/TraesCS6D02G324900/TraesCS7A02G157300/TraesCS7B02G061600/TraesCS6B02G376000/TraesCS2B02G431700	9
28	high	GO:0012506	C_vesicle membrane	7/791	75/85761	6.37164e-06	0.000175903	0.000120965	TraesCS1B02G066900/TraesCS4A02G188100/TraesCS4B02G130100/TraesCS4D02G125300/TraesCS7A02G147300/TraesCS7B02G050500/TraesCS7D02G149000	7
29	high	GO:0045490	P_pectin catabolic process	10/791	177/85761	6.79221e-06	0.000181048	0.000124503	TraesCS2A02G173200/TraesCS2A02G412600/TraesCS2D02G180300/TraesCS6A02G343800/TraesCS6D02G324900/TraesCS7A02G157300/TraesCS7B02G061600/TraesCS6B02G376000/TraesCS2B02G431700/TraesCS1D02G066300	10
30	high	GO:0030245	P_cellulose catabolic process	7/791	83/85761	1.25061e-05	0.000322239	0.000221598	TraesCS1A02G088700/TraesCS6A02G295300/TraesCS6B02G325400/TraesCS6D02G275900/TraesCS7D02G314400/TraesCS1B02G107700/TraesCS7A02G317700	7
31	high	GO:0040019	P_positive regulation of embryonic development	3/791	6/85761	1.53127e-05	0.000375281	0.000258074	TraesCS2A02G505600/TraesCS2B02G534000/TraesCS2D02G506500	3
32	high	GO:0071614	F_linoleic acid epoxygenase activity	4/791	17/85761	1.55356e-05	0.000375281	0.000258074	TraesCS2A02G367200/TraesCS2B02G384600/TraesCS2D02G364100/TraesCS2D02G382300	4
33	high	GO:0050829	P_defense response to Gram-negative bacterium	7/791	90/85761	2.12862e-05	0.000498612	0.000342887	TraesCS5A02G281600/TraesCS5D02G288700/TraesCS6A02G343800/TraesCS6D02G324900/TraesCS7A02G157300/TraesCS7B02G061600/TraesCS6B02G376000	7
34	high	GO:0048511	P_rhythmic process	8/791	125/85761	2.3043e-05	0.000523889	0.000360269	TraesCS2A02G083900/TraesCS2A02G084100/TraesCS2B02G098100/TraesCS2B02G098400/TraesCS2B02G098600/TraesCS2B02G098700/TraesCS2D02G081900/TraesCS2D02G082100	8
35	high	GO:1902609	P_(R)-2-hydroxy-alpha-linolenic acid biosynthetic process	4/791	19/85761	2.49322e-05	0.000550644	0.000378669	TraesCS2A02G367200/TraesCS2B02G384600/TraesCS2D02G364100/TraesCS2D02G382300	4
36	high	GO:0034389	P_lipid particle organization	5/791	41/85761	3.75207e-05	0.000805654	0.000554034	TraesCS2A02G367200/TraesCS2B02G384600/TraesCS2D02G364100/TraesCS2D02G382300/TraesCS4A02G184000	5
37	high	GO:0010345	P_suberin biosynthetic process	6/791	72/85761	5.62757e-05	0.00117571	0.000808513	TraesCS1A02G161400/TraesCS1B02G177900/TraesCS1D02G158400/TraesCS2D02G195900/TraesCS2B02G215100/TraesCS7D02G520200	6
38	high	GO:0042547	P_cell wall modification involved in multidimensional cell growth	3/791	9/85761	6.2995e-05	0.00124859	0.000858637	TraesCS6A02G295300/TraesCS6B02G325400/TraesCS6D02G275900	3
39	high	GO:1904369	P_positive regulation of sclerenchyma cell differentiation	3/791	9/85761	6.2995e-05	0.00124859	0.000858637	TraesCS1A02G348600/TraesCS1B02G363200/TraesCS1D02G351600	3
40	high	GO:0033788	F_leucoanthocyanidin reductase activity	2/791	2/85761	8.49628e-05	0.00164191	0.00112911	TraesCS4D02G218700/TraesCS4A02G085900	2
41	high	GO:0004392	F_heme oxygenase (decyclizing) activity	4/791	27/85761	0.000106462	0.0020072	0.00138032	TraesCS2A02G367200/TraesCS2B02G384600/TraesCS2D02G364100/TraesCS2D02G382300	4
42	high	GO:0004802	F_transketolase activity	3/791	11/85761	0.000122046	0.00219398	0.00150876	TraesCS2A02G075200/TraesCS2D02G073900/TraesCS2B02G090100	3
43	high	GO:0016712	F_oxidoreductase activity, acting on paired donors, with incorporation or reduction of molecular oxygen, reduced flavin or flavoprotein as one donor, and incorporation of one atom of oxygen	3/791	11/85761	0.000122046	0.00219398	0.00150876	TraesCS2A02G331800/TraesCS2D02G331100/TraesCS2B02G350400	3
44	high	GO:0006121	P_mitochondrial electron transport, succinate to ubiquinone	3/791	12/85761	0.00016161	0.00267485	0.00183945	TraesCS5A02G189800/TraesCS5D02G201100/TraesCS5B02G193400	3
45	high	GO:0010055	P_atrichoblast differentiation	3/791	12/85761	0.00016161	0.00267485	0.00183945	TraesCS1A02G348600/TraesCS1B02G363200/TraesCS1D02G351600	3
46	high	GO:0043620	P_regulation of DNA-templated transcription in response to stress	3/791	12/85761	0.00016161	0.00267485	0.00183945	TraesCS1A02G348600/TraesCS1B02G363200/TraesCS1D02G351600	3
47	high	GO:0001736	P_establishment of planar polarity	4/791	30/85761	0.000162636	0.00267485	0.00183945	TraesCS1B02G095900/TraesCS4B02G038100/TraesCS4B02G381200/TraesCS1A02G077800	4
48	high	GO:0010328	F_auxin influx transmembrane transporter activity	5/791	58/85761	0.000201633	0.00318086	0.00218743	TraesCS1B02G095900/TraesCS2A02G344300/TraesCS2B02G341800/TraesCS2D02G322600/TraesCS1A02G077800	5
49	high	GO:0060919	P_auxin influx	5/791	58/85761	0.000201633	0.00318086	0.00218743	TraesCS1B02G095900/TraesCS2A02G344300/TraesCS2B02G341800/TraesCS2D02G322600/TraesCS1A02G077800	5
50	high	GO:0045486	F_naringenin 3-dioxygenase activity	3/791	13/85761	0.000208651	0.00318764	0.00219208	TraesCS2A02G493500/TraesCS2B02G521500/TraesCS2D02G493400	3
51	high	GO:0042807	C_central vacuole	4/791	32/85761	0.00021031	0.00318764	0.00219208	TraesCS1B02G182200/TraesCS2A02G374400/TraesCS2B02G391400/TraesCS2D02G370800	4
52	high	GO:0006778	P_porphyrin-containing compound metabolic process	2/791	3/85761	0.000253325	0.0036263	0.00249375	TraesCS1A02G093000/TraesCS1D02G101700	2
53	high	GO:0047890	F_flavanone 4-reductase activity	2/791	3/85761	0.000253325	0.0036263	0.00249375	TraesCS3A02G226600/TraesCS3D02G224600	2
54	high	GO:1990457	C_pexophagosome	2/791	3/85761	0.000253325	0.0036263	0.00249375	TraesCS2A02G305300/TraesCS2D02G303800	2
55	high	GO:0098719	P_sodium ion import across plasma membrane	3/791	14/85761	0.000263734	0.00370667	0.00254901	TraesCS7A02G228400/TraesCS7B02G191300/TraesCS7D02G226200	3
56	high	GO:0009961	P_response to 1-aminocyclopropane-1-carboxylic acid	6/791	98/85761	0.000309749	0.00427565	0.00294029	TraesCS4A02G250900/TraesCS4B02G064200/TraesCS4D02G063100/TraesCS5B02G426700/TraesCS6A02G059800/TraesCS2B02G617000	6
57	high	GO:0000254	F_C-4 methylsterol oxidase activity	3/791	15/85761	0.000327408	0.00428959	0.00294988	TraesCS4A02G218400/TraesCS4B02G097200/TraesCS7A02G013400	3
58	high	GO:0008177	F_succinate dehydrogenase (ubiquinone) activity	3/791	15/85761	0.000327408	0.00428959	0.00294988	TraesCS5A02G189800/TraesCS5D02G201100/TraesCS5B02G193400	3
59	high	GO:0051538	F_3 iron, 4 sulfur cluster binding	3/791	15/85761	0.000327408	0.00428959	0.00294988	TraesCS5A02G189800/TraesCS5D02G201100/TraesCS5B02G193400	3
60	high	GO:0010315	P_auxin efflux	6/791	100/85761	0.000345381	0.00444966	0.00305995	TraesCS2A02G344300/TraesCS2B02G341800/TraesCS2D02G322600/TraesCS4A02G188100/TraesCS4B02G130100/TraesCS4D02G125300	6
61	high	GO:0010329	F_auxin efflux transmembrane transporter activity	6/791	101/85761	0.000364359	0.0046172	0.00317517	TraesCS2A02G344300/TraesCS2B02G341800/TraesCS2D02G322600/TraesCS4A02G188100/TraesCS4B02G130100/TraesCS4D02G125300	6
62	high	GO:0004066	F_asparagine synthase (glutamine-hydrolyzing) activity	4/791	38/85761	0.000413202	0.0051517	0.00354274	TraesCS3A02G077100/TraesCS5B02G441600/TraesCS3D02G077300/TraesCS5A02G438800	4
63	high	GO:0010422	P_regulation of brassinosteroid biosynthetic process	6/791	105/85761	0.000448562	0.00541778	0.00372572	TraesCS3A02G226600/TraesCS3D02G224600/TraesCS7B02G298900/TraesCS7D02G391700/TraesCS7D02G392400/TraesCS7A02G398000	6
64	high	GO:0045552	F_dihydrokaempferol 4-reductase activity	6/791	105/85761	0.000448562	0.00541778	0.00372572	TraesCS3A02G226600/TraesCS3D02G224600/TraesCS7B02G298900/TraesCS7D02G391700/TraesCS7D02G392400/TraesCS7A02G398000	6
65	high	GO:0015171	F_amino acid transmembrane transporter activity	7/791	147/85761	0.000461885	0.00549288	0.00377736	TraesCS1B02G095900/TraesCS5B02G046000/TraesCS5D02G050800/TraesCS7A02G549900/TraesCS1A02G077800/TraesCS4A02G119900/TraesCS4D02G186100	7
66	high	GO:0009925	C_basal plasma membrane	3/791	17/85761	0.00048263	0.00556825	0.00382919	TraesCS4A02G188100/TraesCS4B02G130100/TraesCS4D02G125300	3
67	high	GO:0051103	P_DNA ligation involved in DNA repair	3/791	17/85761	0.00048263	0.00556825	0.00382919	TraesCS1A02G328000/TraesCS1D02G330500/TraesCS1B02G341700	3
68	high	GO:0012502	P_induction of programmed cell death	2/791	4/85761	0.000503545	0.00572412	0.00393638	TraesCS4D02G357900/TraesCS7B02G388700	2
69	high	GO:0009819	P_drought recovery	6/791	108/85761	0.000521103	0.00583786	0.0040146	TraesCS1B02G048400/TraesCS2A02G367200/TraesCS2B02G384600/TraesCS2D02G364100/TraesCS4A02G064500/TraesCS7B02G110300	6
70	high	GO:0031305	C_integral component of mitochondrial inner membrane	4/791	41/85761	0.000554628	0.00603842	0.00415252	TraesCS5B02G046000/TraesCS5D02G050800/TraesCS4A02G119900/TraesCS4D02G186100	4
71	high	GO:0031359	C_integral component of chloroplast outer membrane	4/791	41/85761	0.000554628	0.00603842	0.00415252	TraesCS5B02G046000/TraesCS5D02G050800/TraesCS4A02G119900/TraesCS4D02G186100	4
72	high	GO:0042754	P_negative regulation of circadian rhythm	6/791	110/85761	0.000574313	0.00609071	0.00418848	TraesCS3A02G226600/TraesCS3D02G224600/TraesCS7B02G298900/TraesCS7D02G391700/TraesCS7D02G392400/TraesCS7A02G398000	6
73	high	GO:0032107	P_regulation of response to nutrient levels	3/791	18/85761	0.00057519	0.00609071	0.00418848	TraesCS1A02G348600/TraesCS1B02G363200/TraesCS1D02G351600	3
74	high	GO:0006471	P_protein ADP-ribosylation	3/791	19/85761	0.000678364	0.00708615	0.00487302	TraesCS1A02G328000/TraesCS1D02G330500/TraesCS1B02G341700	3
75	high	GO:0000326	C_protein storage vacuole	6/791	114/85761	0.000693313	0.00714575	0.00491401	TraesCS1B02G182200/TraesCS2A02G374400/TraesCS2A02G386600/TraesCS2B02G391400/TraesCS2D02G370800/TraesCS3B02G314300	6
76	high	GO:0006032	P_chitin catabolic process	7/791	159/85761	0.000735971	0.0074856	0.00514772	TraesCS2A02G058100/TraesCS4A02G173800/TraesCS7A02G548000/TraesCS7A02G548100/TraesCS7B02G471400/TraesCS7D02G534700/TraesCS7B02G471500	7
77	high	GO:0006273	P_lagging strand elongation	3/791	20/85761	0.000792615	0.00795703	0.00547192	TraesCS1A02G328000/TraesCS1D02G330500/TraesCS1B02G341700	3
78	high	GO:0042406	C_extrinsic component of endoplasmic reticulum membrane	6/791	118/85761	0.000830545	0.00816153	0.00561255	TraesCS3A02G226600/TraesCS3D02G224600/TraesCS7B02G298900/TraesCS7D02G391700/TraesCS7D02G392400/TraesCS7A02G398000	6
79	high	GO:0051511	P_negative regulation of unidimensional cell growth	2/791	5/85761	0.000834102	0.00816153	0.00561255	TraesCS5A02G458700/TraesCS5D02G469800	2
80	high	GO:0003910	F_DNA ligase (ATP) activity	3/791	21/85761	0.000918395	0.00887399	0.00610249	TraesCS1A02G328000/TraesCS1D02G330500/TraesCS1B02G341700	3
81	high	GO:0008610	P_lipid biosynthetic process	4/791	47/85761	0.000935113	0.00892398	0.00613687	TraesCS2B02G575500/TraesCS2A02G544500/TraesCS2B02G574800/TraesCS2B02G575400	4
82	high	GO:0009871	P_jasmonic acid and ethylene-dependent systemic resistance, ethylene mediated signaling pathway	4/791	49/85761	0.00109477	0.0103202	0.00709702	TraesCS4B02G038100/TraesCS4B02G381200/TraesCS7A02G548000/TraesCS7B02G471500	4
83	high	GO:0000323	C_lytic vacuole	3/791	23/85761	0.00120626	0.0110537	0.00760143	TraesCS4A02G188100/TraesCS4B02G130100/TraesCS4D02G125300	3
84	high	GO:0016754	F_sinapoylglucose-malate O-sinapoyltransferase activity	3/791	23/85761	0.00120626	0.0110537	0.00760143	TraesCS5A02G307400/TraesCS5B02G307800/TraesCS5D02G314300	3
85	high	GO:0045493	P_xylan catabolic process	6/791	127/85761	0.00121548	0.0110537	0.00760143	TraesCS2A02G058100/TraesCS3D02G467300/TraesCS4A02G173800/TraesCS4B02G132300/TraesCS4B02G259400/TraesCS3A02G468500	6
86	high	GO:0004366	F_glycerol-3-phosphate O-acyltransferase activity	4/791	51/85761	0.00127261	0.0114228	0.00785529	TraesCS2A02G367200/TraesCS2B02G384600/TraesCS2D02G364100/TraesCS2D02G382300	4
87	high	GO:0046910	F_pectinesterase inhibitor activity	7/791	175/85761	0.00128562	0.0114228	0.00785529	TraesCS6A02G343800/TraesCS6D02G324900/TraesCS7A02G157300/TraesCS7B02G061600/TraesCS5D02G100400/TraesCS6B02G376000/TraesCS3B02G008300	7
88	high	GO:0010507	P_negative regulation of autophagy	3/791	24/85761	0.00136917	0.0116304	0.00799804	TraesCS7A02G222500/TraesCS7B02G129000/TraesCS7D02G224100	3
89	high	GO:0033984	F_indole-3-glycerol-phosphate lyase activity	3/791	24/85761	0.00136917	0.0116304	0.00799804	TraesCS5A02G440800/TraesCS5B02G444600/TraesCS5D02G447800	3
90	high	GO:0055089	P_fatty acid homeostasis	3/791	24/85761	0.00136917	0.0116304	0.00799804	TraesCS2D02G074200/TraesCS2B02G090400/TraesCS2D02G074100	3
91	high	GO:1901332	P_negative regulation of lateral root development	3/791	24/85761	0.00136917	0.0116304	0.00799804	TraesCS4A02G188100/TraesCS4B02G130100/TraesCS4D02G125300	3
92	high	GO:0016621	F_cinnamoyl-CoA reductase activity	6/791	131/85761	0.00142484	0.0119718	0.00823279	TraesCS3A02G226600/TraesCS3D02G224600/TraesCS7B02G298900/TraesCS7D02G391700/TraesCS7D02G392400/TraesCS7A02G398000	6
93	high	GO:0046865	P_terpenoid transport	4/791	53/85761	0.00146971	0.012216	0.00840075	TraesCS3A02G479800/TraesCS3B02G524400/TraesCS4B02G054700/TraesCS3D02G474700	4
94	high	GO:0009610	P_response to symbiotic fungus	7/791	182/85761	0.00160897	0.013092	0.00900312	TraesCS1B02G037000/TraesCS3B02G562500/TraesCS5A02G421800/TraesCS5D02G430100/TraesCS5B02G350400/TraesCS3B02G563500/TraesCS5B02G350500	7
95	high	GO:0016998	P_cell wall macromolecule catabolic process	7/791	182/85761	0.00160897	0.013092	0.00900312	TraesCS5A02G347800/TraesCS5B02G348800/TraesCS7A02G548000/TraesCS7A02G548100/TraesCS7B02G471400/TraesCS7D02G534700/TraesCS7B02G471500	7
96	high	GO:0047158	F_sinapoylglucose-sinapoylglucose O-sinapoyltransferase activity	3/791	26/85761	0.0017349	0.0138255	0.00950757	TraesCS5A02G307400/TraesCS5B02G307800/TraesCS5D02G314300	3
97	high	GO:0047202	F_sinapoylglucose-choline O-sinapoyltransferase activity	3/791	26/85761	0.0017349	0.0138255	0.00950757	TraesCS5A02G307400/TraesCS5B02G307800/TraesCS5D02G314300	3
98	high	GO:0010540	P_basipetal auxin transport	6/791	138/85761	0.00185604	0.01464	0.0100677	TraesCS2A02G344300/TraesCS2B02G341800/TraesCS2D02G322600/TraesCS4A02G188100/TraesCS4B02G130100/TraesCS4D02G125300	6
99	high	GO:0008106	F_alcohol dehydrogenase (NADP+) activity	5/791	97/85761	0.0021131	0.0163343	0.0112328	TraesCS1A02G083800/TraesCS1B02G101100/TraesCS1B02G307700/TraesCS1D02G084900/TraesCS1D02G293000	5
100	high	GO:0015793	P_glycerol transport	5/791	97/85761	0.0021131	0.0163343	0.0112328	TraesCS1B02G182200/TraesCS2A02G374400/TraesCS2B02G391400/TraesCS2D02G370800/TraesCS2B02G218300	5
101	high	GO:1902066	P_regulation of cell wall pectin metabolic process	2/791	8/85761	0.00229291	0.0175487	0.0120679	TraesCS5A02G458700/TraesCS5D02G469800	2
102	high	GO:0004499	F_N,N-dimethylaniline monooxygenase activity	7/791	195/85761	0.00237401	0.0179913	0.0123723	TraesCS2A02G331800/TraesCS2D02G331100/TraesCS4D02G297700/TraesCS2A02G071500/TraesCS2B02G350400/TraesCS2D02G070300/TraesCS5B02G350700	7
103	high	GO:0015284	F_fructose uniporter activity	4/791	61/85761	0.00247169	0.0183713	0.0126336	TraesCS1B02G066900/TraesCS7A02G147300/TraesCS7B02G050500/TraesCS7D02G149000	4
104	high	GO:0051453	P_regulation of intracellular pH	4/791	61/85761	0.00247169	0.0183713	0.0126336	TraesCS5A02G004300/TraesCS7A02G228400/TraesCS7B02G191300/TraesCS7D02G226200	4
105	high	GO:0004834	F_tryptophan synthase activity	3/791	30/85761	0.00263602	0.0192231	0.0132194	TraesCS5A02G440800/TraesCS5B02G444600/TraesCS5D02G447800	3
106	high	GO:0080160	P_selenate transport	3/791	30/85761	0.00263602	0.0192231	0.0132194	TraesCS3A02G288800/TraesCS4B02G263900/TraesCS4D02G264100	3
107	high	GO:0010012	F_steroid 22-alpha hydroxylase activity	4/791	63/85761	0.00278074	0.0197939	0.0136119	TraesCS2A02G331800/TraesCS2D02G331100/TraesCS2B02G350400/TraesCS2B02G616600	4
108	high	GO:0008199	F_ferric iron binding	3/791	31/85761	0.00289859	0.0197939	0.0136119	TraesCS2A02G331800/TraesCS2D02G331100/TraesCS2B02G350400	3
109	high	GO:0071370	P_cellular response to gibberellin stimulus	3/791	31/85761	0.00289859	0.0197939	0.0136119	TraesCS2A02G386100/TraesCS4A02G484800/TraesCS7A02G009400	3
110	high	GO:0010442	P_guard cell morphogenesis	2/791	9/85761	0.00293002	0.0197939	0.0136119	TraesCS2D02G332500/TraesCS7D02G242500	2
111	high	GO:0033494	P_ferulate metabolic process	2/791	9/85761	0.00293002	0.0197939	0.0136119	TraesCS2D02G195900/TraesCS2B02G215100	2
112	high	GO:0050734	F_hydroxycinnamoyltransferase activity	2/791	9/85761	0.00293002	0.0197939	0.0136119	TraesCS2D02G195900/TraesCS2B02G215100	2
113	high	GO:0090431	P_alkyl caffeate ester biosynthetic process	2/791	9/85761	0.00293002	0.0197939	0.0136119	TraesCS2D02G195900/TraesCS2B02G215100	2
114	high	GO:0016024	P_CDP-diacylglycerol biosynthetic process	4/791	64/85761	0.00294475	0.0197939	0.0136119	TraesCS2A02G367200/TraesCS2B02G384600/TraesCS2D02G364100/TraesCS2D02G382300	4
115	high	GO:1902334	P_fructose export from vacuole to cytoplasm	4/791	64/85761	0.00294475	0.0197939	0.0136119	TraesCS1B02G066900/TraesCS7A02G147300/TraesCS7B02G050500/TraesCS7D02G149000	4
116	high	GO:0015692	P_lead ion transport	4/791	65/85761	0.00311525	0.0207594	0.0142759	TraesCS3A02G479800/TraesCS3B02G524400/TraesCS4B02G054700/TraesCS3D02G474700	4
117	high	GO:0006308	P_DNA catabolic process	3/791	32/85761	0.00317669	0.02081	0.0143107	TraesCS2A02G507300/TraesCS5A02G150200/TraesCS2D02G507700	3
118	high	GO:0015386	F_potassium:proton antiporter activity	3/791	32/85761	0.00317669	0.02081	0.0143107	TraesCS7A02G228400/TraesCS7B02G191300/TraesCS7D02G226200	3
119	high	GO:0008515	F_sucrose transmembrane transporter activity	4/791	66/85761	0.00329235	0.0213864	0.0147071	TraesCS1B02G066900/TraesCS7A02G147300/TraesCS7B02G050500/TraesCS7D02G149000	4
120	high	GO:0008271	F_secondary active sulfate transmembrane transporter activity	3/791	33/85761	0.0034706	0.0222074	0.0152716	TraesCS3A02G288800/TraesCS4B02G263900/TraesCS4D02G264100	3
121	high	GO:0033231	P_carbohydrate export	4/791	67/85761	0.00347618	0.0222074	0.0152716	TraesCS1B02G066900/TraesCS7A02G147300/TraesCS7B02G050500/TraesCS7D02G149000	4
122	high	GO:0006829	P_zinc II ion transport	2/791	10/85761	0.00364018	0.0230644	0.015861	TraesCS1A02G202900/TraesCS1D02G206300	2
123	high	GO:0009672	F_auxin:proton symporter activity	3/791	34/85761	0.0037806	0.0237594	0.0163389	TraesCS4A02G188100/TraesCS4B02G130100/TraesCS4D02G125300	3
124	high	GO:0045300	F_acyl-[acyl-carrier-protein] desaturase activity	3/791	35/85761	0.00410695	0.0256022	0.0176062	TraesCS2D02G074200/TraesCS2B02G090400/TraesCS2D02G074100	3
125	high	GO:1901141	P_regulation of lignin biosynthetic process	4/791	71/85761	0.00428119	0.0264749	0.0182063	TraesCS4B02G054700/TraesCS1A02G348600/TraesCS1B02G363200/TraesCS1D02G351600	4
126	high	GO:0009415	P_response to water	2/791	11/85761	0.00442199	0.0271286	0.0186559	TraesCS6B02G383500/TraesCS6D02G332900	2
127	high	GO:0006541	P_glutamine metabolic process	5/791	116/85761	0.00456139	0.0277634	0.0190924	TraesCS3A02G077100/TraesCS3B02G059300/TraesCS5B02G441600/TraesCS3D02G077300/TraesCS5A02G438800	5
128	high	GO:0080168	P_abscisic acid transport	4/791	73/85761	0.00472714	0.0283407	0.0194894	TraesCS3A02G479800/TraesCS3B02G524400/TraesCS4B02G054700/TraesCS3D02G474700	4
129	high	GO:0046274	P_lignin catabolic process	5/791	117/85761	0.00472956	0.0283407	0.0194894	TraesCS1B02G048400/TraesCS3A02G348000/TraesCS4B02G189500/TraesCS4B02G208000/TraesCS3B02G379900	5
130	high	GO:0010351	P_lithium ion transport	5/791	120/85761	0.00526043	0.0297581	0.0204641	TraesCS4B02G038100/TraesCS4B02G381200/TraesCS7A02G228400/TraesCS7B02G191300/TraesCS7D02G226200	5
131	high	GO:0006968	P_cellular defense response	2/791	12/85761	0.00527407	0.0297581	0.0204641	TraesCS2D02G332500/TraesCS7D02G242500	2
132	high	GO:0019481	P_L-alanine catabolic process, by transamination	2/791	12/85761	0.00527407	0.0297581	0.0204641	TraesCS5D02G224200/TraesCS5A02G216200	2
133	high	GO:0030427	C_site of polarized growth	2/791	12/85761	0.00527407	0.0297581	0.0204641	TraesCS1B02G347000/TraesCS1D02G336200	2
134	high	GO:0030834	P_regulation of actin filament depolymerization	2/791	12/85761	0.00527407	0.0297581	0.0204641	TraesCS1B02G347000/TraesCS1D02G336200	2
135	high	GO:0032794	F_GTPase activating protein binding	2/791	12/85761	0.00527407	0.0297581	0.0204641	TraesCS1B02G347000/TraesCS1D02G336200	2
136	high	GO:0033481	P_galacturonate biosynthetic process	2/791	12/85761	0.00527407	0.0297581	0.0204641	TraesCS5A02G281600/TraesCS5D02G288700	2
137	high	GO:0050378	F_UDP-glucuronate 4-epimerase activity	2/791	12/85761	0.00527407	0.0297581	0.0204641	TraesCS5A02G281600/TraesCS5D02G288700	2
138	high	GO:0004568	F_chitinase activity	5/791	121/85761	0.00544637	0.0302881	0.0208286	TraesCS2A02G058100/TraesCS4A02G173800/TraesCS7A02G548100/TraesCS7B02G471400/TraesCS7D02G534700	5
139	high	GO:0016702	F_oxidoreductase activity, acting on single donors with incorporation of molecular oxygen, incorporation of two atoms of oxygen	5/791	121/85761	0.00544637	0.0302881	0.0208286	TraesCS2A02G493500/TraesCS2B02G521500/TraesCS2D02G493400/TraesCS1A02G320000/TraesCS1B02G332200	5
140	high	GO:0015254	F_glycerol channel activity	4/791	77/85761	0.00571044	0.0313062	0.0215287	TraesCS1B02G182200/TraesCS2A02G374400/TraesCS2B02G391400/TraesCS2D02G370800	4
141	high	GO:0031227	C_intrinsic component of endoplasmic reticulum membrane	4/791	77/85761	0.00571044	0.0313062	0.0215287	TraesCS4D02G297700/TraesCS2A02G071500/TraesCS2D02G070300/TraesCS5B02G350700	4
142	high	GO:0042761	P_very long-chain fatty acid biosynthetic process	5/791	124/85761	0.00603199	0.0328361	0.0225808	TraesCS1A02G161400/TraesCS1B02G177900/TraesCS1D02G158400/TraesCS7D02G166500/TraesCS7D02G520200	5
143	high	GO:0015770	P_sucrose transport	4/791	79/85761	0.00624954	0.0337825	0.0232316	TraesCS1B02G066900/TraesCS7A02G147300/TraesCS7B02G050500/TraesCS7D02G149000	4
144	high	GO:0006817	P_phosphate ion transport	3/791	41/85761	0.00642151	0.0342333	0.0235417	TraesCS1A02G348600/TraesCS1B02G363200/TraesCS1D02G351600	3
145	high	GO:1902358	P_sulfate transmembrane transport	3/791	41/85761	0.00642151	0.0342333	0.0235417	TraesCS3A02G288800/TraesCS4B02G263900/TraesCS4D02G264100	3
146	high	GO:0009888	P_tissue development	4/791	80/85761	0.00653131	0.0343449	0.0236184	TraesCS7B02G298900/TraesCS7D02G391700/TraesCS7D02G392400/TraesCS7A02G398000	4
147	high	GO:0009970	P_cellular response to sulfate starvation	4/791	80/85761	0.00653131	0.0343449	0.0236184	TraesCS3A02G288800/TraesCS4B02G263900/TraesCS4D02G264100/TraesCS7A02G549900	4
148	high	GO:0009308	P_amine metabolic process	4/791	81/85761	0.00682138	0.0353888	0.0243362	TraesCS3B02G581800/TraesCS7B02G417900/TraesCS7D02G498300/TraesCS2D02G426800	4
149	high	GO:0031418	F_L-ascorbic acid binding	4/791	81/85761	0.00682138	0.0353888	0.0243362	TraesCS2A02G493500/TraesCS2B02G521500/TraesCS2D02G493400/TraesCS7A02G219100	4
150	high	GO:0006873	P_cellular ion homeostasis	3/791	42/85761	0.00686866	0.0353965	0.0243416	TraesCS5B02G018300/TraesCS5B02G390600/TraesCS5A02G021400	3
151	high	GO:0034220	P_ion transmembrane transport	4/791	82/85761	0.00711983	0.036058	0.0247965	TraesCS1B02G182200/TraesCS2A02G374400/TraesCS2B02G391400/TraesCS2D02G370800	4
152	high	GO:0009063	P_cellular amino acid catabolic process	2/791	14/85761	0.00718361	0.036058	0.0247965	TraesCS3A02G077100/TraesCS3D02G077300	2
153	high	GO:0009225	P_nucleotide-sugar metabolic process	2/791	14/85761	0.00718361	0.036058	0.0247965	TraesCS5A02G281600/TraesCS5D02G288700	2
154	high	GO:0070981	P_L-asparagine biosynthetic process	2/791	14/85761	0.00718361	0.036058	0.0247965	TraesCS3A02G077100/TraesCS3D02G077300	2
155	high	GO:0003950	F_NAD+ ADP-ribosyltransferase activity	3/791	43/85761	0.00733385	0.0361087	0.0248313	TraesCS1A02G328000/TraesCS1D02G330500/TraesCS1B02G341700	3
156	high	GO:0004021	F_L-alanine:2-oxoglutarate aminotransferase activity	3/791	43/85761	0.00733385	0.0361087	0.0248313	TraesCS5D02G224200/TraesCS7B02G246200/TraesCS5A02G216200	3
157	high	GO:2000014	P_regulation of endosperm development	3/791	43/85761	0.00733385	0.0361087	0.0248313	TraesCS2D02G074200/TraesCS2B02G090400/TraesCS2D02G074100	3
158	high	GO:0006879	P_cellular iron ion homeostasis	4/791	85/85761	0.00806651	0.0394647	0.0271392	TraesCS2A02G331800/TraesCS2D02G331100/TraesCS2B02G350400/TraesCS6B02G201300	4
159	high	GO:0016231	F_beta-N-acetylglucosaminidase activity	2/791	15/85761	0.00823841	0.0395546	0.027201	TraesCS7A02G548000/TraesCS7B02G471500	2
160	high	GO:0030833	P_regulation of actin filament polymerization	2/791	15/85761	0.00823841	0.0395546	0.027201	TraesCS1B02G347000/TraesCS1D02G336200	2
161	high	GO:0071277	P_cellular response to calcium ion	2/791	15/85761	0.00823841	0.0395546	0.027201	TraesCS5B02G257700/TraesCS5A02G258900	2
162	high	GO:0005744	C_mitochondrial inner membrane presequence translocase complex	4/791	86/85761	0.0083995	0.0400791	0.0275617	TraesCS5B02G046000/TraesCS5D02G050800/TraesCS4A02G119900/TraesCS4D02G186100	4
163	high	GO:0030150	P_protein import into mitochondrial matrix	4/791	87/85761	0.00874135	0.0411613	0.0283059	TraesCS5B02G046000/TraesCS5D02G050800/TraesCS4A02G119900/TraesCS4D02G186100	4
164	high	GO:0001709	P_cell fate determination	3/791	46/85761	0.00883929	0.0411613	0.0283059	TraesCS4A02G203700/TraesCS4D02G104500/TraesCS7D02G295600	3
165	high	GO:0009856	P_pollination	3/791	46/85761	0.00883929	0.0411613	0.0283059	TraesCS5B02G552900/TraesCS4A02G333300/TraesCS5D02G539500	3
166	high	GO:0010928	P_regulation of auxin mediated signaling pathway	3/791	46/85761	0.00883929	0.0411613	0.0283059	TraesCS1B02G347000/TraesCS1D02G336200/TraesCS2D02G461700	3
167	high	GO:0042834	F_peptidoglycan binding	2/791	16/85761	0.00935815	0.0428039	0.0294355	TraesCS5A02G347800/TraesCS5B02G348800	2
168	high	GO:0051554	P_flavonol metabolic process	2/791	16/85761	0.00935815	0.0428039	0.0294355	TraesCS7B02G251600/TraesCS7D02G347600	2
169	high	GO:0080004	F_thalian-diol desaturase activity	2/791	16/85761	0.00935815	0.0428039	0.0294355	TraesCS7B02G251600/TraesCS7D02G347600	2
170	high	GO:0052716	F_hydroquinone:oxygen oxidoreductase activity	4/791	90/85761	0.00982099	0.0446566	0.0307096	TraesCS3A02G348000/TraesCS4B02G189500/TraesCS4B02G208000/TraesCS3B02G379900	4
171	high	GO:0016328	C_lateral plasma membrane	3/791	49/85761	0.0105125	0.0475214	0.0326797	TraesCS4A02G188100/TraesCS4B02G130100/TraesCS4D02G125300	3
172	high	GO:0046688	P_response to copper ion	4/791	92/85761	0.0105867	0.0475785	0.032719	TraesCS3A02G348000/TraesCS4B02G189500/TraesCS4D02G212300/TraesCS3B02G379900	4
173	high	GO:2000377	P_regulation of reactive oxygen species metabolic process	4/791	93/85761	0.0109836	0.0490769	0.0337493	TraesCS2A02G367200/TraesCS2B02G384600/TraesCS2D02G364100/TraesCS2D02G382300	4
174	high	GO:0015293	F_symporter activity	5/791	144/85761	0.0111058	0.0493379	0.0339288	TraesCS1B02G095900/TraesCS3A02G288800/TraesCS4B02G263900/TraesCS4D02G264100/TraesCS1A02G077800	5
175	low	GO:0004857	F_enzyme inhibitor activity	31/743	186/85761	3.47458e-30	2.27933e-27	1.92016e-27	TraesCS1A02G338800/TraesCS1A02G366600/TraesCS1B02G384400/TraesCS1D02G232800/TraesCS2B02G474400/TraesCS3A02G086500/TraesCS3D02G086800/TraesCS4A02G451000/TraesCS4A02G460900/TraesCS4A02G461400/TraesCS4B02G022200/TraesCS5A02G327500/TraesCS5D02G561800/TraesCS5D02G561900/TraesCS6B02G283100/TraesCS6D02G380700/TraesCS7A02G028500/TraesCS7A02G028600/TraesCS7A02G029300/TraesCS7A02G029400/TraesCS7A02G030000/…	31
176	low	GO:0004869	F_cysteine-type endopeptidase inhibitor activity	26/743	113/85761	2.01014e-29	6.59327e-27	5.55434e-27	TraesCS2A02G575600/TraesCS2A02G576100/TraesCS2A02G576200/TraesCS2A02G578500/TraesCS2B02G502800/TraesCS2D02G477600/TraesCS2D02G586300/TraesCS2D02G586800/TraesCS2D02G589700/TraesCS3A02G384600/TraesCS3B02G416500/TraesCS3D02G020500/TraesCS4A02G052000/TraesCS4B02G252200/TraesCS4B02G252300/TraesCS4D02G066000/TraesCS4D02G252300/TraesCS4D02G252400/TraesCS4D02G252500/TraesCS4D02G252600/TraesCS5B02G362000/…	26
177	low	GO:0101006	F_protein histidine phosphatase activity	12/743	38/85761	3.60863e-16	7.89087e-14	6.64747e-14	TraesCS2D02G070900/TraesCS2D02G071000/TraesCS2D02G071100/TraesCS2D02G071300/TraesCS5A02G452800/TraesCS5A02G453500/TraesCS5A02G453600/TraesCS5B02G461800/TraesCS5B02G462300/TraesCS5B02G462400/TraesCS5D02G463200/TraesCS5D02G464100	12
178	low	GO:0046910	F_pectinesterase inhibitor activity	16/743	175/85761	4.38224e-12	7.18687e-10	6.05441e-10	TraesCS1B02G477900/TraesCS2D02G485800/TraesCS3A02G005800/TraesCS3A02G054300/TraesCS3B02G065300/TraesCS3B02G354300/TraesCS3D02G055900/TraesCS5A02G024200/TraesCS5A02G293400/TraesCS5B02G020600/TraesCS5B02G292500/TraesCS5D02G029900/TraesCS5D02G030100/TraesCS5D02G300700/TraesCS6B02G033400/TraesCS6D02G324600	16
179	low	GO:0000156	F_phosphorelay response regulator activity	15/743	151/85761	6.15085e-12	8.06991e-10	6.7983e-10	TraesCS2D02G070900/TraesCS2D02G071000/TraesCS2D02G071100/TraesCS2D02G071300/TraesCS5A02G452800/TraesCS5A02G453500/TraesCS5A02G453600/TraesCS5B02G461800/TraesCS5B02G462300/TraesCS5B02G462400/TraesCS5D02G463200/TraesCS5D02G464100/TraesCS6A02G012000/TraesCS6D02G029700/TraesCS6D02G030000	15
180	low	GO:0009573	C_chloroplast ribulose bisphosphate carboxylase complex	8/743	25/85761	2.90364e-11	3.17465e-09	2.6744e-09	TraesCS2A02G066700/TraesCS2A02G066800/TraesCS2A02G067100/TraesCS2A02G067200/TraesCS2B02G079100/TraesCS2B02G079500/TraesCS2D02G065100/TraesCS2D02G065400	8
181	low	GO:0032450	F_maltose alpha-glucosidase activity	7/743	17/85761	6.42454e-11	6.02071e-09	5.072e-09	TraesCS2A02G548500/TraesCS2A02G548900/TraesCS2A02G549500/TraesCS2B02G580100/TraesCS2B02G580300/TraesCS2D02G550500/TraesCS2D02G550700	7
182	low	GO:0080158	P_chloroplast ribulose bisphosphate carboxylase complex biogenesis	8/743	33/85761	3.50656e-10	2.71678e-08	2.28869e-08	TraesCS2A02G066700/TraesCS2A02G066800/TraesCS2A02G067100/TraesCS2A02G067200/TraesCS2B02G079100/TraesCS2B02G079500/TraesCS2D02G065100/TraesCS2D02G065400	8
183	low	GO:0004558	F_alpha-1,4-glucosidase activity	7/743	21/85761	3.72729e-10	2.71678e-08	2.28869e-08	TraesCS2A02G548500/TraesCS2A02G548900/TraesCS2A02G549500/TraesCS2B02G580100/TraesCS2B02G580300/TraesCS2D02G550500/TraesCS2D02G550700	7
184	low	GO:0016984	F_ribulose-bisphosphate carboxylase activity	8/743	35/85761	5.85414e-10	3.84031e-08	3.23518e-08	TraesCS2A02G066700/TraesCS2A02G066800/TraesCS2A02G067100/TraesCS2A02G067200/TraesCS2B02G079100/TraesCS2B02G079500/TraesCS2D02G065100/TraesCS2D02G065400	8
185	low	GO:0019253	P_reductive pentose-phosphate cycle	8/743	63/85761	7.78218e-08	4.64101e-06	3.90971e-06	TraesCS2A02G066700/TraesCS2A02G066800/TraesCS2A02G067100/TraesCS2A02G067200/TraesCS2B02G079100/TraesCS2B02G079500/TraesCS2D02G065100/TraesCS2D02G065400	8
186	low	GO:0031977	C_thylakoid lumen	9/743	90/85761	9.90907e-08	5.41696e-06	4.56339e-06	TraesCS2A02G066700/TraesCS2A02G066800/TraesCS2A02G067100/TraesCS2A02G067200/TraesCS2B02G079100/TraesCS2B02G079500/TraesCS2D02G065100/TraesCS2D02G065400/TraesCS5B02G018700	9
187	low	GO:0046556	F_alpha-L-arabinofuranosidase activity	7/743	49/85761	2.23101e-07	1.1258e-05	9.48406e-06	TraesCS4A02G288700/TraesCS4B02G026100/TraesCS4D02G023500/TraesCS7A02G404100/TraesCS7A02G404200/TraesCS7D02G397500/TraesCS7D02G397600	7
188	low	GO:1901430	P_positive regulation of syringal lignin biosynthetic process	9/743	105/85761	3.75722e-07	1.76053e-05	1.48311e-05	TraesCS2A02G107500/TraesCS2B02G124800/TraesCS2B02G125200/TraesCS2D02G107800/TraesCS3B02G154200/TraesCS3D02G137100/TraesCS5B02G246900/TraesCS6A02G138000/TraesCS6D02G127100	9
189	low	GO:0031409	F_pigment binding	8/743	85/85761	8.18069e-07	3.57769e-05	3.01394e-05	TraesCS1A02G306600/TraesCS1B02G317500/TraesCS1B02G388200/TraesCS1B02G388300/TraesCS1B02G388500/TraesCS1D02G374900/TraesCS6A02G094600/TraesCS6B02G122800	8
190	low	GO:0009768	P_photosynthesis, light harvesting in photosystem I	8/743	88/85761	1.06803e-06	4.37894e-05	3.68893e-05	TraesCS1A02G306600/TraesCS1B02G317500/TraesCS1B02G388200/TraesCS1B02G388300/TraesCS1B02G388500/TraesCS1D02G374900/TraesCS6A02G094600/TraesCS6B02G122800	8
191	low	GO:0048511	P_rhythmic process	9/743	125/85761	1.63975e-06	6.32751e-05	5.33046e-05	TraesCS2A02G107500/TraesCS2B02G124800/TraesCS2B02G125200/TraesCS2D02G107800/TraesCS3B02G154200/TraesCS3D02G137100/TraesCS5B02G246900/TraesCS6A02G138000/TraesCS6D02G127100	9
192	low	GO:0009856	P_pollination	6/743	46/85761	2.89068e-06	0.000105349	8.87489e-05	TraesCS2B02G052800/TraesCS2D02G038500/TraesCS5A02G462200/TraesCS5A02G462400/TraesCS5A02G462600/TraesCS5B02G473300	6
193	low	GO:0030076	C_light-harvesting complex	6/743	50/85761	4.76196e-06	0.000164413	0.000138506	TraesCS1B02G317500/TraesCS1B02G388200/TraesCS1B02G388300/TraesCS1B02G388500/TraesCS1D02G374900/TraesCS6A02G094600	6
194	low	GO:0071944	C_cell periphery	8/743	115/85761	8.00866e-06	0.000262684	0.000221292	TraesCS2D02G485800/TraesCS5A02G024200/TraesCS5A02G293400/TraesCS5B02G020600/TraesCS5B02G292500/TraesCS5D02G029900/TraesCS5D02G030100/TraesCS5D02G300700	8
195	low	GO:0009769	P_photosynthesis, light harvesting in photosystem II	8/743	119/85761	1.03018e-05	0.00032181	0.000271101	TraesCS1A02G306600/TraesCS1B02G317500/TraesCS1B02G388200/TraesCS1B02G388300/TraesCS1B02G388500/TraesCS1D02G374900/TraesCS6A02G094600/TraesCS6B02G122800	8
196	low	GO:0046373	P_L-arabinose metabolic process	4/743	24/85761	5.17319e-05	0.00148636	0.00125215	TraesCS7A02G404100/TraesCS7A02G404200/TraesCS7D02G397500/TraesCS7D02G397600	4
197	low	GO:0009522	C_photosystem I	8/743	149/85761	5.21131e-05	0.00148636	0.00125215	TraesCS1A02G306600/TraesCS1B02G317500/TraesCS1B02G388200/TraesCS1B02G388300/TraesCS1B02G388500/TraesCS1D02G374900/TraesCS6A02G094600/TraesCS6B02G122800	8
198	low	GO:0018298	P_protein-chromophore linkage	8/743	156/85761	7.19961e-05	0.0019489	0.0016418	TraesCS1A02G306600/TraesCS1B02G317500/TraesCS1B02G388200/TraesCS1B02G388300/TraesCS1B02G388500/TraesCS1D02G374900/TraesCS6A02G094600/TraesCS6B02G122800	8
199	low	GO:0016630	F_protochlorophyllide reductase activity	3/743	10/85761	7.4272e-05	0.0019489	0.0016418	TraesCS2A02G590600/TraesCS2B02G593000/TraesCS2D02G563600	3
200	low	GO:0005721	C_pericentric heterochromatin	6/743	93/85761	0.000166736	0.00405108	0.00341273	TraesCS3A02G534300/TraesCS3B02G611300/TraesCS5B02G458200/TraesCS6A02G061700/TraesCS6D02G040400/TraesCS7B02G336900	6
201	low	GO:0070828	P_heterochromatin organization	6/743	93/85761	0.000166736	0.00405108	0.00341273	TraesCS3A02G534300/TraesCS3B02G611300/TraesCS5B02G458200/TraesCS6A02G061700/TraesCS6D02G040400/TraesCS7B02G336900	6
202	low	GO:0060145	P_viral gene silencing in virus induced gene silencing	4/743	34/85761	0.000210789	0.00493849	0.00416031	TraesCS3A02G116800/TraesCS3B02G135800/TraesCS3B02G341700/TraesCS3D02G118600	4
203	low	GO:0004560	F_alpha-L-fucosidase activity	3/743	15/85761	0.000272653	0.00576969	0.00486054	TraesCS3D02G020600/TraesCS3D02G020700/TraesCS5B02G309700	3
204	low	GO:0010270	P_photosystem II oxygen evolving complex assembly	3/743	15/85761	0.000272653	0.00576969	0.00486054	TraesCS6A02G374400/TraesCS6B02G412100/TraesCS6D02G358900	3
205	low	GO:0018401	P_peptidyl-proline hydroxylation to 4-hydroxy-L-proline	3/743	15/85761	0.000272653	0.00576969	0.00486054	TraesCS4A02G021400/TraesCS4B02G282000/TraesCS4D02G280700	3
206	low	GO:1900037	P_regulation of cellular response to hypoxia	2/743	4/85761	0.000444583	0.00911396	0.00767784	TraesCS3A02G116500/TraesCS3D02G118400	2
207	low	GO:0004656	F_procollagen-proline 4-dioxygenase activity	3/743	18/85761	0.000479598	0.00953383	0.00803155	TraesCS4A02G021400/TraesCS4B02G282000/TraesCS4D02G280700	3
208	low	GO:0048864	P_stem cell development	3/743	19/85761	0.000565861	0.0109178	0.00919743	TraesCS3A02G116800/TraesCS3B02G135800/TraesCS3D02G118600	3
209	low	GO:0031222	P_arabinan catabolic process	3/743	22/85761	0.000882083	0.0160906	0.0135551	TraesCS4A02G288700/TraesCS4B02G026100/TraesCS4D02G023500	3
210	low	GO:0035450	C_extrinsic component of lumenal side of plastid thylakoid membrane	6/743	127/85761	0.000883021	0.0160906	0.0135551	TraesCS2B02G133500/TraesCS2B02G457600/TraesCS2D02G434500/TraesCS4D02G045400/TraesCS6B02G227900/TraesCS6D02G282000	6
211	low	GO:0009955	P_adaxial/abaxial pattern specification	4/743	50/85761	0.00093821	0.0166342	0.0140131	TraesCS3A02G116800/TraesCS3B02G011300/TraesCS3B02G135800/TraesCS3D02G118600	4
212	low	GO:0004556	F_alpha-amylase activity	4/743	51/85761	0.00101113	0.0174554	0.0147048	TraesCS5A02G464500/TraesCS5B02G475700/TraesCS5B02G476000/TraesCS5D02G477100	4
213	low	GO:0050896	P_response to stimulus	6/743	135/85761	0.00121088	0.0203676	0.0171582	TraesCS2B02G052800/TraesCS2D02G038500/TraesCS5A02G462200/TraesCS5A02G462400/TraesCS5A02G462600/TraesCS5B02G473300	6
214	low	GO:0010586	P_miRNA metabolic process	3/743	25/85761	0.0012922	0.0206752	0.0174174	TraesCS3A02G116800/TraesCS3B02G135800/TraesCS3D02G118600	3
215	low	GO:0035019	P_somatic stem cell population maintenance	3/743	25/85761	0.0012922	0.0206752	0.0174174	TraesCS3A02G116800/TraesCS3B02G135800/TraesCS3D02G118600	3
216	low	GO:0040034	P_regulation of development, heterochronic	3/743	27/85761	0.00162235	0.0253395	0.0213467	TraesCS3A02G116800/TraesCS3B02G135800/TraesCS3D02G118600	3
217	low	GO:0000790	C_nuclear chromatin	6/743	146/85761	0.00180462	0.0269167	0.0226754	TraesCS3A02G534300/TraesCS3B02G611300/TraesCS5B02G458200/TraesCS6A02G061700/TraesCS6D02G040400/TraesCS7B02G336900	6
218	low	GO:0010599	P_production of lsiRNA involved in RNA interference	3/743	28/85761	0.00180539	0.0269167	0.0226754	TraesCS3A02G116800/TraesCS3B02G135800/TraesCS3D02G118600	3
219	low	GO:0032877	P_positive regulation of DNA endoreduplication	2/743	8/85761	0.00202745	0.0295557	0.0248985	TraesCS5A02G098900/TraesCS5D02G111200	2
220	low	GO:0010589	P_leaf proximal/distal pattern formation	3/743	31/85761	0.00242993	0.0346529	0.0291925	TraesCS3A02G116800/TraesCS3B02G135800/TraesCS3D02G118600	3
221	low	GO:0009523	C_photosystem II	6/743	159/85761	0.00276461	0.0381459	0.0321351	TraesCS1B02G317500/TraesCS1B02G388200/TraesCS1B02G388300/TraesCS1B02G388500/TraesCS1D02G374900/TraesCS6A02G094600	6
222	low	GO:0009654	C_photosystem II oxygen evolving complex	5/743	110/85761	0.00279116	0.0381459	0.0321351	TraesCS4D02G045400/TraesCS6A02G374400/TraesCS6B02G227900/TraesCS6B02G412100/TraesCS6D02G358900	5
223	low	GO:0005987	P_sucrose catabolic process	4/743	68/85761	0.00293508	0.0392942	0.0331024	TraesCS5A02G464500/TraesCS5B02G475700/TraesCS5B02G476000/TraesCS5D02G477100	4
224	low	GO:0009344	C_nitrite reductase complex [NAD(P)H]	2/743	10/85761	0.00322114	0.0422614	0.0356021	TraesCS4D02G045400/TraesCS6B02G227900	2

## Sheet: Su3 vs other two_T3
Table S4-9 Results of gene ontology enrichment analyses of differentially expressed genes Su3 vs other two_T3
	Cluster	ID	Description	GeneRatio	BgRatio	pvalue	p.adjust	qvalue	geneID	Count
1	high	GO:0016114	P_terpenoid biosynthetic process	13/311	115/85761	5.11557e-16	1.7086e-13	1.22774e-13	TraesCS1A02G202900/TraesCS1B02G237500/TraesCS1D02G225900/TraesCS2A02G133100/TraesCS2B02G156600/TraesCS4B02G324800/TraesCS5A02G385600/TraesCS5A02G497100/TraesCS5D02G395600/TraesCS1D02G225700/TraesCS2D02G135100/TraesCS1A02G224600/TraesCS4D02G321700	13
2	high	GO:0010466	P_negative regulation of peptidase activity	8/311	82/85761	7.71711e-10	9.41569e-08	6.76576e-08	TraesCS3A02G421000/TraesCS5B02G498100/TraesCS3D02G416500/TraesCS3D02G416700/TraesCS3B02G038300/TraesCS3D02G033400/TraesCS3B02G036200/TraesCS3B02G036400	8
3	high	GO:0015857	P_uracil transport	4/311	5/85761	8.4572e-10	9.41569e-08	6.76576e-08	TraesCS7A02G479700/TraesCS7B02G382000/TraesCS7D02G466800/TraesCS7D02G466900	4
4	high	GO:0048700	P_acquisition of desiccation tolerance in seed	5/311	18/85761	5.00547e-09	4.17957e-07	3.00328e-07	TraesCS1B02G237500/TraesCS1D02G225900/TraesCS1B02G237400/TraesCS1D02G225700/TraesCS1A02G224600	5
5	high	GO:0042906	P_xanthine transport	4/311	9/85761	2.10691e-08	1.17285e-06	8.42765e-07	TraesCS7A02G479700/TraesCS7B02G382000/TraesCS7D02G466800/TraesCS7D02G466900	4
6	high	GO:0042907	F_xanthine transmembrane transporter activity	4/311	9/85761	2.10691e-08	1.17285e-06	8.42765e-07	TraesCS7A02G479700/TraesCS7B02G382000/TraesCS7D02G466800/TraesCS7D02G466900	4
7	high	GO:0006829	P_zinc II ion transport	4/311	10/85761	3.50147e-08	1.6707e-06	1.2005e-06	TraesCS1A02G202900/TraesCS4B02G324800/TraesCS5A02G497100/TraesCS4D02G321700	4
8	high	GO:0009961	P_response to 1-aminocyclopropane-1-carboxylic acid	7/311	98/85761	8.04026e-08	3.35681e-06	2.41208e-06	TraesCS5A02G424700/TraesCS5A02G424800/TraesCS5B02G426700/TraesCS5B02G426800/TraesCS5D02G379300/TraesCS2B02G617000/TraesCS5A02G369900	7
9	high	GO:0005274	F_allantoin uptake transmembrane transporter activity	4/311	13/85761	1.18196e-07	3.58886e-06	2.57882e-06	TraesCS7A02G479700/TraesCS7B02G382000/TraesCS7D02G466800/TraesCS7D02G466900	4
10	high	GO:0015505	F_uracil:cation symporter activity	4/311	13/85761	1.18196e-07	3.58886e-06	2.57882e-06	TraesCS7A02G479700/TraesCS7B02G382000/TraesCS7D02G466800/TraesCS7D02G466900	4
11	high	GO:0015720	P_allantoin transport	4/311	13/85761	1.18196e-07	3.58886e-06	2.57882e-06	TraesCS7A02G479700/TraesCS7B02G382000/TraesCS7D02G466800/TraesCS7D02G466900	4
12	high	GO:0031640	P_killing of cells of other organism	5/311	98/85761	3.12938e-05	0.000871009	0.000625875	TraesCS1D02G012000/TraesCS3A02G517100/TraesCS1B02G018100/TraesCS5B02G329100/TraesCS2B02G622200	5
13	high	GO:0010015	P_root morphogenesis	5/311	100/85761	3.44884e-05	0.000883049	0.000634526	TraesCS7B02G353600/TraesCS7D02G442500/TraesCS6B02G207200/TraesCS6B02G214300/TraesCS2D02G349900	5
14	high	GO:0060236	P_regulation of mitotic spindle organization	3/311	18/85761	3.7014e-05	0.000883049	0.000634526	TraesCS5A02G179700/TraesCS5B02G177500/TraesCS5D02G184300	3
15	high	GO:1901430	P_positive regulation of syringal lignin biosynthetic process	5/311	105/85761	4.35846e-05	0.000970484	0.000697354	TraesCS2B02G125800/TraesCS2D02G108500/TraesCS7A02G353300/TraesCS7D02G369900/TraesCS7B02G274200	5
16	high	GO:0008061	F_chitin binding	6/311	180/85761	5.54572e-05	0.00115767	0.000831859	TraesCS3A02G517100/TraesCS1D02G328900/TraesCS2B02G622400/TraesCS2B02G622200/TraesCS3D02G391100/TraesCS3B02G429200	6
17	high	GO:0004869	F_cysteine-type endopeptidase inhibitor activity	5/311	113/85761	6.18768e-05	0.0012157	0.000873554	TraesCS3A02G421000/TraesCS5A02G359700/TraesCS5A02G417800/TraesCS3D02G416500/TraesCS3D02G416700	5
18	high	GO:0048511	P_rhythmic process	5/311	125/85761	9.97905e-05	0.00185167	0.00133054	TraesCS2B02G125800/TraesCS2D02G108500/TraesCS7A02G353300/TraesCS7D02G369900/TraesCS7B02G274200	5
19	high	GO:0080160	P_selenate transport	3/311	30/85761	0.000178318	0.00313464	0.00225244	TraesCS4A02G043400/TraesCS4B02G263900/TraesCS4D02G264100	3
20	high	GO:0006792	P_regulation of sulfur utilization	2/311	6/85761	0.000194743	0.00325221	0.00233692	TraesCS1B02G337400/TraesCS4D02G280400	2
21	high	GO:0009970	P_cellular response to sulfate starvation	4/311	80/85761	0.000215938	0.00343444	0.00246786	TraesCS4A02G043400/TraesCS4B02G263900/TraesCS4D02G264100/TraesCS7A02G549900	4
22	high	GO:0008271	F_secondary active sulfate transmembrane transporter activity	3/311	33/85761	0.000237709	0.00360886	0.00259319	TraesCS4A02G043400/TraesCS4B02G263900/TraesCS4D02G264100	3
23	high	GO:0004462	F_lactoylglutathione lyase activity	3/311	41/85761	0.000454582	0.00632626	0.00454582	TraesCS2A02G133100/TraesCS2B02G156600/TraesCS2D02G135100	3
24	high	GO:1902358	P_sulfate transmembrane transport	3/311	41/85761	0.000454582	0.00632626	0.00454582	TraesCS4A02G043400/TraesCS4B02G263900/TraesCS4D02G264100	3
25	high	GO:0009415	P_response to water	2/311	11/85761	0.000705539	0.009426	0.00677317	TraesCS6B02G383500/TraesCS6D02G332900	2
26	high	GO:0010438	P_cellular response to sulfur starvation	2/311	12/85761	0.000844618	0.0104482	0.00750772	TraesCS1B02G337400/TraesCS4D02G280400	2
27	high	GO:0031224	C_intrinsic component of membrane	2/311	12/85761	0.000844618	0.0104482	0.00750772	TraesCS7A02G240600/TraesCS7D02G239600	2
28	high	GO:0000386	F_second spliceosomal transesterification activity	2/311	14/85761	0.00115898	0.0124871	0.00897274	TraesCS7A02G325700/TraesCS7D02G322400	2
29	high	GO:0004459	F_L-lactate dehydrogenase activity	2/311	14/85761	0.00115898	0.0124871	0.00897274	TraesCS3D02G420300/TraesCS6B02G029700	2
30	high	GO:0009063	P_cellular amino acid catabolic process	2/311	14/85761	0.00115898	0.0124871	0.00897274	TraesCS5B02G152600/TraesCS3D02G077300	2
31	high	GO:0070981	P_L-asparagine biosynthetic process	2/311	14/85761	0.00115898	0.0124871	0.00897274	TraesCS5B02G152600/TraesCS3D02G077300	2
32	high	GO:0045493	P_xylan catabolic process	4/311	127/85761	0.00123496	0.0128899	0.00926219	TraesCS3D02G405900/TraesCS4B02G132300/TraesCS3A02G468500/TraesCS3A02G448600	4
33	high	GO:0051103	P_DNA ligation involved in DNA repair	2/311	17/85761	0.0017197	0.0174054	0.0125069	TraesCS1D02G330500/TraesCS1B02G341700	2
34	high	GO:0006471	P_protein ADP-ribosylation	2/311	19/85761	0.00215194	0.0205356	0.0147561	TraesCS1D02G330500/TraesCS1B02G341700	2
35	high	GO:0043617	P_cellular response to sucrose starvation	2/311	19/85761	0.00215194	0.0205356	0.0147561	TraesCS5B02G152600/TraesCS3D02G077300	2
36	high	GO:0006273	P_lagging strand elongation	2/311	20/85761	0.00238533	0.0221305	0.0159022	TraesCS1D02G330500/TraesCS1B02G341700	2
37	high	GO:0003910	F_DNA ligase (ATP) activity	2/311	21/85761	0.00263011	0.0237421	0.0170602	TraesCS1D02G330500/TraesCS1B02G341700	2
38	high	GO:0032147	P_activation of protein kinase activity	3/311	83/85761	0.00350254	0.0307855	0.0221213	TraesCS5A02G179700/TraesCS5B02G177500/TraesCS5D02G184300	3
39	high	GO:0051276	P_chromosome organization	2/311	25/85761	0.00372155	0.0318717	0.0229018	TraesCS7A02G325700/TraesCS7D02G322400	2
40	high	GO:0008568	F_microtubule-severing ATPase activity	2/311	27/85761	0.00433346	0.0361844	0.0260008	TraesCS3A02G151300/TraesCS3B02G178200	2
41	low	GO:0004857	F_enzyme inhibitor activity	14/471	186/85761	3.27205e-12	1.65893e-09	1.33638e-09	TraesCS1B02G384400/TraesCS3A02G061500/TraesCS3B02G074200/TraesCS4A02G460500/TraesCS5D02G561900/TraesCS7A02G028500/TraesCS7A02G028600/TraesCS7A02G029400/TraesCS7B02G389000/TraesCS7D02G025500/TraesCS7D02G025600/TraesCS7D02G025700/TraesCS7D02G026200/TraesCS7D02G303400	14
42	low	GO:0050829	P_defense response to Gram-negative bacterium	10/471	90/85761	8.77404e-11	2.22422e-08	1.79175e-08	TraesCS3B02G204500/TraesCS5A02G281600/TraesCS5D02G288700/TraesCS6A02G343800/TraesCS6D02G324600/TraesCS6D02G324900/TraesCS7B02G036700/TraesCS7D02G135200/TraesCS7D02G135600/TraesCS6B02G376000	10
43	low	GO:0004969	F_histamine receptor activity	10/471	134/85761	4.51132e-09	5.91219e-07	4.76265e-07	TraesCS2A02G061800/TraesCS2A02G061900/TraesCS2A02G062000/TraesCS2A02G062200/TraesCS2A02G062900/TraesCS2A02G063000/TraesCS2A02G063100/TraesCS2B02G075700/TraesCS2D02G061300/TraesCS2D02G061400	10
44	low	GO:0046910	F_pectinesterase inhibitor activity	11/471	175/85761	4.66445e-09	5.91219e-07	4.76265e-07	TraesCS2B02G474300/TraesCS3B02G068600/TraesCS3B02G204500/TraesCS3D02G055900/TraesCS5A02G024200/TraesCS5B02G564900/TraesCS6A02G343800/TraesCS6D02G324600/TraesCS6D02G324900/TraesCS7B02G306500/TraesCS6B02G376000	11
45	low	GO:0045330	F_aspartyl esterase activity	7/471	121/85761	5.30908e-06	0.000538341	0.000433668	TraesCS3B02G204500/TraesCS6A02G343800/TraesCS6D02G324600/TraesCS6D02G324900/TraesCS7B02G221200/TraesCS7B02G306500/TraesCS6B02G376000	7
46	low	GO:0045490	P_pectin catabolic process	7/471	177/85761	6.18948e-05	0.00401672	0.00323572	TraesCS3B02G204500/TraesCS6A02G343800/TraesCS6D02G324600/TraesCS6D02G324900/TraesCS7B02G221200/TraesCS7B02G306500/TraesCS6B02G376000	7
47	low	GO:0010270	P_photosystem II oxygen evolving complex assembly	3/471	15/85761	7.13027e-05	0.00401672	0.00323572	TraesCS6A02G374400/TraesCS6B02G412100/TraesCS6D02G358900	3
48	low	GO:0010430	P_fatty acid omega-oxidation	3/471	15/85761	7.13027e-05	0.00401672	0.00323572	TraesCS2A02G399100/TraesCS2B02G417100/TraesCS2D02G396600	3
49	low	GO:0018401	P_peptidyl-proline hydroxylation to 4-hydroxy-L-proline	3/471	15/85761	7.13027e-05	0.00401672	0.00323572	TraesCS4A02G021400/TraesCS4B02G282000/TraesCS4D02G280700	3
50	low	GO:0004338	F_glucan exo-1,3-beta-glucosidase activity	6/471	129/85761	8.55216e-05	0.0040283	0.00324506	TraesCS2D02G172300/TraesCS3A02G483700/TraesCS3A02G483800/TraesCS3B02G530600/TraesCS3D02G478800/TraesCS3D02G478900	6
51	low	GO:0046202	P_cyanide biosynthetic process	3/471	16/85761	8.73991e-05	0.0040283	0.00324506	TraesCS2A02G399100/TraesCS2B02G417100/TraesCS2D02G396600	3
52	low	GO:0004656	F_procollagen-proline 4-dioxygenase activity	3/471	18/85761	0.000126316	0.00533687	0.00429919	TraesCS4A02G021400/TraesCS4B02G282000/TraesCS4D02G280700	3
53	low	GO:0002215	P_defense response to nematode	6/471	141/85761	0.000139407	0.00541002	0.00435812	TraesCS2D02G172300/TraesCS3A02G483700/TraesCS3A02G483800/TraesCS3B02G530600/TraesCS3D02G478800/TraesCS3D02G478900	6
54	low	GO:0008812	F_choline dehydrogenase activity	3/471	19/85761	0.000149389	0.00541002	0.00435812	TraesCS2A02G399100/TraesCS2B02G417100/TraesCS2D02G396600	3
55	low	GO:0019395	P_fatty acid oxidation	2/471	4/85761	0.000179277	0.00568083	0.00457627	TraesCS2A02G292400/TraesCS2B02G308900	2
56	low	GO:0052722	F_fatty acid in-chain hydroxylase activity	2/471	4/85761	0.000179277	0.00568083	0.00457627	TraesCS2A02G292400/TraesCS2B02G308900	2
57	low	GO:0006066	P_alcohol metabolic process	3/471	22/85761	0.000234529	0.00699449	0.00563451	TraesCS2A02G399100/TraesCS2B02G417100/TraesCS2D02G396600	3
58	low	GO:0009573	C_chloroplast ribulose bisphosphate carboxylase complex	3/471	25/85761	0.00034601	0.0092687	0.00746653	TraesCS2A02G066700/TraesCS2B02G079100/TraesCS2D02G065300	3
59	low	GO:0042973	F_glucan endo-1,3-beta-D-glucosidase activity	6/471	167/85761	0.000347348	0.0092687	0.00746653	TraesCS2D02G172300/TraesCS3A02G483700/TraesCS3A02G483800/TraesCS3B02G530600/TraesCS3D02G478800/TraesCS3D02G478900	6
60	low	GO:0010407	P_non-classical arabinogalactan protein metabolic process	2/471	6/85761	0.000444933	0.0112791	0.009086	TraesCS3A02G389200/TraesCS3B02G419800	2
61	low	GO:0043202	C_lysosomal lumen	3/471	28/85761	0.000486849	0.0117539	0.00946855	TraesCS2B02G404200/TraesCS2D02G382400/TraesCS3B02G597800	3
62	low	GO:0008422	F_beta-glucosidase activity	4/471	67/85761	0.00052373	0.0120696	0.00972283	TraesCS3A02G447500/TraesCS3B02G368800/TraesCS3B02G483500/TraesCS3D02G440200	4
63	low	GO:0048511	P_rhythmic process	5/471	125/85761	0.00066817	0.0147288	0.011865	TraesCS2A02G083900/TraesCS2B02G098400/TraesCS2B02G098600/TraesCS2B02G098700/TraesCS4A02G127900	5
64	low	GO:0080158	P_chloroplast ribulose bisphosphate carboxylase complex biogenesis	3/471	33/85761	0.000794481	0.016721	0.0134699	TraesCS2A02G066700/TraesCS2B02G079100/TraesCS2D02G065300	3
65	low	GO:0032877	P_positive regulation of DNA endoreduplication	2/471	8/85761	0.000824509	0.016721	0.0134699	TraesCS5A02G098900/TraesCS5D02G111200	2
66	low	GO:0016984	F_ribulose-bisphosphate carboxylase activity	3/471	35/85761	0.000945335	0.018434	0.0148498	TraesCS2A02G066700/TraesCS2B02G079100/TraesCS2D02G065300	3
67	low	GO:1990429	C_peroxisomal importomer complex	2/471	9/85761	0.00105623	0.0198336	0.0159773	TraesCS1B02G000800/TraesCS3D02G018800	2
68	low	GO:0090353	F_polygalacturonase inhibitor activity	3/471	37/85761	0.00111318	0.0201565	0.0162374	TraesCS1D02G308300/TraesCS1D02G308400/TraesCS3A02G459200	3
69	low	GO:0006624	P_vacuolar protein processing	3/471	38/85761	0.0012037	0.0210439	0.0169522	TraesCS2B02G404200/TraesCS2D02G382400/TraesCS3B02G597800	3
70	low	GO:0031977	C_thylakoid lumen	4/471	90/85761	0.00158124	0.026723	0.0215271	TraesCS2A02G066700/TraesCS2B02G079100/TraesCS2D02G065300/TraesCS5B02G018700	4
71	low	GO:0033481	P_galacturonate biosynthetic process	2/471	12/85761	0.00191539	0.030347	0.0244464	TraesCS5A02G281600/TraesCS5D02G288700	2
72	low	GO:0050378	F_UDP-glucuronate 4-epimerase activity	2/471	12/85761	0.00191539	0.030347	0.0244464	TraesCS5A02G281600/TraesCS5D02G288700	2
73	low	GO:0001709	P_cell fate determination	3/471	46/85761	0.00209677	0.0322079	0.0259455	TraesCS4B02G075800/TraesCS4B02G107400/TraesCS4D02G104300	3
74	low	GO:0031640	P_killing of cells of other organism	4/471	98/85761	0.0021599	0.0322079	0.0259455	TraesCS2A02G551000/TraesCS5A02G500200/TraesCS6B02G184900/TraesCS6D02G324600	4
75	low	GO:0004866	F_endopeptidase inhibitor activity	2/471	14/85761	0.00262179	0.0369235	0.0297443	TraesCS3B02G569500/TraesCS3D02G511600	2
76	low	GO:0009225	P_nucleotide-sugar metabolic process	2/471	14/85761	0.00262179	0.0369235	0.0297443	TraesCS5A02G281600/TraesCS5D02G288700	2
77	low	GO:0046593	F_mandelonitrile lyase activity	3/471	52/85761	0.00297931	0.0398669	0.0321153	TraesCS2A02G399100/TraesCS2B02G417100/TraesCS2D02G396600	3
78	low	GO:0004560	F_alpha-L-fucosidase activity	2/471	15/85761	0.00301417	0.0398669	0.0321153	TraesCS3D02G020600/TraesCS3D02G020700	2
79	low	GO:0046283	P_anthocyanin-containing compound metabolic process	4/471	108/85761	0.00306988	0.0398669	0.0321153	TraesCS3A02G447500/TraesCS3B02G368800/TraesCS3B02G483500/TraesCS3D02G440200	4
80	low	GO:0019835	P_cytolysis	3/471	53/85761	0.00314532	0.0398669	0.0321153	TraesCS7B02G036700/TraesCS7D02G135200/TraesCS7D02G135600	3
81	low	GO:0016560	P_protein import into peroxisome matrix, docking	2/471	16/85761	0.00343228	0.0424431	0.0341906	TraesCS1B02G000800/TraesCS3D02G018800	2
