# Supplementary material for: Comparative transcriptomic analysis of wheat cultivars differing in their resistance to Fusarium head blight infection during grain-filling stages reveals unique defense mechanisms at play
Source: BMC Plant Biol. 2023 Sep 16;23:433. doi: 10.1186/s12870-023-04451-0 (PMC10504723; doi:10.1186/s12870-023-04451-0)
Supplement: Supplementary file 6 — Additional file 6: Table S5-9. Gene Set Enrichment Analysis (GSEA) to identify the overrepresented pathways in each comparison Su3_vs_A1589_T3. [file 12870_2023_4451_MOESM6_ESM.xlsx]

## Sheet: A1589_vs_A8455_T1
Table S5-1 Gene Set Enrichment Analysis (GSEA) to identify the overrepresented pathways in each comparison A1589_vs_A8455_T1
	ID	Description	setSize	enrichmentScore	NES	pvalue	p.adjust	qvalue	rank	leading_edge	core_enrichment
GO:0004869	GO:0004869	F_cysteine-type endopeptidase inhibitor activity	77	-0.794864	-2.23402	1e-10	6.295e-07	6.24421e-07	8315	tags=58%, list=12%, signal=52%	TraesCS3A02G384600/TraesCS3B02G077600/TraesCS2A02G576100/TraesCS6D02G344800/TraesCS4A02G052000/TraesCS4D02G252500/TraesCS4D02G252400/TraesCS5A02G417800/TraesCS2A02G275900/TraesCS7B02G297500/TraesCS4D02G077800/TraesCS7D02G391100/TraesCS3B02G416500/TraesCS2D02G586800/TraesCS7A02G395600/TraesCS2B02G611300/TraesCS7D02G172000/TraesCS5D02G368900/TraesCS2A02G576000/TraesCS5D02G425800/TraesCS7B02G241000/…
GO:0010266	GO:0010266	P_response to vitamin B1	24	0.855072	2.09598	8.25293e-07	0.00259761	0.00257665	8329	tags=83%, list=12%, signal=74%	TraesCS5A02G183300/TraesCS7B02G105100/TraesCS6B02G378000/TraesCS5B02G442600/TraesCS7A02G198800/TraesCS6A02G345200/TraesCS3A02G477300/TraesCS7D02G201300/TraesCS5D02G446800/TraesCS6A02G345100/TraesCS3D02G472000/TraesCS5B02G181500/TraesCS7A02G198900/TraesCS7B02G105300/TraesCS7D02G161200/TraesCS5A02G439700/TraesCS6D02G327700/TraesCS7D02G201400/TraesCS6D02G327600/TraesCS6B02G377800
GO:0004857	GO:0004857	F_enzyme inhibitor activity	127	-0.638318	-1.93361	2.0424e-06	0.00428563	0.00425106	6204	tags=46%, list=9%, signal=42%	TraesCS3D02G061400/TraesCS2A02G058100/TraesCS7A02G029100/TraesCS7A02G306500/TraesCS3D02G102800/TraesCS3B02G074100/TraesCS7B02G206800/TraesCS7D02G303400/TraesCS7A02G029500/TraesCS7D02G025800/TraesCS7B02G389300/TraesCS5A02G327500/TraesCS7B02G459000/TraesCS7D02G472500/TraesCS4A02G450500/TraesCS2D02G311600/TraesCS7A02G029200/TraesCS4D02G106900/TraesCS2D02G057000/TraesCS1B02G384400/TraesCS7D02G472800/…
GO:0000156	GO:0000156	F_phosphorelay response regulator activity	139	-0.615435	-1.89271	3.34941e-06	0.00527114	0.00522861	9499	tags=32%, list=13%, signal=27%	TraesCS5A02G453500/TraesCS6A02G416400/TraesCS5B02G461800/TraesCS3A02G473800/TraesCS6D02G029700/TraesCS5A02G453600/TraesCS5D02G464100/TraesCS5B02G462300/TraesCS6D02G014900/TraesCS6D02G030000/TraesCS6D02G014700/TraesCS5A02G395900/TraesCS5D02G463200/TraesCS6A02G012000/TraesCS1B02G479900/TraesCS6A02G011900/TraesCS5D02G002600/TraesCS6A02G011800/TraesCS2B02G023800/TraesCS2D02G071000/TraesCS2D02G071100/…
GO:0004016	GO:0004016	F_adenylate cyclase activity	75	0.640057	1.94038	9.32518e-06	0.0101927	0.0101105	4269	tags=19%, list=6%, signal=18%	TraesCS2D02G532300/TraesCS1B02G038500/TraesCS1B02G038200/TraesCS1B02G039200/TraesCS2D02G532500/TraesCS2D02G532400/TraesCS1B02G039700/TraesCS1B02G038400/TraesCS2D02G532200/TraesCS2B02G560700/TraesCS2B02G560000/TraesCS6B02G045200/TraesCS2D02G532600/TraesCS6B02G129200
GO:0006749	GO:0006749	P_glutathione metabolic process	199	0.502333	1.73876	9.71504e-06	0.0101927	0.0101105	12043	tags=45%, list=17%, signal=38%	TraesCS7A02G049400/TraesCS5B02G021800/TraesCS4D02G327800/TraesCS4D02G327900/TraesCS2B02G609400/TraesCS5A02G502500/TraesCS1D02G257800/TraesCS1B02G269100/TraesCS7A02G034500/TraesCS5B02G435000/TraesCS2B02G574500/TraesCS5D02G432600/TraesCS3A02G376700/TraesCS5A02G502300/TraesCS3D02G429900/TraesCS1A02G103000/TraesCS3A02G260800/TraesCS1D02G095400/TraesCS1B02G194200/TraesCS4B02G059300/TraesCS7D02G465400/…
GO:0006559	GO:0006559	P_L-phenylalanine catabolic process	85	0.615888	1.91311	1.46379e-05	0.0131637	0.0130575	10809	tags=38%, list=15%, signal=32%	TraesCS2D02G518200/TraesCS7A02G387100/TraesCS1B02G048200/TraesCS6B02G017500/TraesCS1B02G066500/TraesCS2D02G518300/TraesCS2B02G545300/TraesCS7A02G387000/TraesCS1B02G048100/TraesCS3A02G410800/TraesCS7B02G246200/TraesCS1A02G050200/TraesCS3D02G305600/TraesCS7D02G054000/TraesCS1B02G048500/TraesCS5B02G130900/TraesCS3A02G393300/TraesCS2B02G398100/TraesCS1B02G048400/TraesCS1D02G073000/TraesCS1D02G052500/…
GO:0000966	GO:0000966	P_RNA 5'-end processing	68	0.650709	1.93196	2.2768e-05	0.015925	0.0157965	4269	tags=21%, list=6%, signal=19%	TraesCS2D02G532300/TraesCS1B02G038500/TraesCS1B02G038200/TraesCS1B02G039200/TraesCS2D02G532500/TraesCS2D02G532400/TraesCS1B02G039700/TraesCS1B02G038400/TraesCS2D02G532200/TraesCS2B02G560700/TraesCS2B02G560000/TraesCS6B02G045200/TraesCS2D02G532600/TraesCS6B02G129200
GO:0010951	GO:0010951	P_negative regulation of endopeptidase activity	110	-0.620912	-1.85494	2.03042e-05	0.015925	0.0157965	8461	tags=51%, list=12%, signal=45%	TraesCS6B02G058100/TraesCS3A02G384600/TraesCS6D02G048700/TraesCS2A02G158700/TraesCS2A02G576100/TraesCS6A02G042100/TraesCS4A02G052000/TraesCS4D02G252500/TraesCS6B02G057800/TraesCS4D02G298300/TraesCS5A02G281800/TraesCS5A02G417800/TraesCS7B02G297500/TraesCS6D02G049000/TraesCS7D02G391100/TraesCS3B02G416500/TraesCS2D02G586800/TraesCS7A02G395600/TraesCS2B02G611300/TraesCS7D02G172000/TraesCS5D02G368900/…
GO:0009704	GO:0009704	P_de-etiolation	144	0.524823	1.74631	3.67898e-05	0.0231592	0.0229723	10793	tags=44%, list=15%, signal=37%	TraesCS2D02G526800/TraesCS7A02G049400/TraesCS2B02G609400/TraesCS1D02G257800/TraesCS1B02G269100/TraesCS7A02G034500/TraesCS2B02G574500/TraesCS5D02G432600/TraesCS3A02G376700/TraesCS3D02G429900/TraesCS2D02G461700/TraesCS2B02G483300/TraesCS3A02G260800/TraesCS1B02G194200/TraesCS7D02G465400/TraesCS1D02G190100/TraesCS1A02G258500/TraesCS7D02G044500/TraesCS1D02G190200/TraesCS1A02G186400/TraesCS1B02G194300/…
GO:0006171	GO:0006171	P_cAMP biosynthetic process	72	0.643119	1.93524	4.14767e-05	0.023736	0.0235445	4269	tags=19%, list=6%, signal=18%	TraesCS2D02G532300/TraesCS1B02G038500/TraesCS1B02G038200/TraesCS1B02G039200/TraesCS2D02G532500/TraesCS2D02G532400/TraesCS1B02G039700/TraesCS1B02G038400/TraesCS2D02G532200/TraesCS2B02G560700/TraesCS2B02G560000/TraesCS6B02G045200/TraesCS2D02G532600/TraesCS6B02G129200
GO:0071333	GO:0071333	P_cellular response to glucose stimulus	32	-0.797912	-1.96406	4.6255e-05	0.0242646	0.0240688	4287	tags=22%, list=6%, signal=21%	TraesCS2B02G327300/TraesCS2D02G308600/TraesCS6A02G288900/TraesCS2A02G310300/TraesCS6D02G160200/TraesCS6A02G170600/TraesCS6B02G182500
GO:0012511	GO:0012511	C_monolayer-surrounded lipid storage body	33	-0.782615	-1.92737	7.01018e-05	0.0339454	0.0336716	3804	tags=52%, list=5%, signal=49%	TraesCS2D02G364600/TraesCS7B02G132500/TraesCS2D02G364800/TraesCS2B02G384600/TraesCS3D02G221600/TraesCS2B02G402500/TraesCS5D02G183700/TraesCS2A02G385600/TraesCS2A02G417500/TraesCS2D02G364100/TraesCS5D02G188400/TraesCS2A02G367200/TraesCS4A02G090200/TraesCS2D02G414800/TraesCS7A02G234100/TraesCS7D02G234400/TraesCS2B02G436400
GO:0015691	GO:0015691	P_cadmium ion transport	130	0.527835	1.74285	8.08327e-05	0.0363458	0.0360526	11167	tags=35%, list=16%, signal=30%	TraesCS2D02G506200/TraesCS2D02G506300/TraesCS3B02G563700/TraesCS5B02G572600/TraesCS5A02G158300/TraesCS5D02G163700/TraesCS3A02G500000/TraesCS2A02G278500/TraesCS7D02G130700/TraesCS3B02G563400/TraesCS5D02G564000/TraesCS2D02G262300/TraesCS7A02G131500/TraesCS4B02G054700/TraesCS4B02G161500/TraesCS7B02G000200/TraesCS3B02G298700/TraesCS2B02G280500/TraesCS3B02G563100/TraesCS2A02G261700/TraesCS3D02G506500/…
GO:0080156	GO:0080156	P_mitochondrial mRNA modification	133	0.521357	1.71389	9.25456e-05	0.0388383	0.0385249	11944	tags=28%, list=17%, signal=23%	TraesCS2D02G532300/TraesCS1B02G038500/TraesCS1B02G038200/TraesCS1B02G039200/TraesCS2D02G532500/TraesCS2D02G532400/TraesCS1B02G039700/TraesCS1B02G038400/TraesCS2D02G532200/TraesCS2B02G560700/TraesCS2B02G560000/TraesCS1A02G274600/TraesCS6B02G045200/TraesCS2D02G532600/TraesCS6B02G129200/TraesCS1B02G284100/TraesCS5B02G226700/TraesCS2D02G307700/TraesCS2B02G457700/TraesCS1D02G058400/TraesCS1D02G032300/…
GO:2000071	GO:2000071	P_regulation of defense response by callose deposition	45	0.683264	1.88281	0.000134319	0.052846	0.0524197	13138	tags=53%, list=18%, signal=44%	TraesCS6B02G016600/TraesCS6B02G016500/TraesCS7A02G007900/TraesCS4A02G450600/TraesCS7A02G005000/TraesCS2D02G259300/TraesCS6B02G428200/TraesCS1B02G081600/TraesCS5B02G014000/TraesCS2A02G264600/TraesCS2D02G045500/TraesCS1D02G064200/TraesCS7B02G009100/TraesCS2B02G277400/TraesCS7B02G451700/TraesCS6D02G373100/TraesCS6B02G153000/TraesCS5B02G272300/TraesCS3A02G437800/TraesCS2D02G041500/TraesCS3B02G471800/…
GO:0033095	GO:0033095	C_aleurone grain	6	-0.972088	-1.75549	0.00014498	0.0536854	0.0532523	1993	tags=100%, list=3%, signal=97%	TraesCS7D02G032100/TraesCS4A02G453405/TraesCS7A02G035500/TraesCS7D02G032000/TraesCS7A02G036800
GO:0016998	GO:0016998	P_cell wall macromolecule catabolic process	131	0.516297	1.69602	0.000160877	0.0562624	0.0558085	8385	tags=37%, list=12%, signal=33%	TraesCS5A02G552200/TraesCS5A02G234700/TraesCS1A02G355300/TraesCS5A02G347800/TraesCS3B02G159700/TraesCS3D02G141900/TraesCS5B02G348800/TraesCS4B02G353400/TraesCS1D02G355100/TraesCS2D02G571400/TraesCS5B02G202000/TraesCS5D02G241600/TraesCS1A02G203600/TraesCS1B02G410600/TraesCS1A02G203700/TraesCS1D02G207000/TraesCS3A02G276600/TraesCS3D02G524700/TraesCS3B02G584700/TraesCS2B02G369100/TraesCS3B02G588200/…
GO:0004058	GO:0004058	F_aromatic-L-amino-acid decarboxylase activity	25	0.762707	1.88865	0.000296561	0.074674	0.0740715	6507	tags=60%, list=9%, signal=55%	TraesCS2D02G518200/TraesCS7A02G387100/TraesCS6B02G017500/TraesCS1B02G066500/TraesCS2D02G518300/TraesCS2B02G545300/TraesCS7A02G387000/TraesCS3A02G410800/TraesCS1A02G050200/TraesCS3D02G305600/TraesCS7D02G054000/TraesCS5B02G130900/TraesCS3A02G393300/TraesCS1D02G052500/TraesCS7A02G059500
GO:0004837	GO:0004837	F_tyrosine decarboxylase activity	25	0.762707	1.88865	0.000296561	0.074674	0.0740715	6507	tags=60%, list=9%, signal=55%	TraesCS2D02G518200/TraesCS7A02G387100/TraesCS6B02G017500/TraesCS1B02G066500/TraesCS2D02G518300/TraesCS2B02G545300/TraesCS7A02G387000/TraesCS3A02G410800/TraesCS1A02G050200/TraesCS3D02G305600/TraesCS7D02G054000/TraesCS5B02G130900/TraesCS3A02G393300/TraesCS1D02G052500/TraesCS7A02G059500
GO:1901695	GO:1901695	P_tyramine biosynthetic process	25	0.762707	1.88865	0.000296561	0.074674	0.0740715	6507	tags=60%, list=9%, signal=55%	TraesCS2D02G518200/TraesCS7A02G387100/TraesCS6B02G017500/TraesCS1B02G066500/TraesCS2D02G518300/TraesCS2B02G545300/TraesCS7A02G387000/TraesCS3A02G410800/TraesCS1A02G050200/TraesCS3D02G305600/TraesCS7D02G054000/TraesCS5B02G130900/TraesCS3A02G393300/TraesCS1D02G052500/TraesCS7A02G059500
GO:1990055	GO:1990055	F_phenylacetaldehyde synthase activity	25	0.762707	1.88865	0.000296561	0.074674	0.0740715	6507	tags=60%, list=9%, signal=55%	TraesCS2D02G518200/TraesCS7A02G387100/TraesCS6B02G017500/TraesCS1B02G066500/TraesCS2D02G518300/TraesCS2B02G545300/TraesCS7A02G387000/TraesCS3A02G410800/TraesCS1A02G050200/TraesCS3D02G305600/TraesCS7D02G054000/TraesCS5B02G130900/TraesCS3A02G393300/TraesCS1D02G052500/TraesCS7A02G059500
GO:0010344	GO:0010344	P_seed oilbody biogenesis	14	-0.891931	-1.85608	0.000268418	0.074674	0.0740715	2682	tags=71%, list=4%, signal=69%	TraesCS5D02G250600/TraesCS4D02G129400/TraesCS2A02G417500/TraesCS5A02G243900/TraesCS5D02G188400/TraesCS2D02G414800/TraesCS7A02G234100/TraesCS7D02G234400/TraesCS2B02G436400/TraesCS5B02G241900
GO:0048446	GO:0048446	P_petal morphogenesis	55	0.635657	1.82417	0.000289907	0.074674	0.0740715	4887	tags=40%, list=7%, signal=37%	TraesCS3A02G013700/TraesCS3B02G006700/TraesCS2D02G522600/TraesCS5D02G328700/TraesCS7B02G145100/TraesCS5D02G328600/TraesCS3B02G011800/TraesCS5A02G265800/TraesCS3B02G300200/TraesCS3B02G016400/TraesCS7A02G246300/TraesCS5A02G250600/TraesCS7D02G245000/TraesCS5B02G322700/TraesCS7D02G397300/TraesCS5A02G321900/TraesCS5B02G495000/TraesCS2A02G255900/TraesCS1D02G029300/TraesCS3A02G013600/TraesCS5A02G321800/…
GO:0080187	GO:0080187	P_floral organ senescence	66	0.59502	1.75817	0.00025806	0.074674	0.0740715	7449	tags=33%, list=10%, signal=30%	TraesCS4B02G003900/TraesCS4D02G004400/TraesCS4A02G309300/TraesCS2A02G422100/TraesCS2A02G421800/TraesCS2D02G530000/TraesCS2A02G069700/TraesCS2D02G507800/TraesCS2D02G068500/TraesCS3D02G342100/TraesCS2D02G507900/TraesCS2D02G508400/TraesCS2A02G421500/TraesCS2B02G535800/TraesCS3A02G044100/TraesCS2D02G418600/TraesCS1B02G214500/TraesCS1D02G203400/TraesCS1A02G027300/TraesCS3B02G039600/TraesCS2B02G540100/…
GO:2001147	GO:2001147	F_camalexin binding	60	0.611522	1.79826	0.000342625	0.0798823	0.0792378	12043	tags=58%, list=17%, signal=49%	TraesCS5B02G021800/TraesCS4D02G327800/TraesCS4D02G327900/TraesCS5A02G502500/TraesCS5B02G435000/TraesCS5A02G502300/TraesCS1A02G103000/TraesCS1D02G095400/TraesCS4B02G059300/TraesCS1B02G217700/TraesCS5B02G259700/TraesCS5A02G024100/TraesCS3A02G309000/TraesCS7D02G514500/TraesCS7B02G096300/TraesCS3A02G309100/TraesCS1B02G113500/TraesCS7A02G525600/TraesCS3D02G133200/TraesCS5A02G024000/TraesCS2A02G045400/…
GO:2001227	GO:2001227	F_quercitrin binding	60	0.611522	1.79826	0.000342625	0.0798823	0.0792378	12043	tags=58%, list=17%, signal=49%	TraesCS5B02G021800/TraesCS4D02G327800/TraesCS4D02G327900/TraesCS5A02G502500/TraesCS5B02G435000/TraesCS5A02G502300/TraesCS1A02G103000/TraesCS1D02G095400/TraesCS4B02G059300/TraesCS1B02G217700/TraesCS5B02G259700/TraesCS5A02G024100/TraesCS3A02G309000/TraesCS7D02G514500/TraesCS7B02G096300/TraesCS3A02G309100/TraesCS1B02G113500/TraesCS7A02G525600/TraesCS3D02G133200/TraesCS5A02G024000/TraesCS2A02G045400/…
GO:0101006	GO:0101006	F_protein histidine phosphatase activity	35	-0.743817	-1.85459	0.000400625	0.0900691	0.0893424	7639	tags=60%, list=11%, signal=54%	TraesCS5A02G453600/TraesCS5D02G464100/TraesCS5B02G462300/TraesCS5D02G463200/TraesCS1B02G479900/TraesCS2D02G071000/TraesCS2D02G071100/TraesCS2A02G072100/TraesCS2D02G070900/TraesCS2B02G087000/TraesCS5A02G458200/TraesCS2B02G086600/TraesCS2B02G087100/TraesCS2A02G072300/TraesCS5B02G462400/TraesCS2B02G086500/TraesCS2B02G086400/TraesCS1D02G453300/TraesCS1D02G453500/TraesCS1D02G453400/TraesCS1D02G453200
GO:0004602	GO:0004602	F_glutathione peroxidase activity	84	0.573471	1.77025	0.000429926	0.0933235	0.0925706	12631	tags=52%, list=18%, signal=43%	TraesCS5B02G021800/TraesCS4D02G327800/TraesCS4D02G327900/TraesCS5A02G502500/TraesCS5B02G435000/TraesCS5A02G502300/TraesCS4A02G269700/TraesCS1A02G103000/TraesCS4B02G044500/TraesCS1D02G095400/TraesCS4B02G059300/TraesCS1B02G217700/TraesCS5B02G259700/TraesCS4D02G041900/TraesCS4B02G044400/TraesCS5A02G024100/TraesCS3A02G309000/TraesCS7D02G514500/TraesCS7B02G096300/TraesCS3A02G309100/TraesCS1B02G113500/…
GO:0010600	GO:0010600	P_regulation of auxin biosynthetic process	45	0.649249	1.78907	0.000592334	0.124291	0.123289	6824	tags=27%, list=10%, signal=24%	TraesCS3B02G042300/TraesCS2D02G468300/TraesCS2D02G535100/TraesCS3A02G041400/TraesCS2D02G461700/TraesCS2B02G483300/TraesCS3D02G038900/TraesCS2A02G011500/TraesCS5B02G054800/TraesCS5D02G449400/TraesCS2B02G010100/TraesCS5B02G446100
GO:0009964	GO:0009964	P_negative regulation of flavonoid biosynthetic process	35	0.664626	1.78234	0.000724292	0.138164	0.137049	9699	tags=54%, list=14%, signal=47%	TraesCS2D02G482100/TraesCS2D02G482200/TraesCS2D02G481800/TraesCS2D02G483100/TraesCS2D02G481600/TraesCS2D02G482000/TraesCS2B02G508500/TraesCS2D02G481700/TraesCS5B02G268600/TraesCS5D02G276800/TraesCS2A02G482200/TraesCS5D02G276400/TraesCS1A02G436500/TraesCS2D02G481900/TraesCS5B02G268800/TraesCS2A02G481700/TraesCS5D02G276600/TraesCS2B02G507700/TraesCS2A02G481500
GO:0033729	GO:0033729	F_anthocyanidin reductase activity	35	0.664626	1.78234	0.000724292	0.138164	0.137049	9699	tags=54%, list=14%, signal=47%	TraesCS2D02G482100/TraesCS2D02G482200/TraesCS2D02G481800/TraesCS2D02G483100/TraesCS2D02G481600/TraesCS2D02G482000/TraesCS2B02G508500/TraesCS2D02G481700/TraesCS5B02G268600/TraesCS5D02G276800/TraesCS2A02G482200/TraesCS5D02G276400/TraesCS1A02G436500/TraesCS2D02G481900/TraesCS5B02G268800/TraesCS2A02G481700/TraesCS5D02G276600/TraesCS2B02G507700/TraesCS2A02G481500
GO:1901141	GO:1901141	P_regulation of lignin biosynthetic process	55	0.614061	1.7622	0.00069366	0.138164	0.137049	9824	tags=40%, list=14%, signal=35%	TraesCS5B02G572600/TraesCS5A02G158300/TraesCS5D02G163700/TraesCS5D02G468600/TraesCS5D02G564000/TraesCS3B02G319000/TraesCS4B02G054700/TraesCS7B02G000200/TraesCS3D02G272200/TraesCS3A02G272800/TraesCS3B02G135300/TraesCS7D02G080300/TraesCS3D02G118100/TraesCS5A02G447200/TraesCS4A02G384800/TraesCS5B02G466800/TraesCS3A02G116200/TraesCS3A02G217900/TraesCS3B02G248400/TraesCS5A02G457700/TraesCS3D02G234400/…
GO:0097222	GO:0097222	P_mitochondrial mRNA polyadenylation	3	-0.983015	-1.57021	0.000772736	0.14307	0.141916	130	tags=67%, list=0%, signal=67%	TraesCS4B02G326000/TraesCS4D02G322900
GO:0060416	GO:0060416	P_response to growth hormone	96	0.531834	1.6718	0.00081411	0.146424	0.145242	10624	tags=56%, list=15%, signal=48%	TraesCS7A02G049400/TraesCS2B02G609400/TraesCS1D02G257800/TraesCS1B02G269100/TraesCS7A02G034500/TraesCS2B02G574500/TraesCS5D02G432600/TraesCS3A02G376700/TraesCS3D02G429900/TraesCS3A02G260800/TraesCS1B02G194200/TraesCS7D02G465400/TraesCS1D02G190100/TraesCS1A02G258500/TraesCS7D02G044500/TraesCS1D02G190200/TraesCS1A02G186400/TraesCS1B02G194300/TraesCS2B02G574600/TraesCS3D02G369600/TraesCS1A02G186300/…
GO:0004558	GO:0004558	F_alpha-1,4-glucosidase activity	21	0.766192	1.82743	0.000875686	0.153123	0.151888	3204	tags=43%, list=5%, signal=41%	TraesCS2A02G548500/TraesCS2A02G549500/TraesCS2A02G548900/TraesCS2B02G580100/TraesCS2A02G549600/TraesCS2A02G548700/TraesCS2A02G548600/TraesCS2D02G550600/TraesCS2A02G549800
GO:0102336	GO:0102336	F_3-oxo-arachidoyl-CoA synthase activity	41	-0.703439	-1.8196	0.001146	0.180265	0.178811	10461	tags=41%, list=15%, signal=35%	TraesCS7B02G006200/TraesCS7B02G113900/TraesCS6D02G368700/TraesCS6D02G071600/TraesCS4A02G164400/TraesCS6D02G274600/TraesCS6B02G324200/TraesCS1D02G042100/TraesCS4A02G456600/TraesCS7D02G208500/TraesCS7A02G205700/TraesCS6A02G383700/TraesCS7D02G101900/TraesCS7D02G209400/TraesCS7A02G107500/TraesCS6B02G373000/TraesCS1B02G052800
GO:0102337	GO:0102337	F_3-oxo-cerotoyl-CoA synthase activity	41	-0.703439	-1.8196	0.001146	0.180265	0.178811	10461	tags=41%, list=15%, signal=35%	TraesCS7B02G006200/TraesCS7B02G113900/TraesCS6D02G368700/TraesCS6D02G071600/TraesCS4A02G164400/TraesCS6D02G274600/TraesCS6B02G324200/TraesCS1D02G042100/TraesCS4A02G456600/TraesCS7D02G208500/TraesCS7A02G205700/TraesCS6A02G383700/TraesCS7D02G101900/TraesCS7D02G209400/TraesCS7A02G107500/TraesCS6B02G373000/TraesCS1B02G052800
GO:0102338	GO:0102338	F_3-oxo-lignoceronyl-CoA synthase activity	41	-0.703439	-1.8196	0.001146	0.180265	0.178811	10461	tags=41%, list=15%, signal=35%	TraesCS7B02G006200/TraesCS7B02G113900/TraesCS6D02G368700/TraesCS6D02G071600/TraesCS4A02G164400/TraesCS6D02G274600/TraesCS6B02G324200/TraesCS1D02G042100/TraesCS4A02G456600/TraesCS7D02G208500/TraesCS7A02G205700/TraesCS6A02G383700/TraesCS7D02G101900/TraesCS7D02G209400/TraesCS7A02G107500/TraesCS6B02G373000/TraesCS1B02G052800
GO:0004815	GO:0004815	F_aspartate-tRNA ligase activity	18	0.789171	1.79766	0.00117409	0.180265	0.178811	6251	tags=17%, list=9%, signal=15%	TraesCS5A02G327900/TraesCS2B02G255900/TraesCS5D02G333800
GO:0006422	GO:0006422	P_aspartyl-tRNA aminoacylation	18	0.789171	1.79766	0.00117409	0.180265	0.178811	6251	tags=17%, list=9%, signal=15%	TraesCS5A02G327900/TraesCS2B02G255900/TraesCS5D02G333800
GO:0009861	GO:0009861	P_jasmonic acid and ethylene-dependent systemic resistance	77	0.551046	1.68242	0.00127207	0.190659	0.189121	13138	tags=31%, list=18%, signal=25%	TraesCS6B02G016600/TraesCS6B02G016500/TraesCS7A02G007900/TraesCS4A02G450600/TraesCS7A02G005000/TraesCS6B02G428200/TraesCS1B02G081600/TraesCS5B02G014000/TraesCS2D02G045500/TraesCS1D02G064200/TraesCS7B02G009100/TraesCS7B02G451700/TraesCS6D02G373100/TraesCS3B02G347000/TraesCS3B02G459100/TraesCS6B02G153000/TraesCS3D02G312200/TraesCS5B02G272300/TraesCS3A02G437800/TraesCS2D02G041500/TraesCS3B02G471800/…
GO:0004049	GO:0004049	F_anthranilate synthase activity	18	0.784505	1.78703	0.00141911	0.207751	0.206075	2444	tags=22%, list=3%, signal=21%	TraesCS3B02G042300/TraesCS2D02G468300/TraesCS3A02G041400/TraesCS3D02G038900
GO:0071323	GO:0071323	P_cellular response to chitin	22	0.737692	1.78464	0.00163009	0.223074	0.221274	10501	tags=59%, list=15%, signal=50%	TraesCS6D02G403200/TraesCS2D02G259300/TraesCS6A02G417900/TraesCS6B02G471100/TraesCS2A02G264600/TraesCS6D02G158300/TraesCS2B02G277400/TraesCS7D02G056600/TraesCS3B02G119100/TraesCS4A02G428200/TraesCS2B02G479400/TraesCS2D02G457300/TraesCS2A02G456900
GO:0017157	GO:0017157	P_regulation of exocytosis	35	0.645965	1.7323	0.00157963	0.223074	0.221274	6275	tags=17%, list=9%, signal=16%	TraesCS5B02G536700/TraesCS1B02G347000/TraesCS3A02G425100/TraesCS3B02G388900/TraesCS5D02G534200/TraesCS5D02G534300
GO:0015086	GO:0015086	F_cadmium ion transmembrane transporter activity	65	0.562012	1.65924	0.00160095	0.223074	0.221274	10531	tags=34%, list=15%, signal=29%	TraesCS2D02G506200/TraesCS2D02G506300/TraesCS5B02G572600/TraesCS5A02G158300/TraesCS5D02G163700/TraesCS5D02G564000/TraesCS4A02G004400/TraesCS3B02G319000/TraesCS4B02G054700/TraesCS7B02G000200/TraesCS4B02G300600/TraesCS3D02G272200/TraesCS3A02G272800/TraesCS7D02G080300/TraesCS5A02G447200/TraesCS4A02G384800/TraesCS3A02G217900/TraesCS3B02G248400/TraesCS3D02G234400/TraesCS5D02G163500/TraesCS2D02G422000/…
GO:0008061	GO:0008061	F_chitin binding	95	0.518035	1.63042	0.00174339	0.223972	0.222165	11907	tags=45%, list=17%, signal=38%	TraesCS6D02G403200/TraesCS5A02G234700/TraesCS7A02G371600/TraesCS1A02G355300/TraesCS5A02G347800/TraesCS5B02G348800/TraesCS1D02G355100/TraesCS2D02G571400/TraesCS5D02G241600/TraesCS5B02G319700/TraesCS3D02G524700/TraesCS3B02G584700/TraesCS2B02G369100/TraesCS7B02G493700/TraesCS3A02G517100/TraesCS6A02G417900/TraesCS2A02G350800/TraesCS6B02G471100/TraesCS6D02G158300/TraesCS7D02G351300/TraesCS7B02G256000/…
GO:0005721	GO:0005721	C_pericentric heterochromatin	90	-0.561422	-1.61355	0.00171446	0.223972	0.222165	4970	tags=11%, list=7%, signal=10%	TraesCS6A02G034600/TraesCS6A02G075400/TraesCS7B02G337400/TraesCS6A02G035100/TraesCS7B02G449800/TraesCS6B02G100100/TraesCS6A02G034300/TraesCS6B02G049200/TraesCS6A02G035200/TraesCS6A02G042700
GO:0070828	GO:0070828	P_heterochromatin organization	90	-0.561422	-1.61355	0.00171446	0.223972	0.222165	4970	tags=11%, list=7%, signal=10%	TraesCS6A02G034600/TraesCS6A02G075400/TraesCS7B02G337400/TraesCS6A02G035100/TraesCS7B02G449800/TraesCS6B02G100100/TraesCS6A02G034300/TraesCS6B02G049200/TraesCS6A02G035200/TraesCS6A02G042700
GO:0009835	GO:0009835	P_fruit ripening	84	0.541303	1.67095	0.00185487	0.233528	0.231644	10932	tags=36%, list=15%, signal=30%	TraesCS3B02G563700/TraesCS6B02G355700/TraesCS3A02G500000/TraesCS2A02G278500/TraesCS5B02G232600/TraesCS6B02G355800/TraesCS7D02G130700/TraesCS3B02G563400/TraesCS2D02G262300/TraesCS7A02G131500/TraesCS2B02G280500/TraesCS3B02G563100/TraesCS2A02G261700/TraesCS3D02G506500/TraesCS7B02G032100/TraesCS1B02G037000/TraesCS6B02G355900/TraesCS7D02G541200/TraesCS7A02G554500/TraesCS6D02G305100/TraesCS6A02G325500/…
GO:0009413	GO:0009413	P_response to flooding	29	-0.735358	-1.7895	0.00193183	0.238051	0.23613	10810	tags=52%, list=15%, signal=44%	TraesCS4B02G106500/TraesCS1B02G389200/TraesCS7D02G159800/TraesCS4D02G103300/TraesCS4A02G202300/TraesCS7B02G063400/TraesCS4A02G202200/TraesCS2B02G194200/TraesCS1D02G376300/TraesCS4D02G103100/TraesCS2D02G175600/TraesCS2A02G168200/TraesCS7D02G036600/TraesCS1A02G370100/TraesCS7A02G040900
GO:0000790	GO:0000790	C_nuclear chromatin	142	-0.525007	-1.62388	0.00196642	0.238051	0.23613	4970	tags=8%, list=7%, signal=8%	TraesCS6A02G034600/TraesCS6A02G075400/TraesCS7B02G337400/TraesCS6A02G035100/TraesCS7B02G449800/TraesCS6B02G100100/TraesCS6A02G034300/TraesCS2B02G337000/TraesCS6B02G049200/TraesCS6A02G035200/TraesCS1A02G032700/TraesCS6A02G042700
GO:0046910	GO:0046910	F_pectinesterase inhibitor activity	96	-0.563388	-1.64308	0.00207481	0.243878	0.24191	8034	tags=45%, list=11%, signal=40%	TraesCS2B02G127600/TraesCS2A02G485800/TraesCS3A02G325500/TraesCS3B02G012300/TraesCS5B02G556900/TraesCS2A02G452700/TraesCS3B02G354300/TraesCS1D02G178200/TraesCS3A02G005600/TraesCS3D02G005700/TraesCS3A02G005800/TraesCS5B02G564900/TraesCS7D02G157800/TraesCS3D02G055900/TraesCS6A02G343700/TraesCS3D02G004900/TraesCS5B02G292500/TraesCS2D02G452600/TraesCS2A02G452800/TraesCS2B02G474200/TraesCS2B02G474300/…
GO:0004867	GO:0004867	F_serine-type endopeptidase inhibitor activity	141	-0.524744	-1.61583	0.00209204	0.243878	0.24191	6635	tags=35%, list=9%, signal=32%	TraesCS6B02G057800/TraesCS3B02G009700/TraesCS4D02G298300/TraesCS5B02G478200/TraesCS5A02G281800/TraesCS5A02G475100/TraesCS5A02G417800/TraesCS6D02G049000/TraesCS5B02G478300/TraesCS2D02G491800/TraesCS7D02G172000/TraesCS5D02G368900/TraesCS1B02G043800/TraesCS5D02G425800/TraesCS2A02G375400/TraesCS3B02G111100/TraesCS4A02G317300/TraesCS3A02G095600/TraesCS5B02G281000/TraesCS5B02G362000/TraesCS1A02G022000/…
GO:0009899	GO:0009899	F_ent-kaurene synthase activity	8	0.897642	1.75947	0.00213976	0.244905	0.242929	5599	tags=62%, list=8%, signal=58%	TraesCS2A02G027600/TraesCS2B02G445100/TraesCS2B02G445200/TraesCS2D02G029400/TraesCS2D02G030100
GO:0004810	GO:0004810	F_tRNA adenylyltransferase activity	4	0.960653	1.60623	0.00218533	0.245654	0.243672	343	tags=25%, list=0%, signal=25%	TraesCS2B02G206300
GO:0048575	GO:0048575	P_short-day photoperiodism, flowering	26	-0.754825	-1.78326	0.00246937	0.261965	0.259852	7350	tags=35%, list=10%, signal=31%	TraesCS1A02G263600/TraesCS1D02G263700/TraesCS3B02G439900/TraesCS7B02G013100/TraesCS3A02G406200/TraesCS3B02G432800/TraesCS3D02G393900/TraesCS3A02G399800/TraesCS3D02G394000
GO:0016604	GO:0016604	C_nuclear body	43	-0.665451	-1.73945	0.00241635	0.261965	0.259852	5392	tags=19%, list=8%, signal=17%	TraesCS1B02G325000/TraesCS4B02G392700/TraesCS6B02G094400/TraesCS3B02G581800/TraesCS7A02G250800/TraesCS7A02G250900/TraesCS7D02G250700/TraesCS7B02G140300
GO:0015066	GO:0015066	F_alpha-amylase inhibitor activity	5	-0.953634	-1.65973	0.00249689	0.261965	0.259852	3305	tags=100%, list=5%, signal=95%	TraesCS2D02G371800/TraesCS2B02G392500/TraesCS4B02G249400/TraesCS4A02G055200
GO:0048439	GO:0048439	P_flower morphogenesis	198	0.41494	1.43703	0.00248549	0.261965	0.259852	14984	tags=34%, list=21%, signal=27%	TraesCS2D02G478100/TraesCS3A02G015600/TraesCS2D02G269900/TraesCS2A02G561600/TraesCS2D02G513900/TraesCS1D02G412300/TraesCS3A02G327300/TraesCS3B02G004200/TraesCS7D02G113800/TraesCS3D02G320700/TraesCS3D02G234700/TraesCS1A02G404600/TraesCS3B02G155900/TraesCS3A02G489000/TraesCS4D02G058000/TraesCS6B02G281400/TraesCS3B02G356700/TraesCS2A02G547800/TraesCS7B02G205900/TraesCS4B02G385200/TraesCS3D02G008600/…
GO:0042826	GO:0042826	F_histone deacetylase binding	18	-0.804051	-1.7975	0.00258239	0.266494	0.264344	6718	tags=50%, list=9%, signal=45%	TraesCS5B02G243200/TraesCS6B02G209300/TraesCS4A02G094700/TraesCS7A02G076500/TraesCS5D02G199600/TraesCS5A02G245800/TraesCS7D02G072200/TraesCS4B02G209800/TraesCS4A02G374700
GO:0032450	GO:0032450	F_maltose alpha-glucosidase activity	17	0.788125	1.76402	0.00262947	0.266976	0.264822	3204	tags=53%, list=5%, signal=51%	TraesCS2A02G548500/TraesCS2A02G549500/TraesCS2A02G548900/TraesCS2B02G580100/TraesCS2A02G549600/TraesCS2A02G548700/TraesCS2A02G548600/TraesCS2D02G550600/TraesCS2A02G549800
GO:0008889	GO:0008889	F_glycerophosphodiester phosphodiesterase activity	36	0.650187	1.73023	0.00276822	0.268529	0.266362	12867	tags=44%, list=18%, signal=36%	TraesCS2A02G176400/TraesCS1D02G114600/TraesCS2A02G285900/TraesCS3B02G370300/TraesCS1A02G353200/TraesCS2B02G202800/TraesCS2B02G303200/TraesCS1B02G133300/TraesCS3D02G332200/TraesCS2D02G183800/TraesCS1A02G113300/TraesCS2D02G332500/TraesCS7A02G263000/TraesCS3D02G299100/TraesCS2D02G284700/TraesCS7B02G147500
GO:0047196	GO:0047196	F_long-chain-alcohol O-fatty-acyltransferase activity	41	0.624478	1.69912	0.00277273	0.268529	0.266362	6289	tags=44%, list=9%, signal=40%	TraesCS3A02G013700/TraesCS3B02G006700/TraesCS5D02G328700/TraesCS5D02G328600/TraesCS3B02G011800/TraesCS3B02G300200/TraesCS3B02G016400/TraesCS5B02G322700/TraesCS5A02G321900/TraesCS5B02G495000/TraesCS1D02G029300/TraesCS3A02G013600/TraesCS3B02G264300/TraesCS5A02G321800/TraesCS2A02G323400/TraesCS2B02G241000/TraesCS2A02G216000/TraesCS3D02G235500
GO:0103095	GO:0103095	F_wax ester synthase activity	41	0.624478	1.69912	0.00277273	0.268529	0.266362	6289	tags=44%, list=9%, signal=40%	TraesCS3A02G013700/TraesCS3B02G006700/TraesCS5D02G328700/TraesCS5D02G328600/TraesCS3B02G011800/TraesCS3B02G300200/TraesCS3B02G016400/TraesCS5B02G322700/TraesCS5A02G321900/TraesCS5B02G495000/TraesCS1D02G029300/TraesCS3A02G013600/TraesCS3B02G264300/TraesCS5A02G321800/TraesCS2A02G323400/TraesCS2B02G241000/TraesCS2A02G216000/TraesCS3D02G235500
GO:2000117	GO:2000117	P_negative regulation of cysteine-type endopeptidase activity	20	-0.781471	-1.76273	0.00289078	0.274645	0.272429	13777	tags=90%, list=19%, signal=73%	TraesCS7A02G441900/TraesCS4D02G018100/TraesCS6D02G110700/TraesCS6B02G149100/TraesCS7D02G431200/TraesCS6A02G120700/TraesCS7D02G431300/TraesCS3A02G448500/TraesCS7B02G340500/TraesCS4B02G019600/TraesCS7B02G340700/TraesCS7A02G442300/TraesCS3D02G441000/TraesCS6A02G079900/TraesCS7D02G431100/TraesCS7B02G340600/TraesCS3D02G441300/TraesCS3B02G484600
GO:0009913	GO:0009913	P_epidermal cell differentiation	77	-0.578188	-1.62504	0.00292315	0.274645	0.272429	7250	tags=26%, list=10%, signal=23%	TraesCS3B02G313800/TraesCS6D02G321600/TraesCS2B02G497500/TraesCS7A02G372300/TraesCS6B02G324200/TraesCS1A02G413400/TraesCS4A02G456600/TraesCS1B02G048000/TraesCS7D02G208500/TraesCS6A02G341400/TraesCS7A02G205700/TraesCS1B02G387800/TraesCS1D02G420900/TraesCS2D02G508200/TraesCS4D02G319700/TraesCS2A02G507700/TraesCS1D02G039200/TraesCS6B02G372900/TraesCS1A02G037600/TraesCS7B02G208600
GO:0045544	GO:0045544	F_gibberellin 20-oxidase activity	13	-0.843704	-1.736	0.0031126	0.285663	0.283358	7350	tags=62%, list=10%, signal=55%	TraesCS1A02G263600/TraesCS1D02G263700/TraesCS3B02G439900/TraesCS3A02G406200/TraesCS3B02G432800/TraesCS3D02G393900/TraesCS3A02G399800/TraesCS3D02G394000
GO:0015692	GO:0015692	P_lead ion transport	51	0.585326	1.64217	0.00313118	0.285663	0.283358	9824	tags=33%, list=14%, signal=29%	TraesCS5B02G572600/TraesCS5A02G158300/TraesCS5D02G163700/TraesCS5D02G564000/TraesCS4A02G004400/TraesCS4B02G054700/TraesCS7B02G000200/TraesCS4B02G300600/TraesCS3D02G272200/TraesCS3A02G272800/TraesCS7D02G080300/TraesCS5A02G447200/TraesCS4A02G384800/TraesCS3A02G217900/TraesCS3B02G248400/TraesCS3D02G234400/TraesCS5D02G163500
GO:0080036	GO:0080036	P_regulation of cytokinin-activated signaling pathway	29	-0.716961	-1.74473	0.00325272	0.292512	0.290152	10018	tags=41%, list=14%, signal=36%	TraesCS4A02G022400/TraesCS4D02G279500/TraesCS3A02G275400/TraesCS4D02G009700/TraesCS1A02G122300/TraesCS7D02G012700/TraesCS4B02G045000/TraesCS4D02G008700/TraesCS4A02G304100/TraesCS4A02G304200/TraesCS3D02G250300/TraesCS1A02G341600
GO:0003955	GO:0003955	F_NAD(P)H dehydrogenase (quinone) activity	32	0.659594	1.72328	0.00347318	0.307939	0.305455	15542	tags=50%, list=22%, signal=39%	TraesCS3A02G490400/TraesCS3D02G104400/TraesCS3A02G102000/TraesCS3D02G496800/TraesCS3B02G119700/TraesCS3A02G490300/TraesCS6D02G039300/TraesCS3D02G496200/TraesCS1D02G320300/TraesCS7B02G077600/TraesCS3D02G104200/TraesCS3D02G317400/TraesCS4B02G326400/TraesCS3A02G323800/TraesCS3B02G551300/TraesCS3B02G353000
GO:0031507	GO:0031507	P_heterochromatin assembly	58	0.573334	1.66329	0.00356427	0.311626	0.309112	8314	tags=17%, list=12%, signal=15%	TraesCS5B02G200300/TraesCS4A02G461200/TraesCS5A02G358600/TraesCS6B02G354900/TraesCS7D02G168700/TraesCS3D02G204500/TraesCS6D02G304300/TraesCS7B02G072700/TraesCS6A02G324500/TraesCS7A02G167900
GO:0070483	GO:0070483	P_detection of hypoxia	45	-0.642616	-1.68679	0.00373492	0.322073	0.319475	14930	tags=62%, list=21%, signal=49%	TraesCS7D02G373700/TraesCS6D02G084200/TraesCS5D02G223700/TraesCS1A02G437600/TraesCS5B02G180000/TraesCS2A02G540000/TraesCS6B02G375400/TraesCS7A02G377400/TraesCS2D02G541600/TraesCS6B02G125900/TraesCS6D02G324200/TraesCS5A02G182000/TraesCS6A02G097700/TraesCS5B02G214400/TraesCS1B02G243200/TraesCS4A02G005400/TraesCS1B02G472200/TraesCS5A02G025200/TraesCS6B02G126600/TraesCS5A02G025300/TraesCS6D02G084900/…
GO:0048519	GO:0048519	P_negative regulation of biological process	65	0.536419	1.58369	0.00381958	0.324923	0.322301	18355	tags=55%, list=26%, signal=41%	TraesCS3A02G015600/TraesCS2D02G269900/TraesCS2A02G561600/TraesCS4D02G058000/TraesCS6B02G281400/TraesCS2A02G547800/TraesCS7B02G205900/TraesCS4B02G385200/TraesCS6B02G337300/TraesCS5D02G415900/TraesCS5B02G004300/TraesCS2D02G548900/TraesCS1B02G091600/TraesCS5A02G549700/TraesCS6A02G242800/TraesCS5B02G410600/TraesCS6A02G308600/TraesCS2A02G267400/TraesCS4B02G057900/TraesCS2B02G268200/TraesCS6D02G287800/…
GO:0045824	GO:0045824	P_negative regulation of innate immune response	26	-0.741431	-1.75161	0.00400475	0.327401	0.32476	6718	tags=35%, list=9%, signal=31%	TraesCS5B02G243200/TraesCS6B02G209300/TraesCS4A02G094700/TraesCS7A02G076500/TraesCS5D02G199600/TraesCS5A02G245800/TraesCS7D02G072200/TraesCS4B02G209800/TraesCS4A02G374700
GO:0000900	GO:0000900	F_translation repressor activity, nucleic acid binding	7	-0.921137	-1.70827	0.00396534	0.327401	0.32476	4047	tags=86%, list=6%, signal=81%	TraesCS4B02G302600/TraesCS4A02G002600/TraesCS7A02G175200/TraesCS6B02G343900/TraesCS4D02G301100/TraesCS6D02G293200
GO:1904216	GO:1904216	P_positive regulation of protein import into chloroplast stroma	9	0.857811	1.70516	0.00397074	0.327401	0.32476	8	tags=11%, list=0%, signal=11%	TraesCS2D02G526800
GO:0047150	GO:0047150	F_betaine-homocysteine S-methyltransferase activity	6	-0.92483	-1.67014	0.00452311	0.328935	0.326281	2373	tags=50%, list=3%, signal=48%	TraesCS3A02G322600/TraesCS3B02G343000/TraesCS3D02G308900
GO:0047312	GO:0047312	F_L-phenylalanine:pyruvate aminotransferase activity	6	-0.924003	-1.66865	0.00475506	0.328935	0.326281	1742	tags=83%, list=2%, signal=81%	TraesCS1A02G113600/TraesCS1B02G133500/TraesCS7A02G179400/TraesCS1A02G113400/TraesCS1D02G114800
GO:0050048	GO:0050048	F_L-leucine:2-oxoglutarate aminotransferase activity	6	-0.924003	-1.66865	0.00475506	0.328935	0.326281	1742	tags=83%, list=2%, signal=81%	TraesCS1A02G113600/TraesCS1B02G133500/TraesCS7A02G179400/TraesCS1A02G113400/TraesCS1D02G114800
GO:0080098	GO:0080098	F_L-tyrosine:pyruvate aminotransferase activity	6	-0.924003	-1.66865	0.00475506	0.328935	0.326281	1742	tags=83%, list=2%, signal=81%	TraesCS1A02G113600/TraesCS1B02G133500/TraesCS7A02G179400/TraesCS1A02G113400/TraesCS1D02G114800
GO:0080099	GO:0080099	F_L-methionine:2-oxoglutarate aminotransferase activity	6	-0.924003	-1.66865	0.00475506	0.328935	0.326281	1742	tags=83%, list=2%, signal=81%	TraesCS1A02G113600/TraesCS1B02G133500/TraesCS7A02G179400/TraesCS1A02G113400/TraesCS1D02G114800
GO:0080100	GO:0080100	F_L-glutamine:2-oxoglutarate aminotransferase activity	6	-0.924003	-1.66865	0.00475506	0.328935	0.326281	1742	tags=83%, list=2%, signal=81%	TraesCS1A02G113600/TraesCS1B02G133500/TraesCS7A02G179400/TraesCS1A02G113400/TraesCS1D02G114800
GO:1901140	GO:1901140	P_p-coumaryl alcohol transport	43	0.608293	1.66709	0.00419193	0.328935	0.326281	9824	tags=37%, list=14%, signal=32%	TraesCS5B02G572600/TraesCS5A02G158300/TraesCS5D02G163700/TraesCS5D02G564000/TraesCS3B02G319000/TraesCS4B02G054700/TraesCS7B02G000200/TraesCS3D02G272200/TraesCS3A02G272800/TraesCS7D02G080300/TraesCS5A02G447200/TraesCS4A02G384800/TraesCS3A02G217900/TraesCS3B02G248400/TraesCS3D02G234400/TraesCS5D02G163500
GO:0004816	GO:0004816	F_asparagine-tRNA ligase activity	5	0.925951	1.63796	0.0045414	0.328935	0.326281	1160	tags=20%, list=2%, signal=20%	TraesCS2B02G255900
GO:0006421	GO:0006421	P_asparaginyl-tRNA aminoacylation	5	0.925951	1.63796	0.0045414	0.328935	0.326281	1160	tags=20%, list=2%, signal=20%	TraesCS2B02G255900
GO:0015299	GO:0015299	F_solute:proton antiporter activity	61	0.552197	1.63272	0.00450576	0.328935	0.326281	14883	tags=48%, list=21%, signal=38%	TraesCS3B02G563700/TraesCS3A02G500000/TraesCS2A02G278500/TraesCS7D02G130700/TraesCS3B02G563400/TraesCS2D02G262300/TraesCS7A02G131500/TraesCS2B02G280500/TraesCS7B02G475500/TraesCS3B02G563100/TraesCS2A02G261700/TraesCS3D02G506500/TraesCS7B02G032100/TraesCS1B02G037000/TraesCS7D02G541200/TraesCS7A02G554500/TraesCS5B02G371100/TraesCS3B02G255200/TraesCS5A02G368700/TraesCS2B02G296100/TraesCS2D02G277400/…
GO:0048658	GO:0048658	P_anther wall tapetum development	61	0.551252	1.62992	0.0046407	0.328935	0.326281	4081	tags=18%, list=6%, signal=17%	TraesCS4B02G003900/TraesCS4D02G004400/TraesCS4A02G309300/TraesCS2A02G422100/TraesCS2A02G421800/TraesCS2A02G069700/TraesCS2D02G068500/TraesCS3D02G342100/TraesCS2A02G421500/TraesCS7B02G234400/TraesCS2D02G418600
GO:0007065	GO:0007065	P_male meiosis sister chromatid cohesion	3	-0.964584	-1.54077	0.00437276	0.328935	0.326281	2524	tags=100%, list=4%, signal=96%	TraesCS5D02G380600/TraesCS5B02G373300
GO:0007066	GO:0007066	P_female meiosis sister chromatid cohesion	3	-0.964584	-1.54077	0.00437276	0.328935	0.326281	2524	tags=100%, list=4%, signal=96%	TraesCS5D02G380600/TraesCS5B02G373300
GO:0055072	GO:0055072	P_iron ion homeostasis	135	0.43889	1.45207	0.00472682	0.328935	0.326281	14916	tags=33%, list=21%, signal=26%	TraesCS3B02G563700/TraesCS3A02G500000/TraesCS2A02G278500/TraesCS6D02G223100/TraesCS7D02G130700/TraesCS3B02G563400/TraesCS2D02G262300/TraesCS4A02G004400/TraesCS7A02G131500/TraesCS2B02G280500/TraesCS3B02G563100/TraesCS4B02G300600/TraesCS2A02G261700/TraesCS3D02G506500/TraesCS2A02G194600/TraesCS7B02G032100/TraesCS1B02G037000/TraesCS2A02G192600/TraesCS7D02G541200/TraesCS1A02G393900/TraesCS2B02G214600/…
GO:0046865	GO:0046865	P_terpenoid transport	41	0.608166	1.65474	0.00487078	0.333277	0.330589	9824	tags=37%, list=14%, signal=32%	TraesCS5B02G572600/TraesCS5A02G158300/TraesCS5D02G163700/TraesCS5D02G564000/TraesCS4B02G054700/TraesCS7B02G000200/TraesCS3D02G272200/TraesCS3A02G272800/TraesCS7D02G080300/TraesCS5A02G447200/TraesCS4A02G384800/TraesCS3A02G217900/TraesCS3B02G248400/TraesCS3D02G234400/TraesCS5D02G163500
GO:0046856	GO:0046856	P_phosphatidylinositol dephosphorylation	64	0.539556	1.60098	0.00502559	0.336554	0.333839	13262	tags=39%, list=19%, signal=32%	TraesCS2D02G522600/TraesCS7B02G145100/TraesCS5A02G265800/TraesCS7A02G246300/TraesCS7D02G245000/TraesCS5B02G434000/TraesCS3B02G369700/TraesCS7B02G086800/TraesCS4B02G129000/TraesCS4A02G244500/TraesCS7A02G182000/TraesCS1D02G305500/TraesCS4B02G221300/TraesCS4B02G017400/TraesCS2A02G520900/TraesCS5B02G265500/TraesCS7D02G183400/TraesCS4A02G189600/TraesCS3A02G244500/TraesCS2B02G550300/TraesCS4D02G069300/…
GO:0019432	GO:0019432	P_triglyceride biosynthetic process	85	0.50731	1.57584	0.00498555	0.336554	0.333839	4721	tags=21%, list=7%, signal=20%	TraesCS3A02G013700/TraesCS3B02G006700/TraesCS5D02G328700/TraesCS5D02G328600/TraesCS3B02G011800/TraesCS5D02G299400/TraesCS6B02G128200/TraesCS3B02G300200/TraesCS3B02G016400/TraesCS5B02G322700/TraesCS5A02G321900/TraesCS5B02G291000/TraesCS5B02G495000/TraesCS4A02G061700/TraesCS1D02G029300/TraesCS3A02G013600/TraesCS5A02G321800/TraesCS4B02G237300
GO:0008898	GO:0008898	F_S-adenosylmethionine-homocysteine S-methyltransferase activity	9	-0.882529	-1.69697	0.00585347	0.347238	0.344436	2373	tags=33%, list=3%, signal=32%	TraesCS3A02G322600/TraesCS3B02G343000/TraesCS3D02G308900
GO:0033528	GO:0033528	P_S-methylmethionine cycle	9	-0.882529	-1.69697	0.00585347	0.347238	0.344436	2373	tags=33%, list=3%, signal=32%	TraesCS3A02G322600/TraesCS3B02G343000/TraesCS3D02G308900
GO:0072708	GO:0072708	P_response to sorbitol	12	-0.831003	-1.68996	0.00569503	0.347238	0.344436	5694	tags=58%, list=8%, signal=54%	TraesCS7D02G159800/TraesCS7B02G063400/TraesCS2B02G194200/TraesCS2D02G175600/TraesCS2A02G168200/TraesCS7D02G036600/TraesCS7A02G040900
GO:0009727	GO:0009727	P_detection of ethylene stimulus	39	0.624307	1.68588	0.00565457	0.347238	0.344436	6104	tags=21%, list=9%, signal=19%	TraesCS6B02G355700/TraesCS1B02G135600/TraesCS5B02G454600/TraesCS5B02G232600/TraesCS6B02G355800/TraesCS6B02G355900/TraesCS6D02G305100/TraesCS6A02G325500
GO:0042547	GO:0042547	P_cell wall modification involved in multidimensional cell growth	9	0.847541	1.68475	0.00538087	0.347238	0.344436	9410	tags=89%, list=13%, signal=77%	TraesCS7A02G204500/TraesCS6D02G275900/TraesCS6B02G325400/TraesCS6A02G295300/TraesCS7D02G207600/TraesCS1A02G143600/TraesCS1D02G142400/TraesCS7B02G111700
GO:0080158	GO:0080158	P_chloroplast ribulose bisphosphate carboxylase complex biogenesis	33	-0.682638	-1.68115	0.00528599	0.347238	0.344436	11725	tags=48%, list=16%, signal=41%	TraesCS2A02G066700/TraesCS2D02G065600/TraesCS2D02G065100/TraesCS2D02G065400/TraesCS2B02G079300/TraesCS2A02G066900/TraesCS2A02G066800/TraesCS2B02G079400/TraesCS2D02G065500/TraesCS2B02G079200/TraesCS2D02G065300/TraesCS2A02G067300/TraesCS2D02G065200/TraesCS2B02G079500/TraesCS2B02G079100/TraesCS2B02G078900
GO:0019835	GO:0019835	P_cytolysis	47	-0.625527	-1.6623	0.00560481	0.347238	0.344436	5859	tags=36%, list=8%, signal=33%	TraesCS6A02G275600/TraesCS7D02G135600/TraesCS7A02G135600/TraesCS6D02G255900/TraesCS7D02G135500/TraesCS2B02G411400/TraesCS7D02G135300/TraesCS7D02G135700/TraesCS7A02G135200/TraesCS7D02G135200/TraesCS7A02G135400/TraesCS7A02G135100/TraesCS7B02G036700/TraesCS3B02G345200/TraesCS7B02G036500/TraesCS7A02G135000/TraesCS7D02G135000
GO:0004588	GO:0004588	F_orotate phosphoribosyltransferase activity	5	0.921596	1.63025	0.00545671	0.347238	0.344436	3653	tags=60%, list=5%, signal=57%	TraesCS3B02G547500/TraesCS3B02G547300/TraesCS3D02G493700
GO:0004590	GO:0004590	F_orotidine-5'-phosphate decarboxylase activity	5	0.921596	1.63025	0.00545671	0.347238	0.344436	3653	tags=60%, list=5%, signal=57%	TraesCS3B02G547500/TraesCS3B02G547300/TraesCS3D02G493700
GO:0046790	GO:0046790	F_virion binding	6	0.899277	1.6302	0.00570044	0.347238	0.344436	66	tags=17%, list=0%, signal=17%	TraesCS6D02G240800
GO:0003156	GO:0003156	P_regulation of organ formation	58	0.558191	1.61936	0.00554179	0.347238	0.344436	14883	tags=52%, list=21%, signal=41%	TraesCS3B02G563700/TraesCS3A02G500000/TraesCS2A02G278500/TraesCS7D02G130700/TraesCS3B02G563400/TraesCS2D02G262300/TraesCS7A02G131500/TraesCS2B02G280500/TraesCS3B02G563100/TraesCS2A02G261700/TraesCS3D02G506500/TraesCS7B02G032100/TraesCS1B02G037000/TraesCS7D02G541200/TraesCS7A02G554500/TraesCS5B02G371100/TraesCS3B02G255200/TraesCS5A02G368700/TraesCS2B02G296100/TraesCS2D02G277400/TraesCS2A02G278400/…
GO:0051238	GO:0051238	P_sequestering of metal ion	62	0.54543	1.61827	0.00590222	0.347238	0.344436	14883	tags=52%, list=21%, signal=41%	TraesCS3B02G563700/TraesCS3A02G500000/TraesCS2A02G278500/TraesCS7D02G130700/TraesCS3B02G563400/TraesCS2D02G262300/TraesCS7A02G131500/TraesCS3B02G298700/TraesCS2B02G280500/TraesCS3B02G563100/TraesCS2A02G261700/TraesCS3D02G506500/TraesCS7B02G032100/TraesCS1B02G037000/TraesCS7D02G541200/TraesCS7A02G554500/TraesCS2D02G214300/TraesCS5B02G371100/TraesCS3B02G255200/TraesCS5A02G368700/TraesCS2B02G296100/…
GO:0009610	GO:0009610	P_response to symbiotic fungus	148	0.430324	1.43698	0.00589201	0.347238	0.344436	4501	tags=13%, list=6%, signal=12%	TraesCS6A02G374000/TraesCS6A02G373900/TraesCS5B02G423700/TraesCS3B02G563700/TraesCS2D02G522600/TraesCS7B02G145100/TraesCS1D02G238900/TraesCS3A02G500000/TraesCS5A02G265800/TraesCS3B02G086700/TraesCS3B02G563400/TraesCS7A02G246300/TraesCS3D02G072300/TraesCS3B02G562500/TraesCS7D02G245000/TraesCS3A02G499300/TraesCS3B02G563100/TraesCS3D02G506500/TraesCS1B02G037000
GO:0009927	GO:0009927	F_histidine phosphotransfer kinase activity	83	-0.556592	-1.58642	0.00623333	0.363322	0.360391	14659	tags=42%, list=21%, signal=34%	TraesCS1B02G139000/TraesCS1D02G120500/TraesCS2D02G155200/TraesCS5A02G377200/TraesCS2A02G150000/TraesCS4B02G011700/TraesCS5A02G436000/TraesCS1A02G119600/TraesCS4D02G044700/TraesCS4A02G480700/TraesCS6D02G021500/TraesCS3D02G215500/TraesCS5B02G378400/TraesCS3D02G119800/TraesCS4A02G022400/TraesCS4D02G279500/TraesCS3B02G243500/TraesCS3A02G275400/TraesCS2A02G161700/TraesCS4D02G009700/TraesCS2D02G168800/…
GO:0009573	GO:0009573	C_chloroplast ribulose bisphosphate carboxylase complex	25	-0.733811	-1.72529	0.00676801	0.390868	0.387715	11725	tags=64%, list=16%, signal=53%	TraesCS2A02G066700/TraesCS2D02G065600/TraesCS2D02G065100/TraesCS2D02G065400/TraesCS2B02G079300/TraesCS2A02G066900/TraesCS2A02G066800/TraesCS2B02G079400/TraesCS2D02G065500/TraesCS2B02G079200/TraesCS2D02G065300/TraesCS2A02G067300/TraesCS2D02G065200/TraesCS2B02G079500/TraesCS2B02G079100/TraesCS2B02G078900
GO:0010529	GO:0010529	P_negative regulation of transposition	23	-0.712624	-1.64484	0.00687499	0.392849	0.389679	8341	tags=52%, list=12%, signal=46%	TraesCS7B02G373400/TraesCS5B02G243200/TraesCS6B02G209300/TraesCS4A02G094700/TraesCS7A02G076500/TraesCS5D02G199600/TraesCS5A02G245800/TraesCS7D02G072200/TraesCS1D02G453600/TraesCS4B02G209800/TraesCS4A02G374700/TraesCS7B02G450200
GO:0047714	GO:0047714	F_galactolipase activity	49	0.572117	1.59095	0.00692712	0.392849	0.389679	9456	tags=37%, list=13%, signal=32%	TraesCS1B02G277100/TraesCS7A02G259100/TraesCS7D02G385500/TraesCS7B02G206500/TraesCS3A02G235700/TraesCS1B02G277000/TraesCS7B02G291400/TraesCS7B02G156900/TraesCS3A02G235300/TraesCS7D02G303000/TraesCS1A02G266100/TraesCS1A02G266000/TraesCS1D02G266200/TraesCS3B02G280100/TraesCS7A02G306300/TraesCS7A02G389600/TraesCS3B02G264600/TraesCS6B02G281800
GO:0016846	GO:0016846	F_carbon-sulfur lyase activity	24	-0.707321	-1.65342	0.00727734	0.409025	0.405725	7432	tags=29%, list=10%, signal=26%	TraesCS1A02G113600/TraesCS1A02G233800/TraesCS3A02G244700/TraesCS1B02G133500/TraesCS7A02G179400/TraesCS1A02G113400/TraesCS1D02G114800
GO:0031415	GO:0031415	C_NatA complex	9	0.834741	1.6593	0.00798069	0.418654	0.415276	92	tags=11%, list=0%, signal=11%	TraesCS2D02G531800
GO:0004382	GO:0004382	F_guanosine-diphosphatase activity	9	0.834582	1.65899	0.00798069	0.418654	0.415276	5211	tags=33%, list=7%, signal=31%	TraesCS4B02G363700/TraesCS5A02G547700/TraesCS4D02G357100
GO:0035587	GO:0035587	P_purinergic receptor signaling pathway	9	0.834582	1.65899	0.00798069	0.418654	0.415276	5211	tags=33%, list=7%, signal=31%	TraesCS4B02G363700/TraesCS5A02G547700/TraesCS4D02G357100
GO:0045134	GO:0045134	F_uridine-diphosphatase activity	9	0.834582	1.65899	0.00798069	0.418654	0.415276	5211	tags=33%, list=7%, signal=31%	TraesCS4B02G363700/TraesCS5A02G547700/TraesCS4D02G357100
GO:1990003	GO:1990003	F_IDP phosphatase activity	9	0.834582	1.65899	0.00798069	0.418654	0.415276	5211	tags=33%, list=7%, signal=31%	TraesCS4B02G363700/TraesCS5A02G547700/TraesCS4D02G357100
GO:0048448	GO:0048448	P_stamen morphogenesis	6	-0.913528	-1.64973	0.00753846	0.418654	0.415276	3839	tags=50%, list=5%, signal=47%	TraesCS2D02G252500/TraesCS2B02G271600/TraesCS2A02G251700
GO:0000038	GO:0000038	P_very long-chain fatty acid metabolic process	184	-0.454571	-1.43419	0.00765284	0.418654	0.415276	10888	tags=29%, list=15%, signal=24%	TraesCS5A02G220200/TraesCS7A02G160600/TraesCS7B02G006200/TraesCS3A02G283400/TraesCS7B02G113900/TraesCS7B02G254900/TraesCS6D02G368700/TraesCS5D02G024600/TraesCS7D02G094500/TraesCS7B02G408900/TraesCS6D02G071600/TraesCS7A02G099900/TraesCS4A02G164400/TraesCS6D02G274600/TraesCS3D02G283300/TraesCS6D02G043000/TraesCS7D02G094900/TraesCS4A02G399300/TraesCS7D02G093200/TraesCS3B02G313800/TraesCS6D02G321600/…
GO:0030001	GO:0030001	P_metal ion transport	178	0.390914	1.33753	0.00792786	0.418654	0.415276	11732	tags=30%, list=16%, signal=25%	TraesCS2B02G569500/TraesCS2B02G569800/TraesCS3D02G176200/TraesCS6D02G240700/TraesCS2D02G329800/TraesCS3B02G140300/TraesCS7D02G307100/TraesCS3A02G165400/TraesCS2D02G330100/TraesCS2B02G569400/TraesCS3B02G593700/TraesCS1B02G074100/TraesCS2A02G333000/TraesCS2B02G569300/TraesCS2B02G569200/TraesCS2A02G332400/TraesCS1A02G305200/TraesCS2D02G519100/TraesCS2B02G569600/TraesCS2A02G333100/TraesCS6B02G059000/…
GO:0008447	GO:0008447	F_L-ascorbate oxidase activity	9	-0.870145	-1.67316	0.00806521	0.419591	0.416205	7311	tags=78%, list=10%, signal=70%	TraesCS5A02G191200/TraesCS7D02G361300/TraesCS5D02G199900/TraesCS5B02G192000/TraesCS7D02G361200/TraesCS7B02G265300/TraesCS7A02G361800
GO:0042344	GO:0042344	P_indole glucosinolate catabolic process	75	0.499168	1.51326	0.00834923	0.430807	0.427331	10420	tags=33%, list=15%, signal=28%	TraesCS2D02G522600/TraesCS5B02G572600/TraesCS5A02G158300/TraesCS7B02G145100/TraesCS5D02G163700/TraesCS5A02G265800/TraesCS5D02G564000/TraesCS3B02G319000/TraesCS4B02G054700/TraesCS7A02G246300/TraesCS3B02G484500/TraesCS7B02G000200/TraesCS7D02G245000/TraesCS3D02G272200/TraesCS3A02G272800/TraesCS7D02G080300/TraesCS5A02G447200/TraesCS4A02G384800/TraesCS3A02G217900/TraesCS3B02G248400/TraesCS2A02G520900/…
GO:0016157	GO:0016157	F_sucrose synthase activity	40	-0.641199	-1.64971	0.00863877	0.442123	0.438555	6816	tags=32%, list=10%, signal=29%	TraesCS3D02G013000/TraesCS7D02G159800/TraesCS7D02G552800/TraesCS2B02G424300/TraesCS2A02G406700/TraesCS7B02G063400/TraesCS6B02G466600/TraesCS2B02G194200/TraesCS2D02G175600/TraesCS2A02G168200/TraesCS2D02G403600/TraesCS7D02G036600/TraesCS7A02G040900
GO:0071332	GO:0071332	P_cellular response to fructose stimulus	6	-0.910289	-1.64389	0.0087801	0.442166	0.438598	4287	tags=50%, list=6%, signal=47%	TraesCS2B02G327300/TraesCS2D02G308600/TraesCS2A02G310300
GO:0019253	GO:0019253	P_reductive pentose-phosphate cycle	59	-0.601376	-1.62587	0.00871605	0.442166	0.438598	21644	tags=68%, list=30%, signal=47%	TraesCS6A02G158300/TraesCS3B02G398300/TraesCS2A02G234900/TraesCS2A02G344600/TraesCS5B02G162800/TraesCS4B02G323000/TraesCS2D02G238600/TraesCS3A02G367000/TraesCS5B02G162600/TraesCS7A02G473900/TraesCS2B02G342200/TraesCS5A02G165400/TraesCS2D02G322900/TraesCS5D02G169600/TraesCS3B02G186100/TraesCS5D02G169900/TraesCS6B02G187500/TraesCS7D02G460800/TraesCS4B02G211400/TraesCS6D02G148700/TraesCS2A02G066700/…
GO:0016984	GO:0016984	F_ribulose-bisphosphate carboxylase activity	26	-0.717399	-1.69484	0.00914976	0.446711	0.443106	11725	tags=81%, list=16%, signal=67%	TraesCS5B02G162600/TraesCS5A02G165400/TraesCS5D02G169600/TraesCS3B02G186100/TraesCS5D02G169900/TraesCS2A02G066700/TraesCS2D02G065600/TraesCS2D02G065100/TraesCS2D02G065400/TraesCS2B02G079300/TraesCS2A02G066900/TraesCS2A02G066800/TraesCS2B02G079400/TraesCS2D02G065500/TraesCS2B02G079200/TraesCS2D02G065300/TraesCS2A02G067300/TraesCS2D02G065200/TraesCS2B02G079500/TraesCS2B02G079100/TraesCS2B02G078900
GO:0005846	GO:0005846	C_nuclear cap binding complex	13	-0.807721	-1.66196	0.00898123	0.446711	0.443106	6111	tags=31%, list=9%, signal=28%	TraesCS6B02G066700/TraesCS6B02G147000/TraesCS6D02G108900/TraesCS6A02G119000
GO:0000288	GO:0000288	P_nuclear-transcribed mRNA catabolic process, deadenylation-dependent decay	34	-0.653008	-1.62732	0.0091542	0.446711	0.443106	11347	tags=35%, list=16%, signal=30%	TraesCS1D02G303900/TraesCS1B02G314900/TraesCS6B02G315200/TraesCS6B02G083500/TraesCS5B02G425000/TraesCS5A02G423100/TraesCS6D02G266900/TraesCS5D02G431400/TraesCS6A02G062300/TraesCS6A02G046500/TraesCS6A02G286200/TraesCS6B02G315300
GO:0060771	GO:0060771	P_phyllotactic patterning	3	0.954606	1.51056	0.00903355	0.446711	0.443106	3233	tags=100%, list=5%, signal=95%	TraesCS2D02G506500/TraesCS2A02G505600/TraesCS2B02G534000
GO:0050829	GO:0050829	P_defense response to Gram-negative bacterium	68	-0.566089	-1.57106	0.00936574	0.450056	0.446425	8034	tags=38%, list=11%, signal=34%	TraesCS2B02G127600/TraesCS3A02G325500/TraesCS3B02G354300/TraesCS7A02G256600/TraesCS7D02G135600/TraesCS7D02G157800/TraesCS7A02G135600/TraesCS6A02G343700/TraesCS7D02G135500/TraesCS7D02G135300/TraesCS7D02G135700/TraesCS7A02G135200/TraesCS7D02G135200/TraesCS3D02G318800/TraesCS7A02G135400/TraesCS7A02G135100/TraesCS6D02G324600/TraesCS7B02G036700/TraesCS5D02G053200/TraesCS7A02G157300/TraesCS7B02G036500/…
GO:0009910	GO:0009910	P_negative regulation of flower development	156	-0.475265	-1.48047	0.00933212	0.450056	0.446425	6475	tags=14%, list=9%, signal=13%	TraesCS4B02G136900/TraesCS2B02G015500/TraesCS3D02G002000/TraesCS5D02G435600/TraesCS3A02G009400/TraesCS4D02G131500/TraesCS4B02G302600/TraesCS5B02G429500/TraesCS4A02G002600/TraesCS5A02G153000/TraesCS5A02G096000/TraesCS7A02G175200/TraesCS6B02G343900/TraesCS5B02G447800/TraesCS4A02G180900/TraesCS7A02G229400/TraesCS5B02G005100/TraesCS7B02G195200/TraesCS7D02G230000/TraesCS1D02G439600/TraesCS4D02G301100/…
GO:1903086	GO:1903086	P_negative regulation of sinapate ester biosynthetic process	6	-0.90367	-1.63193	0.00971248	0.463182	0.459445	2394	tags=67%, list=3%, signal=64%	TraesCS5B02G330100/TraesCS7A02G205100/TraesCS7D02G208000/TraesCS7B02G112400
GO:0070628	GO:0070628	F_proteasome binding	15	-0.805485	-1.71201	0.00980889	0.463391	0.459652	82	tags=20%, list=0%, signal=20%	TraesCS5A02G204200/TraesCS7B02G127600/TraesCS7B02G113500
GO:0046786	GO:0046786	P_viral replication complex formation and maintenance	18	0.729119	1.66086	0.00986408	0.463391	0.459652	66	tags=6%, list=0%, signal=6%	TraesCS6D02G240800
GO:0009428	GO:0009428	C_bacterial-type flagellum basal body, distal rod, P ring	25	-0.719783	-1.69231	0.0100123	0.465754	0.461996	11848	tags=60%, list=17%, signal=50%	TraesCS2D02G088900/TraesCS7D02G344700/TraesCS7A02G003800/TraesCS2A02G091000/TraesCS7B02G248500/TraesCS7D02G004300/TraesCS2D02G088800/TraesCS4A02G494800/TraesCS7A02G337000/TraesCS2D02G090200/TraesCS2D02G089000/TraesCS2B02G106600/TraesCS2B02G106500/TraesCS2A02G091100/TraesCS2A02G090900
GO:0016216	GO:0016216	F_isopenicillin-N synthase activity	7	-0.894729	-1.6593	0.0101363	0.465754	0.461996	7350	tags=86%, list=10%, signal=77%	TraesCS1A02G263600/TraesCS1D02G263700/TraesCS3B02G432800/TraesCS3D02G393900/TraesCS3A02G399800/TraesCS3D02G394000
GO:0017000	GO:0017000	P_antibiotic biosynthetic process	7	-0.894729	-1.6593	0.0101363	0.465754	0.461996	7350	tags=86%, list=10%, signal=77%	TraesCS1A02G263600/TraesCS1D02G263700/TraesCS3B02G432800/TraesCS3D02G393900/TraesCS3A02G399800/TraesCS3D02G394000
GO:0010777	GO:0010777	P_meiotic mismatch repair involved in reciprocal meiotic recombination	5	-0.922516	-1.60557	0.0103992	0.470956	0.467157	1661	tags=40%, list=2%, signal=39%	TraesCS1A02G315900/TraesCS1B02G328200
GO:0043073	GO:0043073	C_germ cell nucleus	5	-0.922516	-1.60557	0.0103992	0.470956	0.467157	1661	tags=40%, list=2%, signal=39%	TraesCS1A02G315900/TraesCS1B02G328200
GO:0010321	GO:0010321	P_regulation of vegetative phase change	8	0.849506	1.66512	0.0112154	0.474633	0.470803	9516	tags=88%, list=13%, signal=76%	TraesCS1D02G134200/TraesCS2D02G232800/TraesCS2B02G250900/TraesCS5B02G543400/TraesCS2A02G232400/TraesCS4A02G329000/TraesCS5D02G544800
GO:0010220	GO:0010220	P_positive regulation of vernalization response	12	-0.807567	-1.6423	0.0108845	0.474633	0.470803	3066	tags=25%, list=4%, signal=24%	TraesCS6A02G313800/TraesCS6B02G343900/TraesCS6D02G293200
GO:0031990	GO:0031990	P_mRNA export from nucleus in response to heat stress	12	-0.806941	-1.64102	0.011025	0.474633	0.470803	8502	tags=58%, list=12%, signal=51%	TraesCS6B02G315200/TraesCS6B02G083500/TraesCS6D02G266900/TraesCS6A02G062300/TraesCS6A02G046500/TraesCS6A02G286200/TraesCS6B02G315300
GO:0002752	GO:0002752	P_cell surface pattern recognition receptor signaling pathway	6	0.87676	1.58938	0.0113149	0.474633	0.470803	4709	tags=50%, list=7%, signal=47%	TraesCS6D02G403200/TraesCS6A02G417900/TraesCS6B02G471100
GO:0032491	GO:0032491	P_detection of molecule of fungal origin	6	0.87676	1.58938	0.0113149	0.474633	0.470803	4709	tags=50%, list=7%, signal=47%	TraesCS6D02G403200/TraesCS6A02G417900/TraesCS6B02G471100
GO:0032499	GO:0032499	P_detection of peptidoglycan	6	0.87676	1.58938	0.0113149	0.474633	0.470803	4709	tags=50%, list=7%, signal=47%	TraesCS6D02G403200/TraesCS6A02G417900/TraesCS6B02G471100
GO:2001080	GO:2001080	F_chitosan binding	6	0.87676	1.58938	0.0113149	0.474633	0.470803	4709	tags=50%, list=7%, signal=47%	TraesCS6D02G403200/TraesCS6A02G417900/TraesCS6B02G471100
GO:0010282	GO:0010282	C_senescence-associated vacuole	34	0.599714	1.58858	0.0114582	0.474633	0.470803	7449	tags=38%, list=10%, signal=34%	TraesCS4B02G003900/TraesCS4D02G004400/TraesCS4A02G309300/TraesCS2A02G422100/TraesCS2A02G421800/TraesCS2A02G069700/TraesCS2D02G068500/TraesCS3D02G342100/TraesCS2A02G421500/TraesCS2D02G418600/TraesCS1A02G027300/TraesCS2B02G540100/TraesCS4B02G076200
GO:0009922	GO:0009922	F_fatty acid elongase activity	57	-0.580975	-1.57439	0.0111465	0.474633	0.470803	8781	tags=37%, list=12%, signal=32%	TraesCS6D02G071600/TraesCS4A02G164400/TraesCS6D02G274600/TraesCS5A02G010500/TraesCS3B02G313800/TraesCS6D02G321600/TraesCS7A02G372300/TraesCS6B02G324200/TraesCS1A02G413400/TraesCS4A02G456600/TraesCS1B02G048000/TraesCS7D02G208500/TraesCS6A02G341400/TraesCS7A02G205700/TraesCS1B02G387800/TraesCS1D02G420900/TraesCS2D02G508200/TraesCS2A02G507700/TraesCS1D02G039200/TraesCS6B02G372900/TraesCS1A02G037600
GO:0043562	GO:0043562	P_cellular response to nitrogen levels	55	-0.570897	-1.53832	0.0111465	0.474633	0.470803	7432	tags=15%, list=10%, signal=13%	TraesCS1A02G113600/TraesCS6B02G151000/TraesCS1A02G233800/TraesCS1B02G133500/TraesCS7A02G179400/TraesCS1A02G113400/TraesCS1D02G114800/TraesCS1D02G003300
GO:0004835	GO:0004835	F_tubulin-tyrosine ligase activity	2	-0.975152	-1.44168	0.0106442	0.474633	0.470803	1040	tags=100%, list=1%, signal=99%	TraesCS4A02G010300
GO:0042973	GO:0042973	F_glucan endo-1,3-beta-D-glucosidase activity	132	0.431993	1.41942	0.0109347	0.474633	0.470803	7850	tags=26%, list=11%, signal=23%	TraesCS1B02G285400/TraesCS4B02G015500/TraesCS7A02G069700/TraesCS3B02G528500/TraesCS4B02G020100/TraesCS3B02G526600/TraesCS5D02G047100/TraesCS3D02G277300/TraesCS3D02G477300/TraesCS3B02G525000/TraesCS3A02G481600/TraesCS5B02G279000/TraesCS5A02G040100/TraesCS3A02G482200/TraesCS3D02G475200/TraesCS3D02G476600/TraesCS3A02G277100/TraesCS1A02G276200/TraesCS3D02G478300/TraesCS3A02G480200/TraesCS3D02G481400/…
GO:0015238	GO:0015238	F_drug transmembrane transporter activity	158	0.416075	1.40243	0.0114606	0.474633	0.470803	15335	tags=45%, list=22%, signal=35%	TraesCS3B02G563700/TraesCS3A02G500000/TraesCS7D02G230800/TraesCS2A02G278500/TraesCS5A02G347800/TraesCS7D02G460200/TraesCS7D02G130700/TraesCS3B02G563400/TraesCS5B02G348800/TraesCS2D02G262300/TraesCS7A02G131500/TraesCS7B02G374500/TraesCS3B02G298700/TraesCS2B02G280500/TraesCS1A02G352600/TraesCS3B02G562500/TraesCS3A02G499300/TraesCS7A02G473200/TraesCS1A02G305200/TraesCS3B02G563100/TraesCS2A02G261700/…
GO:0051650	GO:0051650	P_establishment of vesicle localization	20	0.698458	1.63349	0.0116459	0.479158	0.475292	6275	tags=25%, list=9%, signal=23%	TraesCS5B02G536700/TraesCS1B02G347000/TraesCS3A02G425100/TraesCS5D02G534200/TraesCS5D02G534300
GO:0010623	GO:0010623	P_programmed cell death involved in cell development	40	0.579245	1.57316	0.012059	0.492932	0.488955	10031	tags=40%, list=14%, signal=34%	TraesCS4B02G003900/TraesCS4D02G004400/TraesCS4A02G309300/TraesCS2A02G422100/TraesCS2A02G421800/TraesCS2A02G069700/TraesCS2D02G068500/TraesCS3D02G342100/TraesCS2A02G421500/TraesCS2D02G418600/TraesCS1A02G027300/TraesCS2B02G540100/TraesCS4B02G076200/TraesCS3B02G378600/TraesCS1A02G358000/TraesCS3D02G232500
GO:0010052	GO:0010052	P_guard cell differentiation	25	0.658783	1.63131	0.0121381	0.492963	0.488985	12639	tags=60%, list=18%, signal=49%	TraesCS2A02G268100/TraesCS1D02G299100/TraesCS6D02G296500/TraesCS3B02G377700/TraesCS3B02G455300/TraesCS3A02G419900/TraesCS1B02G228000/TraesCS1B02G309600/TraesCS3A02G346000/TraesCS4B02G277700/TraesCS3D02G339700/TraesCS4D02G276000/TraesCS6B02G347500/TraesCS2D02G076600/TraesCS4A02G028300
GO:0009722	GO:0009722	P_detection of cytokinin stimulus	9	0.820395	1.63078	0.0123066	0.493439	0.489457	815	tags=22%, list=1%, signal=22%	TraesCS1B02G135600/TraesCS5B02G454600
GO:0071345	GO:0071345	P_cellular response to cytokine stimulus	9	0.820395	1.63078	0.0123066	0.493439	0.489457	815	tags=22%, list=1%, signal=22%	TraesCS1B02G135600/TraesCS5B02G454600
GO:0071398	GO:0071398	P_cellular response to fatty acid	23	0.663985	1.62504	0.0125391	0.499581	0.495551	6104	tags=30%, list=9%, signal=28%	TraesCS7B02G444900/TraesCS6B02G355700/TraesCS5B02G232600/TraesCS6B02G355800/TraesCS6B02G355900/TraesCS6D02G305100/TraesCS6A02G325500
GO:0008752	GO:0008752	F_FMN reductase activity	15	0.751709	1.64481	0.0126717	0.501687	0.497639	10345	tags=60%, list=15%, signal=51%	TraesCS3A02G490400/TraesCS3D02G104400/TraesCS3A02G102000/TraesCS3D02G496800/TraesCS3B02G119700/TraesCS3A02G490300/TraesCS6D02G039300/TraesCS3D02G496200/TraesCS3D02G104200
GO:0010270	GO:0010270	P_photosystem II oxygen evolving complex assembly	14	-0.804734	-1.67462	0.0129547	0.502341	0.498288	5075	tags=36%, list=7%, signal=33%	TraesCS6A02G374400/TraesCS6B02G412100/TraesCS6D02G358900/TraesCS2B02G272900/TraesCS2D02G253900
GO:0001682	GO:0001682	P_tRNA 5'-leader removal	9	0.817524	1.62508	0.0133508	0.502341	0.498288	5328	tags=22%, list=7%, signal=21%	TraesCS2D02G520400/TraesCS2A02G560400
GO:0046470	GO:0046470	P_phosphatidylcholine metabolic process	26	0.644514	1.61078	0.0138054	0.502341	0.498288	16855	tags=42%, list=24%, signal=32%	TraesCS1D02G379900/TraesCS1A02G365100/TraesCS1A02G115300/TraesCS5D02G231100/TraesCS1A02G373100/TraesCS5D02G341800/TraesCS1B02G393300/TraesCS1D02G370600/TraesCS4B02G377600/TraesCS5A02G337100/TraesCS5B02G336100
GO:0005750	GO:0005750	C_mitochondrial respiratory chain complex III	52	-0.595834	-1.59563	0.0134749	0.502341	0.498288	8554	tags=17%, list=12%, signal=15%	TraesCS1A02G312000/TraesCS2B02G201500/TraesCS2D02G182500/TraesCS2A02G175100/TraesCS3A02G277600/TraesCS1B02G045700/TraesCS7B02G041000/TraesCS6A02G202900/TraesCS1D02G037300
GO:0004040	GO:0004040	F_amidase activity	33	0.60235	1.59258	0.0138	0.502341	0.498288	12610	tags=45%, list=18%, signal=37%	TraesCS2B02G624200/TraesCS2A02G064000/TraesCS4A02G206800/TraesCS2D02G039700/TraesCS1A02G417900/TraesCS2D02G040000/TraesCS2B02G053800/TraesCS2D02G573400/TraesCS3D02G364700/TraesCS2D02G027200/TraesCS4D02G108100/TraesCS2B02G035200/TraesCS1D02G425500/TraesCS2A02G562400/TraesCS2B02G053700
GO:0004630	GO:0004630	F_phospholipase D activity	29	0.621402	1.58978	0.0133281	0.502341	0.498288	16855	tags=41%, list=24%, signal=32%	TraesCS1D02G379900/TraesCS1A02G365100/TraesCS1A02G115300/TraesCS5D02G231100/TraesCS1A02G373100/TraesCS5D02G341800/TraesCS1B02G393300/TraesCS1D02G370600/TraesCS1D02G230100/TraesCS4B02G377600/TraesCS5A02G337100/TraesCS5B02G336100
GO:0070290	GO:0070290	F_N-acylphosphatidylethanolamine-specific phospholipase D activity	29	0.621402	1.58978	0.0133281	0.502341	0.498288	16855	tags=41%, list=24%, signal=32%	TraesCS1D02G379900/TraesCS1A02G365100/TraesCS1A02G115300/TraesCS5D02G231100/TraesCS1A02G373100/TraesCS5D02G341800/TraesCS1B02G393300/TraesCS1D02G370600/TraesCS1D02G230100/TraesCS4B02G377600/TraesCS5A02G337100/TraesCS5B02G336100
GO:0006475	GO:0006475	P_internal protein amino acid acetylation	6	0.8684	1.57422	0.0137344	0.502341	0.498288	92	tags=17%, list=0%, signal=17%	TraesCS2D02G531800
GO:0017198	GO:0017198	P_N-terminal peptidyl-serine acetylation	6	0.8684	1.57422	0.0137344	0.502341	0.498288	92	tags=17%, list=0%, signal=17%	TraesCS2D02G531800
GO:0018002	GO:0018002	P_N-terminal peptidyl-glutamic acid acetylation	6	0.8684	1.57422	0.0137344	0.502341	0.498288	92	tags=17%, list=0%, signal=17%	TraesCS2D02G531800
GO:1990189	GO:1990189	F_peptide-serine-N-acetyltransferase activity	6	0.8684	1.57422	0.0137344	0.502341	0.498288	92	tags=17%, list=0%, signal=17%	TraesCS2D02G531800
GO:1990190	GO:1990190	F_peptide-glutamate-N-acetyltransferase activity	6	0.8684	1.57422	0.0137344	0.502341	0.498288	92	tags=17%, list=0%, signal=17%	TraesCS2D02G531800
GO:0071366	GO:0071366	P_cellular response to indolebutyric acid stimulus	44	0.551627	1.52151	0.0130039	0.502341	0.498288	9824	tags=36%, list=14%, signal=31%	TraesCS5B02G572600/TraesCS5A02G158300/TraesCS5D02G163700/TraesCS5D02G564000/TraesCS3B02G319000/TraesCS4B02G054700/TraesCS7B02G000200/TraesCS3D02G272200/TraesCS3A02G272800/TraesCS7D02G080300/TraesCS5A02G447200/TraesCS4A02G384800/TraesCS3A02G217900/TraesCS3B02G248400/TraesCS3D02G234400/TraesCS5D02G163500
GO:0098869	GO:0098869	P_cellular oxidant detoxification	96	0.462353	1.45339	0.0136906	0.502341	0.498288	11282	tags=35%, list=16%, signal=30%	TraesCS1B02G096600/TraesCS1B02G331200/TraesCS1D02G318700/TraesCS1D02G080600/TraesCS6D02G125500/TraesCS1A02G318900/TraesCS1B02G096300/TraesCS4A02G269700/TraesCS1A02G200200/TraesCS4B02G044500/TraesCS1D02G080800/TraesCS2D02G467000/TraesCS7D02G442300/TraesCS4D02G041900/TraesCS4B02G044400/TraesCS1B02G214900/TraesCS7D02G223900/TraesCS7B02G128700/TraesCS7B02G251100/TraesCS2B02G472900/TraesCS7B02G353200/…
GO:0004144	GO:0004144	F_diacylglycerol O-acyltransferase activity	59	0.539574	1.57944	0.0140126	0.506949	0.502859	4690	tags=27%, list=7%, signal=25%	TraesCS3A02G013700/TraesCS3B02G006700/TraesCS5D02G328700/TraesCS5D02G328600/TraesCS3B02G011800/TraesCS5D02G299400/TraesCS6B02G128200/TraesCS3B02G300200/TraesCS3B02G016400/TraesCS5B02G322700/TraesCS5A02G321900/TraesCS5B02G291000/TraesCS5B02G495000/TraesCS1D02G029300/TraesCS3A02G013600/TraesCS5A02G321800
GO:0004328	GO:0004328	F_formamidase activity	6	-0.892605	-1.61195	0.014219	0.508571	0.504468	4837	tags=50%, list=7%, signal=47%	TraesCS6A02G370300/TraesCS6D02G354000/TraesCS6B02G406900
GO:0070417	GO:0070417	P_cellular response to cold	174	0.401715	1.36533	0.0142169	0.508571	0.504468	11456	tags=26%, list=16%, signal=22%	TraesCS2D02G522600/TraesCS5D02G226600/TraesCS7D02G154800/TraesCS7B02G145100/TraesCS6A02G247600/TraesCS5A02G265800/TraesCS5D02G468600/TraesCS1D02G398500/TraesCS7A02G246300/TraesCS6B02G277100/TraesCS5A02G342800/TraesCS7D02G245000/TraesCS5D02G226000/TraesCS1B02G192200/TraesCS7A02G153100/TraesCS4B02G368300/TraesCS5D02G225900/TraesCS5B02G217500/TraesCS7B02G057800/TraesCS2A02G254400/TraesCS6D02G229700/…
GO:0042177	GO:0042177	P_negative regulation of protein catabolic process	104	-0.498731	-1.47111	0.0143316	0.509704	0.505591	7721	tags=18%, list=11%, signal=16%	TraesCS7A02G453900/TraesCS1B02G390100/TraesCS7B02G390700/TraesCS5D02G469500/TraesCS1D02G095900/TraesCS7D02G121600/TraesCS1B02G114800/TraesCS7D02G473900/TraesCS2B02G441400/TraesCS1D02G437800/TraesCS1D02G437900/TraesCS6D02G228100/TraesCS7D02G163000/TraesCS7A02G123500/TraesCS6A02G245700/TraesCS2B02G441500/TraesCS7B02G371600/TraesCS7B02G382500/TraesCS4A02G468200
GO:0031117	GO:0031117	P_positive regulation of microtubule depolymerization	3	0.945312	1.49585	0.0146704	0.518821	0.514635	57	tags=33%, list=0%, signal=33%	TraesCS6B02G002800
GO:0019136	GO:0019136	F_deoxynucleoside kinase activity	6	-0.889721	-1.60674	0.0151514	0.523144	0.518924	496	tags=33%, list=1%, signal=33%	TraesCS1A02G269000/TraesCS3B02G416300
GO:0051410	GO:0051410	P_detoxification of nitrogen compound	21	0.673212	1.60566	0.0150971	0.523144	0.518924	19819	tags=71%, list=28%, signal=52%	TraesCS5B02G018700/TraesCS3B02G370200/TraesCS6A02G232500/TraesCS6B02G260700/TraesCS7A02G359800/TraesCS6B02G260800/TraesCS6A02G232400/TraesCS3D02G332100/TraesCS5B02G300800/TraesCS6D02G215300/TraesCS6D02G215400/TraesCS5D02G027600/TraesCS3A02G338600/TraesCS3A02G087100/TraesCS6B02G261000
GO:0009061	GO:0009061	P_anaerobic respiration	52	-0.591494	-1.584	0.014986	0.523144	0.518924	15117	tags=48%, list=21%, signal=38%	TraesCS6B02G353600/TraesCS1A02G437600/TraesCS5B02G180000/TraesCS2A02G540000/TraesCS2D02G541600/TraesCS5B02G231000/TraesCS6B02G353500/TraesCS5A02G182000/TraesCS7D02G308600/TraesCS5D02G235600/TraesCS6A02G323000/TraesCS5B02G230800/TraesCS5A02G232400/TraesCS7B02G211900/TraesCS1B02G472200/TraesCS5D02G504200/TraesCS7A02G312200/TraesCS3D02G444100/TraesCS2D02G392300/TraesCS2B02G412600/TraesCS1D02G424500/…
GO:0048859	GO:0048859	P_formation of anatomical boundary	3	-0.939708	-1.50104	0.0152082	0.523144	0.518924	4294	tags=100%, list=6%, signal=94%	TraesCS7D02G072200/TraesCS4A02G374700
GO:0090506	GO:0090506	P_axillary shoot meristem initiation	3	-0.939708	-1.50104	0.0152082	0.523144	0.518924	4294	tags=100%, list=6%, signal=94%	TraesCS7D02G072200/TraesCS4A02G374700
GO:0080148	GO:0080148	P_negative regulation of response to water deprivation	113	0.46202	1.47422	0.0155166	0.530853	0.52657	9705	tags=42%, list=14%, signal=37%	TraesCS7A02G049400/TraesCS2B02G609400/TraesCS1D02G257800/TraesCS1B02G269100/TraesCS7A02G034500/TraesCS2B02G574500/TraesCS5D02G432600/TraesCS3A02G376700/TraesCS3D02G429900/TraesCS3A02G260800/TraesCS1B02G194200/TraesCS7D02G465400/TraesCS1A02G258500/TraesCS7D02G044500/TraesCS1D02G190200/TraesCS1A02G186400/TraesCS2B02G574600/TraesCS3D02G369600/TraesCS1A02G186300/TraesCS4A02G454800/TraesCS2D02G589400/…
GO:0031307	GO:0031307	C_integral component of mitochondrial outer membrane	68	0.495312	1.47058	0.0157752	0.536782	0.532451	9102	tags=13%, list=13%, signal=12%	TraesCS1B02G248900/TraesCS2A02G102400/TraesCS1B02G446700/TraesCS3D02G286000/TraesCS2B02G136700/TraesCS3A02G349400/TraesCS1D02G123700/TraesCS3A02G276100/TraesCS2D02G101900
GO:0006388	GO:0006388	P_tRNA splicing, via endonucleolytic cleavage and ligation	24	-0.677149	-1.58289	0.0162981	0.546091	0.541685	7164	tags=21%, list=10%, signal=19%	TraesCS1B02G248400/TraesCS4D02G277500/TraesCS1B02G479400/TraesCS4A02G025100/TraesCS1B02G351000
GO:0030076	GO:0030076	C_light-harvesting complex	47	-0.590792	-1.56999	0.0161366	0.546091	0.541685	19091	tags=60%, list=27%, signal=44%	TraesCS6B02G191500/TraesCS1B02G432700/TraesCS5B02G227900/TraesCS6A02G319700/TraesCS2D02G209900/TraesCS5B02G463000/TraesCS7A02G227100/TraesCS2A02G206200/TraesCS6D02G152700/TraesCS1D02G411300/TraesCS2D02G200700/TraesCS2B02G220100/TraesCS6A02G159800/TraesCS1D02G375000/TraesCS5A02G229300/TraesCS5A02G213000/TraesCS6A02G094500/TraesCS5D02G238300/TraesCS1D02G374900/TraesCS2B02G233400/TraesCS5B02G210800/…
GO:0003994	GO:0003994	F_aconitate hydratase activity	34	0.583194	1.54482	0.016309	0.546091	0.541685	12296	tags=38%, list=17%, signal=32%	TraesCS6B02G355700/TraesCS5B02G232600/TraesCS6B02G355800/TraesCS6B02G440200/TraesCS6B02G355900/TraesCS6D02G305100/TraesCS6A02G325500/TraesCS5A02G505000/TraesCS3B02G213900/TraesCS6A02G325700/TraesCS5D02G241000/TraesCS3A02G184000/TraesCS3B02G213800
GO:0050242	GO:0050242	F_pyruvate, phosphate dikinase activity	4	-0.923123	-1.54186	0.0165357	0.550753	0.546309	5475	tags=100%, list=8%, signal=92%	TraesCS1B02G264900/TraesCS1D02G252900/TraesCS1A02G253200
GO:0004392	GO:0004392	F_heme oxygenase (decyclizing) activity	23	-0.681528	-1.57307	0.0168867	0.555509	0.551027	13043	tags=39%, list=18%, signal=32%	TraesCS2A02G367700/TraesCS2B02G385200/TraesCS2D02G364600/TraesCS2D02G364800/TraesCS2B02G384600/TraesCS2B02G402500/TraesCS2A02G385600/TraesCS2D02G364100/TraesCS2A02G367200
GO:0004021	GO:0004021	F_L-alanine:2-oxoglutarate aminotransferase activity	34	-0.630482	-1.57118	0.0167873	0.555509	0.551027	8906	tags=35%, list=13%, signal=31%	TraesCS1B02G102700/TraesCS1D02G289800/TraesCS1A02G085600/TraesCS1B02G300600/TraesCS1D02G086700/TraesCS1A02G113600/TraesCS5B02G214700/TraesCS5B02G066600/TraesCS1B02G133500/TraesCS7A02G179400/TraesCS1A02G113400/TraesCS1D02G114800
GO:0002213	GO:0002213	P_defense response to insect	124	-0.473767	-1.42906	0.0169432	0.555509	0.551027	12465	tags=29%, list=18%, signal=24%	TraesCS3A02G426800/TraesCS1B02G476400/TraesCS1A02G403500/TraesCS6B02G405200/TraesCS6D02G352500/TraesCS5A02G148700/TraesCS3B02G515900/TraesCS1B02G433100/TraesCS5A02G129500/TraesCS7B02G291300/TraesCS2A02G583000/TraesCS1D02G411400/TraesCS2A02G158700/TraesCS7A02G040400/TraesCS5D02G131500/TraesCS5B02G128100/TraesCS5A02G281800/TraesCS5A02G475100/TraesCS5D02G137000/TraesCS1A02G351600/TraesCS7A02G540000/…
GO:0043765	GO:0043765	F_T/G mismatch-specific endonuclease activity	21	0.665422	1.58708	0.0170379	0.555717	0.551233	6321	tags=33%, list=9%, signal=30%	TraesCS2D02G530000/TraesCS2D02G507800/TraesCS2D02G507900/TraesCS2D02G508400/TraesCS2B02G535800/TraesCS3A02G044100/TraesCS3B02G039600
GO:0006101	GO:0006101	P_citrate metabolic process	33	0.593674	1.56965	0.0173143	0.556089	0.551602	12296	tags=39%, list=17%, signal=33%	TraesCS6B02G355700/TraesCS5B02G232600/TraesCS6B02G355800/TraesCS6B02G440200/TraesCS6B02G355900/TraesCS6D02G305100/TraesCS6A02G325500/TraesCS5A02G505000/TraesCS3B02G213900/TraesCS6A02G325700/TraesCS5D02G241000/TraesCS3A02G184000/TraesCS3B02G213800
GO:0048766	GO:0048766	P_root hair initiation	51	0.534149	1.49859	0.0171985	0.556089	0.551602	15355	tags=39%, list=22%, signal=31%	TraesCS4B02G130100/TraesCS7D02G397300/TraesCS7A02G492400/TraesCS5B02G434000/TraesCS7A02G403900/TraesCS3B02G260700/TraesCS4A02G188100/TraesCS4B02G129000/TraesCS1D02G305500/TraesCS4B02G017400/TraesCS7B02G303300/TraesCS4D02G125300/TraesCS4A02G189600/TraesCS7D02G478800/TraesCS4D02G123400/TraesCS4D02G237100/TraesCS5B02G037900/TraesCS4A02G296200/TraesCS7B02G398100/TraesCS5D02G044800
GO:0042735	GO:0042735	C_protein body	2	-0.967648	-1.43059	0.0172625	0.556089	0.551602	2305	tags=100%, list=3%, signal=97%	TraesCS1D02G067100
GO:0047012	GO:0047012	F_sterol-4-alpha-carboxylate 3-dehydrogenase (decarboxylating) activity	5	0.888764	1.57217	0.0174922	0.556661	0.55217	3648	tags=40%, list=5%, signal=38%	TraesCS5A02G004800/TraesCS5D02G011900
GO:0044237	GO:0044237	P_cellular metabolic process	50	0.526365	1.46282	0.017509	0.556661	0.55217	5697	tags=28%, list=8%, signal=26%	TraesCS2D02G482100/TraesCS2D02G482200/TraesCS2D02G481800/TraesCS2D02G483100/TraesCS2D02G481600/TraesCS2D02G482000/TraesCS2B02G508500/TraesCS2D02G481700/TraesCS3D02G514400/TraesCS2A02G482200/TraesCS3D02G514300/TraesCS2B02G204600/TraesCS3A02G508600/TraesCS2D02G481900
GO:0000819	GO:0000819	P_sister chromatid segregation	7	-0.876968	-1.62636	0.0178846	0.562917	0.558375	1203	tags=57%, list=2%, signal=56%	TraesCS1D02G260500/TraesCS1B02G271100/TraesCS6D02G246300/TraesCS5B02G062600
GO:0044774	GO:0044774	P_mitotic DNA integrity checkpoint	7	-0.876968	-1.62636	0.0178846	0.562917	0.558375	1203	tags=57%, list=2%, signal=56%	TraesCS1D02G260500/TraesCS1B02G271100/TraesCS6D02G246300/TraesCS5B02G062600
GO:0003680	GO:0003680	F_AT DNA binding	23	-0.677712	-1.56426	0.0180032	0.563831	0.559282	6718	tags=43%, list=9%, signal=39%	TraesCS5B02G243200/TraesCS6B02G209300/TraesCS5B02G130400/TraesCS4A02G094700/TraesCS7A02G076500/TraesCS5D02G199600/TraesCS5A02G245800/TraesCS7D02G072200/TraesCS4B02G209800/TraesCS4A02G374700
GO:0008173	GO:0008173	F_RNA methyltransferase activity	28	-0.678326	-1.62871	0.0182215	0.567842	0.563261	421	tags=11%, list=1%, signal=11%	TraesCS2A02G246700/TraesCS4B02G028600/TraesCS4B02G028500
GO:0040019	GO:0040019	P_positive regulation of embryonic development	6	0.853373	1.54698	0.0187367	0.581024	0.576336	3233	tags=50%, list=5%, signal=48%	TraesCS2D02G506500/TraesCS2A02G505600/TraesCS2B02G534000
GO:0009678	GO:0009678	F_hydrogen-translocating pyrophosphatase activity	21	-0.711261	-1.61282	0.0192195	0.581888	0.577193	6065	tags=33%, list=9%, signal=31%	TraesCS7D02G507600/TraesCS1A02G253600/TraesCS1D02G107600/TraesCS2B02G520900/TraesCS1B02G124600/TraesCS1A02G107200/TraesCS1D02G253200
GO:0080097	GO:0080097	F_L-tryptophan:pyruvate aminotransferase activity	11	-0.810598	-1.61186	0.0189955	0.581888	0.577193	7432	tags=55%, list=10%, signal=49%	TraesCS1A02G113600/TraesCS1A02G233800/TraesCS1B02G133500/TraesCS7A02G179400/TraesCS1A02G113400/TraesCS1D02G114800
GO:0016891	GO:0016891	F_endoribonuclease activity, producing 5'-phosphomonoesters	24	0.646243	1.58409	0.0191434	0.581888	0.577193	6321	tags=29%, list=9%, signal=27%	TraesCS2D02G530000/TraesCS2D02G507800/TraesCS2D02G507900/TraesCS2D02G508400/TraesCS2B02G535800/TraesCS3A02G044100/TraesCS3B02G039600
GO:0052873	GO:0052873	F_FMN reductase (NADPH) activity	13	0.733482	1.56668	0.0193192	0.581888	0.577193	10345	tags=54%, list=15%, signal=46%	TraesCS3A02G490400/TraesCS3D02G104400/TraesCS3A02G102000/TraesCS3B02G119700/TraesCS3A02G490300/TraesCS3D02G496200/TraesCS3D02G104200
GO:0003872	GO:0003872	F_6-phosphofructokinase activity	70	-0.538451	-1.49235	0.0191708	0.581888	0.577193	8372	tags=33%, list=12%, signal=29%	TraesCS7B02G104400/TraesCS2B02G350500/TraesCS7A02G198200/TraesCS6D02G051300/TraesCS5A02G072700/TraesCS7A02G226000/TraesCS7D02G228500/TraesCS2B02G310900/TraesCS2D02G292200/TraesCS2A02G294500/TraesCS6A02G045300/TraesCS6B02G348900/TraesCS5D02G085500/TraesCS5D02G264000/TraesCS5B02G078300/TraesCS7B02G193600/TraesCS3B02G326900/TraesCS5A02G255900/TraesCS2B02G419200/TraesCS2A02G401200/TraesCS5B02G255200/…
GO:0010105	GO:0010105	P_negative regulation of ethylene-activated signaling pathway	91	-0.509661	-1.46779	0.0192456	0.581888	0.577193	6205	tags=16%, list=9%, signal=15%	TraesCS2A02G109800/TraesCS4D02G166500/TraesCS2B02G448100/TraesCS5D02G002600/TraesCS3A02G407700/TraesCS2B02G023800/TraesCS1A02G314200/TraesCS2B02G127800/TraesCS4A02G340900/TraesCS7A02G250800/TraesCS6D02G266200/TraesCS7A02G250900/TraesCS2B02G572500/TraesCS7D02G250700/TraesCS7B02G140300
GO:0002240	GO:0002240	P_response to molecule of oomycetes origin	19	-0.738409	-1.65379	0.0198846	0.596063	0.591254	3367	tags=26%, list=5%, signal=25%	TraesCS6B02G318700/TraesCS5B02G444100/TraesCS6A02G288900/TraesCS6D02G160200/TraesCS6A02G170600
GO:0009782	GO:0009782	C_photosystem I antenna complex	24	-0.666647	-1.55834	0.0201984	0.602602	0.59774	19091	tags=75%, list=27%, signal=55%	TraesCS6B02G191500/TraesCS5B02G227900/TraesCS6A02G319700/TraesCS2D02G209900/TraesCS7A02G227100/TraesCS2A02G206200/TraesCS6D02G152700/TraesCS2D02G200700/TraesCS2B02G220100/TraesCS6A02G159800/TraesCS5A02G229300/TraesCS5A02G213000/TraesCS5D02G238300/TraesCS2B02G233400/TraesCS5B02G210800/TraesCS2A02G187200/TraesCS6B02G350500/TraesCS5D02G219100
GO:0004523	GO:0004523	F_RNA-DNA hybrid ribonuclease activity	6	-0.881653	-1.59217	0.0204579	0.603517	0.598647	421	tags=33%, list=1%, signal=33%	TraesCS7B02G081300/TraesCS4B02G028600
GO:0004620	GO:0004620	F_phospholipase activity	45	0.541065	1.49096	0.0205167	0.603517	0.598647	13187	tags=31%, list=19%, signal=25%	TraesCS7B02G411800/TraesCS7A02G259100/TraesCS7A02G504100/TraesCS7D02G385500/TraesCS1B02G077500/TraesCS7B02G291400/TraesCS7B02G156900/TraesCS1D02G060500/TraesCS7A02G389600/TraesCS4B02G286600/TraesCS5A02G243200/TraesCS7A02G389500/TraesCS7D02G491900/TraesCS7D02G385700
GO:0005978	GO:0005978	P_glycogen biosynthetic process	66	-0.534711	-1.47578	0.0203673	0.603517	0.598647	12528	tags=39%, list=18%, signal=32%	TraesCS3A02G334200/TraesCS2A02G304200/TraesCS5B02G413900/TraesCS3B02G365200/TraesCS7D02G431000/TraesCS5D02G419000/TraesCS7B02G472300/TraesCS2D02G302800/TraesCS3D02G327700/TraesCS1B02G449700/TraesCS2B02G320900/TraesCS7B02G183300/TraesCS4B02G321800/TraesCS7A02G287400/TraesCS7A02G441800/TraesCS4B02G019400/TraesCS7D02G535600/TraesCS7A02G267000/TraesCS5B02G484700/TraesCS5A02G490200/TraesCS7D02G284900/…
GO:0016884	GO:0016884	F_carbon-nitrogen ligase activity, with glutamine as amido-N-donor	40	0.552313	1.50002	0.0207499	0.607537	0.602635	12610	tags=38%, list=18%, signal=31%	TraesCS2B02G624200/TraesCS2A02G064000/TraesCS4A02G206800/TraesCS2D02G039700/TraesCS1A02G417900/TraesCS2D02G040000/TraesCS2B02G053800/TraesCS2D02G573400/TraesCS3D02G364700/TraesCS2D02G027200/TraesCS4D02G108100/TraesCS2B02G035200/TraesCS1D02G425500/TraesCS2A02G562400/TraesCS2B02G053700
GO:0005086	GO:0005086	F_ARF guanyl-nucleotide exchange factor activity	31	-0.633918	-1.55852	0.0210093	0.612284	0.607344	12000	tags=16%, list=17%, signal=13%	TraesCS3A02G245300/TraesCS6B02G195700/TraesCS5D02G021100/TraesCS3B02G274600/TraesCS5A02G015200
GO:0043144	GO:0043144	P_snoRNA processing	6	0.845214	1.53219	0.0213112	0.615496	0.61053	5328	tags=33%, list=7%, signal=31%	TraesCS2D02G520400/TraesCS2A02G560400
GO:0051085	GO:0051085	P_chaperone mediated protein folding requiring cofactor	35	-0.608712	-1.51773	0.021315	0.615496	0.61053	3620	tags=11%, list=5%, signal=11%	TraesCS6B02G012100/TraesCS1B02G352400/TraesCS1A02G340100/TraesCS6B02G011800
GO:0034402	GO:0034402	P_recruitment of 3'-end processing factors to RNA polymerase II holoenzyme complex	15	-0.770451	-1.63755	0.022511	0.645861	0.64065	8502	tags=47%, list=12%, signal=41%	TraesCS6B02G315200/TraesCS6B02G083500/TraesCS6D02G266900/TraesCS6A02G062300/TraesCS6A02G046500/TraesCS6A02G286200/TraesCS6B02G315300
GO:0010023	GO:0010023	P_proanthocyanidin biosynthetic process	72	0.489472	1.47289	0.0225718	0.645861	0.64065	10932	tags=33%, list=15%, signal=28%	TraesCS3B02G563700/TraesCS3A02G500000/TraesCS2A02G278500/TraesCS7D02G130700/TraesCS3B02G563400/TraesCS2D02G262300/TraesCS7A02G131500/TraesCS2B02G280500/TraesCS7D02G345000/TraesCS7A02G337400/TraesCS3B02G563100/TraesCS2A02G261700/TraesCS3D02G506500/TraesCS7B02G032100/TraesCS1B02G037000/TraesCS7D02G541200/TraesCS7A02G554500/TraesCS7B02G248800/TraesCS5B02G371100/TraesCS3B02G255200/TraesCS5A02G368700/…
GO:0010373	GO:0010373	P_negative regulation of gibberellin biosynthetic process	4	-0.916096	-1.53012	0.0228349	0.650432	0.645184	5975	tags=100%, list=8%, signal=92%	TraesCS3D02G249100/TraesCS3A02G249100/TraesCS3A02G418100
GO:0008446	GO:0008446	F_GDP-mannose 4,6-dehydratase activity	4	0.905768	1.51446	0.0237044	0.669144	0.663745	216	tags=25%, list=0%, signal=25%	TraesCS7D02G073300
GO:0019673	GO:0019673	P_GDP-mannose metabolic process	4	0.905768	1.51446	0.0237044	0.669144	0.663745	216	tags=25%, list=0%, signal=25%	TraesCS7D02G073300
GO:0032940	GO:0032940	P_secretion by cell	99	-0.482909	-1.41395	0.023876	0.670979	0.665565	7514	tags=22%, list=11%, signal=20%	TraesCS6D02G218600/TraesCS7A02G169200/TraesCS1D02G157000/TraesCS1A02G082500/TraesCS2A02G058100/TraesCS5B02G054600/TraesCS4B02G306900/TraesCS5A02G049400/TraesCS7D02G026000/TraesCS7A02G029600/TraesCS5D02G060200/TraesCS5D02G408100/TraesCS2D02G057000/TraesCS1A02G152800/TraesCS1D02G149800/TraesCS4A02G460100/TraesCS1D02G317300/TraesCS1B02G064600/TraesCS1B02G065000/TraesCS2D02G327800/TraesCS4A02G407500/…
GO:0008296	GO:0008296	F_3'-5'-exodeoxyribonuclease activity	8	0.820038	1.60735	0.0245517	0.671969	0.666547	59	tags=12%, list=0%, signal=12%	TraesCS2D02G467600
GO:0000123	GO:0000123	C_histone acetyltransferase complex	20	0.667681	1.56151	0.024389	0.671969	0.666547	610	tags=5%, list=1%, signal=5%	TraesCS1D02G134200
GO:0010208	GO:0010208	P_pollen wall assembly	50	-0.56081	-1.50379	0.0244743	0.671969	0.666547	10172	tags=26%, list=14%, signal=22%	TraesCS3D02G013000/TraesCS2A02G567300/TraesCS4D02G201700/TraesCS5B02G243200/TraesCS6B02G209300/TraesCS2D02G577800/TraesCS4A02G094700/TraesCS7A02G076500/TraesCS5D02G199600/TraesCS5A02G245800/TraesCS7D02G072200/TraesCS4B02G209800/TraesCS4A02G374700
GO:0045926	GO:0045926	P_negative regulation of growth	54	-0.557768	-1.50355	0.0245155	0.671969	0.666547	7708	tags=33%, list=11%, signal=30%	TraesCS6D02G387900/TraesCS1A02G040300/TraesCS5B02G490700/TraesCS3B02G389400/TraesCS5D02G491000/TraesCS5A02G477400/TraesCS4D02G234000/TraesCS3D02G350700/TraesCS5B02G490800/TraesCS1D02G041500/TraesCS7D02G417400/TraesCS5D02G491100/TraesCS1B02G352400/TraesCS1D02G041600/TraesCS1A02G340100/TraesCS1D02G096400/TraesCS5B02G490900/TraesCS1B02G053200
GO:0016746	GO:0016746	F_transferase activity, transferring acyl groups	181	0.375003	1.28747	0.0244687	0.671969	0.666547	6670	tags=20%, list=9%, signal=19%	TraesCS5B02G236800/TraesCS7B02G462200/TraesCS4B02G010200/TraesCS7B02G112100/TraesCS2D02G018700/TraesCS4D02G024900/TraesCS7B02G407100/TraesCS2A02G362700/TraesCS2A02G017500/TraesCS2A02G279600/TraesCS7A02G500000/TraesCS4B02G027100/TraesCS7A02G188900/TraesCS7A02G002000/TraesCS2B02G380600/TraesCS6D02G161900/TraesCS1D02G262900/TraesCS6B02G273200/TraesCS6A02G311000/TraesCS1B02G273500/TraesCS3A02G025400/…
GO:0016597	GO:0016597	F_amino acid binding	168	0.376729	1.27322	0.0245452	0.671969	0.666547	10003	tags=17%, list=14%, signal=15%	TraesCS5B02G550800/TraesCS6D02G294900/TraesCS1B02G129200/TraesCS1D02G112000/TraesCS4D02G055000/TraesCS2B02G107400/TraesCS6A02G315700/TraesCS5A02G515800/TraesCS2A02G577200/TraesCS7B02G137600/TraesCS7B02G137500/TraesCS2D02G448000/TraesCS1A02G110400/TraesCS4B02G347100/TraesCS2A02G291900/TraesCS3A02G146800/TraesCS2A02G092700/TraesCS4D02G342000/TraesCS4B02G304500/TraesCS4A02G106600/TraesCS1B02G097000/…
GO:0004540	GO:0004540	F_ribonuclease activity	18	0.692379	1.57717	0.0248235	0.676468	0.67101	7961	tags=33%, list=11%, signal=30%	TraesCS1A02G355300/TraesCS1D02G355100/TraesCS3D02G524700/TraesCS3B02G584700/TraesCS3A02G517100/TraesCS6A02G403200
GO:1905011	GO:1905011	P_transmembrane phosphate ion transport from cytosol to vacuole	9	0.795845	1.58198	0.0250345	0.679277	0.673796	7572	tags=56%, list=11%, signal=50%	TraesCS7D02G058400/TraesCS6D02G238500/TraesCS6A02G257300/TraesCS6B02G267800/TraesCS2D02G396700
GO:0070143	GO:0070143	P_mitochondrial alanyl-tRNA aminoacylation	9	0.794844	1.57999	0.0259339	0.694228	0.688626	2828	tags=22%, list=4%, signal=21%	TraesCS4D02G055000/TraesCS7B02G137600
GO:0016985	GO:0016985	F_mannan endo-1,4-beta-mannosidase activity	19	0.676613	1.56318	0.0258231	0.694228	0.688626	16111	tags=79%, list=23%, signal=61%	TraesCS6A02G333500/TraesCS6D02G312600/TraesCS6B02G363900/TraesCS5D02G145900/TraesCS5A02G146400/TraesCS3B02G307900/TraesCS6D02G311900/TraesCS3D02G273400/TraesCS5B02G145200/TraesCS6D02G312500/TraesCS3A02G274200/TraesCS3A02G241000/TraesCS7A02G223800/TraesCS3D02G241300/TraesCS3B02G269200
GO:0009647	GO:0009647	P_skotomorphogenesis	50	-0.556999	-1.49357	0.0259829	0.694228	0.688626	6718	tags=28%, list=9%, signal=25%	TraesCS5B02G243200/TraesCS6B02G209300/TraesCS2A02G013500/TraesCS4A02G094700/TraesCS7A02G076500/TraesCS5D02G199600/TraesCS5A02G245800/TraesCS7D02G072200/TraesCS2D02G331100/TraesCS2D02G014500/TraesCS2B02G350400/TraesCS4B02G209800/TraesCS4A02G374700/TraesCS2B02G004600
GO:0006071	GO:0006071	P_glycerol metabolic process	62	0.499479	1.48193	0.0260266	0.694228	0.688626	13627	tags=27%, list=19%, signal=22%	TraesCS2A02G176400/TraesCS1D02G114600/TraesCS2A02G285900/TraesCS3B02G370300/TraesCS1A02G353200/TraesCS2B02G202800/TraesCS2B02G303200/TraesCS1B02G133300/TraesCS3D02G332200/TraesCS2D02G183800/TraesCS1A02G113300/TraesCS2D02G332500/TraesCS7A02G263000/TraesCS3D02G299100/TraesCS2D02G284700/TraesCS7B02G147500/TraesCS7D02G029600
GO:0005375	GO:0005375	F_copper ion transmembrane transporter activity	37	0.584903	1.56519	0.026493	0.703685	0.698008	955	tags=8%, list=1%, signal=8%	TraesCS2D02G506200/TraesCS2D02G506300/TraesCS7B02G443400
GO:0009157	GO:0009157	P_deoxyribonucleoside monophosphate biosynthetic process	9	-0.825076	-1.5865	0.02662	0.704087	0.698406	496	tags=22%, list=1%, signal=22%	TraesCS1A02G269000/TraesCS3B02G416300
GO:0016024	GO:0016024	P_CDP-diacylglycerol biosynthetic process	50	-0.555792	-1.49033	0.0269919	0.710937	0.705201	13043	tags=44%, list=18%, signal=36%	TraesCS2A02G367700/TraesCS2B02G385200/TraesCS3A02G368400/TraesCS3D02G295300/TraesCS3B02G400000/TraesCS2D02G364600/TraesCS2D02G364800/TraesCS6D02G043000/TraesCS2B02G384600/TraesCS4A02G248400/TraesCS3D02G361300/TraesCS1D02G282300/TraesCS3A02G227400/TraesCS6B02G052300/TraesCS4D02G065400/TraesCS2B02G402500/TraesCS6B02G051800/TraesCS2A02G385600/TraesCS3D02G225300/TraesCS2D02G364100/TraesCS2A02G367200/…
GO:0032542	GO:0032542	F_sulfiredoxin activity	5	-0.891958	-1.55238	0.0275013	0.721337	0.715517	385	tags=40%, list=1%, signal=40%	TraesCS7A02G135700/TraesCS7D02G136200
GO:0018685	GO:0018685	F_alkane 1-monooxygenase activity	22	-0.689905	-1.5763	0.027947	0.729986	0.724096	10491	tags=68%, list=15%, signal=58%	TraesCS4D02G283400/TraesCS6A02G244900/TraesCS4B02G284700/TraesCS5A02G129500/TraesCS6D02G227200/TraesCS4A02G019400/TraesCS4A02G183600/TraesCS5B02G128100/TraesCS5D02G137000/TraesCS2D02G404600/TraesCS2A02G407500/TraesCS2B02G425400/TraesCS6B02G279400/TraesCS4B02G135200/TraesCS3B02G100000
GO:0060148	GO:0060148	P_positive regulation of posttranscriptional gene silencing	14	0.711075	1.54516	0.0280902	0.730692	0.724797	12901	tags=64%, list=18%, signal=53%	TraesCS6B02G328500/TraesCS2A02G319600/TraesCS6B02G328400/TraesCS4B02G231900/TraesCS6A02G298900/TraesCS4D02G233200/TraesCS4A02G119800/TraesCS6A02G299000/TraesCS6D02G278700
GO:0090470	GO:0090470	P_shoot organ boundary specification	3	0.931627	1.4742	0.0283237	0.733735	0.727815	4868	tags=100%, list=7%, signal=93%	TraesCS7B02G269400/TraesCS7A02G358300/TraesCS7D02G364500
GO:0000132	GO:0000132	P_establishment of mitotic spindle orientation	5	-0.890256	-1.54942	0.0287585	0.735914	0.729977	83	tags=40%, list=0%, signal=40%	TraesCS5D02G496100/TraesCS5A02G482600
GO:0016492	GO:0016492	F_G-protein coupled neurotensin receptor activity	5	-0.890256	-1.54942	0.0287585	0.735914	0.729977	83	tags=40%, list=0%, signal=40%	TraesCS5D02G496100/TraesCS5A02G482600
GO:0031262	GO:0031262	C_Ndc80 complex	5	-0.890256	-1.54942	0.0287585	0.735914	0.729977	83	tags=40%, list=0%, signal=40%	TraesCS5D02G496100/TraesCS5A02G482600
GO:0046028	GO:0046028	F_electron transporter, transferring electrons from cytochrome b6/f complex of photosystem II activity	6	-0.869567	-1.57035	0.0295154	0.737299	0.731351	1056	tags=33%, list=1%, signal=33%	TraesCS2D02G214700/TraesCS7A02G000400
GO:0009947	GO:0009947	P_centrolateral axis specification	11	-0.789221	-1.56935	0.029303	0.737299	0.731351	11420	tags=82%, list=16%, signal=69%	TraesCS5A02G085000/TraesCS3B02G391200/TraesCS5B02G091000/TraesCS3A02G358400/TraesCS5D02G097400/TraesCS3D02G352500/TraesCS3A02G358200/TraesCS3D02G352600/TraesCS3D02G352700
GO:0010654	GO:0010654	P_apical cell fate commitment	11	-0.789221	-1.56935	0.029303	0.737299	0.731351	11420	tags=82%, list=16%, signal=69%	TraesCS5A02G085000/TraesCS3B02G391200/TraesCS5B02G091000/TraesCS3A02G358400/TraesCS5D02G097400/TraesCS3D02G352500/TraesCS3A02G358200/TraesCS3D02G352600/TraesCS3D02G352700
GO:0010865	GO:0010865	P_stipule development	11	-0.789221	-1.56935	0.029303	0.737299	0.731351	11420	tags=82%, list=16%, signal=69%	TraesCS5A02G085000/TraesCS3B02G391200/TraesCS5B02G091000/TraesCS3A02G358400/TraesCS5D02G097400/TraesCS3D02G352500/TraesCS3A02G358200/TraesCS3D02G352600/TraesCS3D02G352700
GO:0090451	GO:0090451	P_cotyledon boundary formation	11	-0.789221	-1.56935	0.029303	0.737299	0.731351	11420	tags=82%, list=16%, signal=69%	TraesCS5A02G085000/TraesCS3B02G391200/TraesCS5B02G091000/TraesCS3A02G358400/TraesCS5D02G097400/TraesCS3D02G352500/TraesCS3A02G358200/TraesCS3D02G352600/TraesCS3D02G352700
GO:0004338	GO:0004338	F_glucan exo-1,3-beta-glucosidase activity	103	0.413748	1.31542	0.0294682	0.737299	0.731351	7120	tags=26%, list=10%, signal=24%	TraesCS1B02G285400/TraesCS7A02G069700/TraesCS3B02G528500/TraesCS3B02G526600/TraesCS3D02G277300/TraesCS3D02G477300/TraesCS3B02G525000/TraesCS3A02G481600/TraesCS3A02G482200/TraesCS3D02G475200/TraesCS3D02G476600/TraesCS3A02G277100/TraesCS1A02G276200/TraesCS3D02G478300/TraesCS3A02G480200/TraesCS3D02G481400/TraesCS3B02G524700/TraesCS3A02G480400/TraesCS3A02G483000/TraesCS3D02G478000/TraesCS3B02G529300/…
GO:0071836	GO:0071836	P_nectar secretion	62	0.4914	1.45796	0.0296667	0.738149	0.732193	12182	tags=50%, list=17%, signal=41%	TraesCS1B02G422700/TraesCS1D02G402500/TraesCS1A02G394000/TraesCS1A02G129600/TraesCS5A02G526200/TraesCS2A02G488500/TraesCS4B02G356800/TraesCS1B02G147200/TraesCS5B02G288600/TraesCS2A02G295400/TraesCS6B02G421700/TraesCS2B02G311900/TraesCS2D02G293200/TraesCS4D02G350500/TraesCS1A02G214700/TraesCS6D02G367400/TraesCS5D02G297100/TraesCS6B02G421800/TraesCS6D02G367300/TraesCS6B02G421500/TraesCS6B02G421600/…
GO:0016209	GO:0016209	F_antioxidant activity	19	-0.717405	-1.60675	0.0301782	0.744987	0.738977	6189	tags=32%, list=9%, signal=29%	TraesCS3D02G320500/TraesCS2A02G556900/TraesCS2B02G586300/TraesCS2D02G556000/TraesCS2D02G556600/TraesCS2A02G557100
GO:0046283	GO:0046283	P_anthocyanin-containing compound metabolic process	85	0.452326	1.40504	0.0301133	0.744987	0.738977	12043	tags=41%, list=17%, signal=34%	TraesCS5B02G021800/TraesCS5B02G435000/TraesCS1A02G103000/TraesCS1D02G095400/TraesCS4B02G059300/TraesCS3B02G368800/TraesCS5B02G259700/TraesCS5A02G024100/TraesCS3A02G309000/TraesCS7D02G514500/TraesCS1B02G169900/TraesCS7B02G096300/TraesCS3A02G309100/TraesCS1B02G113500/TraesCS7A02G525600/TraesCS3A02G399000/TraesCS3D02G133200/TraesCS5A02G024000/TraesCS3D02G440600/TraesCS2A02G045400/TraesCS7D02G192500/…
GO:0004983	GO:0004983	F_neuropeptide Y receptor activity	5	-0.888879	-1.54703	0.03033	0.745253	0.73924	1721	tags=60%, list=2%, signal=59%	TraesCS1D02G293400/TraesCS6D02G224500/TraesCS6A02G242500
GO:0051049	GO:0051049	P_regulation of transport	33	0.569759	1.50642	0.0304257	0.745253	0.73924	6363	tags=15%, list=9%, signal=14%	TraesCS2D02G493500/TraesCS4B02G207400/TraesCS7B02G234400/TraesCS2D02G489900/TraesCS4A02G097000
GO:0005784	GO:0005784	C_Sec61 translocon complex	12	-0.760865	-1.54732	0.0309205	0.751523	0.74546	202	tags=17%, list=0%, signal=17%	TraesCS5D02G021100/TraesCS5A02G015200
GO:0042255	GO:0042255	P_ribosome assembly	18	0.679106	1.54694	0.0308211	0.751523	0.74546	1004	tags=11%, list=1%, signal=11%	TraesCS1B02G178100/TraesCS2B02G133400
GO:0102251	GO:0102251	F_all-trans-beta-apo-10'-carotenal cleavage oxygenase activity	3	-0.921087	-1.47129	0.0311809	0.751698	0.745633	5619	tags=100%, list=8%, signal=92%	TraesCS3B02G308000/TraesCS3A02G274300
GO:0010059	GO:0010059	P_positive regulation of atrichoblast fate specification	187	0.358407	1.23238	0.0312859	0.751698	0.745633	15247	tags=33%, list=21%, signal=26%	TraesCS7B02G333500/TraesCS1B02G038800/TraesCS7A02G433900/TraesCS4B02G367000/TraesCS4B02G189600/TraesCS7D02G251100/TraesCS7A02G433700/TraesCS4A02G414700/TraesCS5D02G138400/TraesCS2D02G513900/TraesCS5A02G197000/TraesCS7A02G434100/TraesCS5D02G194500/TraesCS2D02G509800/TraesCS5A02G082900/TraesCS4B02G171300/TraesCS5B02G236200/TraesCS2D02G091000/TraesCS2D02G505400/TraesCS1B02G252400/TraesCS5B02G089000/…
GO:0010063	GO:0010063	P_positive regulation of trichoblast fate specification	187	0.358407	1.23238	0.0312859	0.751698	0.745633	15247	tags=33%, list=21%, signal=26%	TraesCS7B02G333500/TraesCS1B02G038800/TraesCS7A02G433900/TraesCS4B02G367000/TraesCS4B02G189600/TraesCS7D02G251100/TraesCS7A02G433700/TraesCS4A02G414700/TraesCS5D02G138400/TraesCS2D02G513900/TraesCS5A02G197000/TraesCS7A02G434100/TraesCS5D02G194500/TraesCS2D02G509800/TraesCS5A02G082900/TraesCS4B02G171300/TraesCS5B02G236200/TraesCS2D02G091000/TraesCS2D02G505400/TraesCS1B02G252400/TraesCS5B02G089000/…
GO:0090501	GO:0090501	P_RNA phosphodiester bond hydrolysis	23	0.618208	1.513	0.031623	0.753457	0.747378	7961	tags=26%, list=11%, signal=23%	TraesCS1A02G355300/TraesCS1D02G355100/TraesCS3D02G524700/TraesCS3B02G584700/TraesCS3A02G517100/TraesCS6A02G403200
GO:0080168	GO:0080168	P_abscisic acid transport	52	0.522174	1.46948	0.0317182	0.753457	0.747378	9824	tags=29%, list=14%, signal=25%	TraesCS5B02G572600/TraesCS5A02G158300/TraesCS5D02G163700/TraesCS5D02G564000/TraesCS4B02G054700/TraesCS7B02G000200/TraesCS3D02G272200/TraesCS3A02G272800/TraesCS7D02G080300/TraesCS5A02G447200/TraesCS4A02G384800/TraesCS3A02G217900/TraesCS3B02G248400/TraesCS3D02G234400/TraesCS5D02G163500
GO:0004568	GO:0004568	F_chitinase activity	79	0.44666	1.36682	0.0315668	0.753457	0.747378	8776	tags=43%, list=12%, signal=38%	TraesCS7A02G371600/TraesCS1A02G355300/TraesCS3B02G159700/TraesCS3D02G141900/TraesCS1D02G355100/TraesCS2D02G571400/TraesCS1A02G203600/TraesCS1B02G410600/TraesCS5B02G319700/TraesCS1A02G203700/TraesCS1D02G207000/TraesCS3D02G524700/TraesCS3B02G584700/TraesCS2B02G369100/TraesCS3A02G517100/TraesCS5D02G408200/TraesCS1D02G392100/TraesCS5B02G403700/TraesCS2A02G350800/TraesCS2D02G349400/TraesCS7D02G351300/…
GO:0045948	GO:0045948	P_positive regulation of translational initiation	23	-0.652717	-1.50657	0.0322573	0.754869	0.748779	8502	tags=30%, list=12%, signal=27%	TraesCS6B02G315200/TraesCS6B02G083500/TraesCS6D02G266900/TraesCS6A02G062300/TraesCS6A02G046500/TraesCS6A02G286200/TraesCS6B02G315300
GO:0080027	GO:0080027	P_response to herbivore	78	0.471076	1.44045	0.0321675	0.754869	0.748779	8329	tags=49%, list=12%, signal=43%	TraesCS2B02G240100/TraesCS2A02G215100/TraesCS3D02G021600/TraesCS1A02G355300/TraesCS4D02G294100/TraesCS7B02G145200/TraesCS1D02G355100/TraesCS5A02G183300/TraesCS5A02G378700/TraesCS7B02G105100/TraesCS6B02G378000/TraesCS5B02G442600/TraesCS7A02G198800/TraesCS6A02G345200/TraesCS3A02G477300/TraesCS6B02G395700/TraesCS3D02G524700/TraesCS7D02G201300/TraesCS3B02G584700/TraesCS5D02G446800/TraesCS7B02G407200/…
GO:0006790	GO:0006790	P_sulfur compound metabolic process	35	0.531426	1.42513	0.032179	0.754869	0.748779	1814	tags=6%, list=3%, signal=6%	TraesCS6A02G373800/TraesCS6A02G163700
GO:0017148	GO:0017148	P_negative regulation of translation	99	-0.475058	-1.39096	0.0319132	0.754869	0.748779	9869	tags=22%, list=14%, signal=19%	TraesCS1B02G314900/TraesCS5D02G002000/TraesCS3A02G329100/TraesCS2A02G583000/TraesCS4D02G027400/TraesCS5B02G128700/TraesCS5A02G037200/TraesCS2B02G603600/TraesCS2D02G597200/TraesCS5B02G425000/TraesCS5A02G423100/TraesCS5D02G431400/TraesCS6A02G343700/TraesCS7A02G175200/TraesCS6B02G343900/TraesCS3D02G004500/TraesCS6D02G324600/TraesCS2A02G228700/TraesCS7A02G000400/TraesCS6B02G375900/TraesCS6D02G293200/…
GO:0033759	GO:0033759	F_flavone synthase activity	3	0.925556	1.46459	0.0324049	0.755515	0.74942	5300	tags=100%, list=7%, signal=93%	TraesCS2B02G413000/TraesCS2A02G395000/TraesCS2D02G392800
GO:0047259	GO:0047259	F_glucomannan 4-beta-mannosyltransferase activity	22	0.637597	1.54248	0.0327265	0.760198	0.754064	9139	tags=36%, list=13%, signal=32%	TraesCS3B02G540800/TraesCS1D02G334400/TraesCS7D02G389500/TraesCS7D02G389100/TraesCS7A02G394100/TraesCS7B02G296000/TraesCS6D02G158600/TraesCS6B02G197200
GO:0003863	GO:0003863	F_3-methyl-2-oxobutanoate dehydrogenase (2-methylpropanoyl-transferring) activity	6	-0.864638	-1.56144	0.0329572	0.762741	0.756587	1490	tags=50%, list=2%, signal=49%	TraesCS4B02G071500/TraesCS5A02G120000/TraesCS6A02G036000
GO:0045792	GO:0045792	P_negative regulation of cell size	13	-0.762742	-1.56941	0.0333782	0.768402	0.762203	7530	tags=69%, list=11%, signal=62%	TraesCS4B02G328800/TraesCS4B02G329100/TraesCS5A02G500500/TraesCS4D02G325800/TraesCS4B02G328700/TraesCS4B02G328600/TraesCS5A02G500700/TraesCS4D02G325700/TraesCS5A02G500400
GO:0000170	GO:0000170	F_sphingosine hydroxylase activity	12	0.738644	1.5424	0.0334459	0.768402	0.762203	14644	tags=83%, list=21%, signal=66%	TraesCS4D02G095900/TraesCS7A02G187000/TraesCS7D02G188100/TraesCS4B02G099700/TraesCS7B02G092300/TraesCS7D02G188000/TraesCS4A02G221500/TraesCS6A02G306800/TraesCS7B02G092200/TraesCS6B02G335400
GO:0006102	GO:0006102	P_isocitrate metabolic process	48	0.531091	1.47231	0.0340854	0.780245	0.77395	12765	tags=29%, list=18%, signal=24%	TraesCS6B02G355700/TraesCS5B02G232600/TraesCS6B02G355800/TraesCS6B02G440200/TraesCS6B02G355900/TraesCS6D02G305100/TraesCS6A02G325500/TraesCS5A02G505000/TraesCS3B02G213900/TraesCS6A02G325700/TraesCS5D02G241000/TraesCS3A02G184000/TraesCS3B02G213800/TraesCS3A02G166600
GO:0051753	GO:0051753	F_mannan synthase activity	70	0.454829	1.36644	0.0345389	0.787763	0.781407	9690	tags=23%, list=14%, signal=20%	TraesCS3B02G540800/TraesCS5B02G252000/TraesCS1D02G334400/TraesCS7D02G389500/TraesCS7D02G389100/TraesCS7A02G394100/TraesCS2D02G217200/TraesCS7B02G296000/TraesCS1B02G210700/TraesCS2B02G236200/TraesCS6D02G158600/TraesCS1D02G199500/TraesCS6B02G197200/TraesCS2A02G210700/TraesCS2B02G236600/TraesCS6A02G286900
GO:1902609	GO:1902609	P_(R)-2-hydroxy-alpha-linolenic acid biosynthetic process	17	-0.734152	-1.6079	0.0347164	0.788509	0.782147	9165	tags=65%, list=13%, signal=56%	TraesCS2A02G367700/TraesCS2B02G385200/TraesCS2D02G364600/TraesCS2D02G364800/TraesCS2B02G384600/TraesCS2B02G402500/TraesCS5D02G183700/TraesCS2A02G385600/TraesCS2D02G364100/TraesCS2A02G367200/TraesCS4A02G090200
GO:1990641	GO:1990641	P_response to iron ion starvation	21	0.636505	1.51811	0.0348963	0.788509	0.782147	12296	tags=43%, list=17%, signal=35%	TraesCS6B02G355700/TraesCS5B02G232600/TraesCS6B02G355800/TraesCS6B02G355900/TraesCS6D02G305100/TraesCS6A02G325500/TraesCS6A02G325700/TraesCS5D02G241000/TraesCS3B02G213800
GO:0042351	GO:0042351	P_'de novo' GDP-L-fucose biosynthetic process	32	0.579109	1.513	0.0349567	0.788509	0.782147	7714	tags=41%, list=11%, signal=36%	TraesCS7D02G073300/TraesCS5A02G545200/TraesCS4B02G377500/TraesCS5A02G544400/TraesCS5A02G543700/TraesCS4B02G378000/TraesCS4B02G377000/TraesCS1B02G431500/TraesCS4B02G377300/TraesCS1A02G402500/TraesCS1D02G410200/TraesCS4B02G377200/TraesCS4B02G377400
GO:2000377	GO:2000377	P_regulation of reactive oxygen species metabolic process	88	-0.481847	-1.37797	0.0350727	0.788509	0.782147	13578	tags=26%, list=19%, signal=21%	TraesCS5B02G406400/TraesCS5D02G411900/TraesCS2A02G367700/TraesCS2B02G385200/TraesCS5A02G069500/TraesCS5A02G401700/TraesCS4A02G321300/TraesCS4A02G235600/TraesCS5D02G551800/TraesCS2D02G364600/TraesCS1B02G459500/TraesCS2D02G364800/TraesCS5B02G557500/TraesCS2B02G384600/TraesCS2B02G568700/TraesCS2D02G135600/TraesCS1A02G425100/TraesCS2B02G402500/TraesCS2A02G385600/TraesCS2D02G364100/TraesCS2A02G367200/…
GO:0006032	GO:0006032	P_chitin catabolic process	95	0.435218	1.36977	0.0352134	0.788856	0.782491	9792	tags=41%, list=14%, signal=35%	TraesCS7A02G371600/TraesCS1A02G355300/TraesCS3B02G159700/TraesCS3D02G141900/TraesCS1D02G355100/TraesCS2D02G571400/TraesCS1A02G203600/TraesCS1B02G410600/TraesCS5B02G319700/TraesCS1A02G203700/TraesCS1D02G207000/TraesCS3D02G524700/TraesCS3B02G584700/TraesCS2B02G369100/TraesCS7B02G493700/TraesCS3A02G517100/TraesCS5D02G408200/TraesCS1D02G392100/TraesCS5B02G403700/TraesCS2A02G350800/TraesCS2D02G349400/…
GO:0016589	GO:0016589	C_NURF complex	8	-0.837256	-1.58247	0.0359458	0.802407	0.795933	5804	tags=25%, list=8%, signal=23%	TraesCS3D02G403600/TraesCS3A02G408500
GO:0009424	GO:0009424	C_bacterial-type flagellum hook	23	0.611128	1.49568	0.0364576	0.808479	0.801956	9954	tags=30%, list=14%, signal=26%	TraesCS7D02G355800/TraesCS3A02G235700/TraesCS6B02G275900/TraesCS1A02G302600/TraesCS1B02G312800/TraesCS1D02G302000/TraesCS4B02G286600
GO:0010606	GO:0010606	P_positive regulation of cytoplasmic mRNA processing body assembly	2	-0.947661	-1.40104	0.0364747	0.808479	0.801956	2902	tags=100%, list=4%, signal=96%	TraesCS3D02G004500
GO:0071614	GO:0071614	F_linoleic acid epoxygenase activity	16	-0.740389	-1.59437	0.038275	0.809882	0.803348	13043	tags=56%, list=18%, signal=46%	TraesCS2A02G367700/TraesCS2B02G385200/TraesCS2D02G364600/TraesCS2D02G364800/TraesCS2B02G384600/TraesCS2B02G402500/TraesCS2A02G385600/TraesCS2D02G364100/TraesCS2A02G367200
GO:0031593	GO:0031593	F_polyubiquitin binding	15	-0.747686	-1.58916	0.0385	0.809882	0.803348	82	tags=40%, list=0%, signal=40%	TraesCS1D02G206500/TraesCS5A02G498100/TraesCS4B02G325900/TraesCS1B02G217000/TraesCS4D02G322800/TraesCS7B02G113500
GO:0043496	GO:0043496	P_regulation of protein homodimerization activity	6	-0.856068	-1.54597	0.0386068	0.809882	0.803348	4884	tags=50%, list=7%, signal=47%	TraesCS7A02G299400/TraesCS6D02G045000/TraesCS6A02G039200
GO:0006616	GO:0006616	P_SRP-dependent cotranslational protein targeting to membrane, translocation	6	-0.854439	-1.54303	0.0386068	0.809882	0.803348	202	tags=33%, list=0%, signal=33%	TraesCS5D02G021100/TraesCS5A02G015200
GO:0031205	GO:0031205	C_endoplasmic reticulum Sec complex	6	-0.854439	-1.54303	0.0386068	0.809882	0.803348	202	tags=33%, list=0%, signal=33%	TraesCS5D02G021100/TraesCS5A02G015200
GO:0010086	GO:0010086	P_embryonic root morphogenesis	19	0.663945	1.53391	0.0378379	0.809882	0.803348	13058	tags=47%, list=18%, signal=39%	TraesCS6A02G306200/TraesCS6D02G285300/TraesCS7B02G090500/TraesCS4A02G016300/TraesCS7D02G187000/TraesCS7A02G185300/TraesCS3B02G469000/TraesCS3A02G433200/TraesCS4B02G050200
GO:0034052	GO:0034052	P_positive regulation of plant-type hypersensitive response	15	0.700237	1.53219	0.0370234	0.809882	0.803348	10384	tags=27%, list=15%, signal=23%	TraesCS2B02G255300/TraesCS7A02G064700/TraesCS1A02G279500/TraesCS1B02G288600
GO:0031224	GO:0031224	C_intrinsic component of membrane	12	0.732719	1.53003	0.0372682	0.809882	0.803348	4498	tags=33%, list=6%, signal=31%	TraesCS7D02G239600/TraesCS7B02G136200/TraesCS5A02G257900/TraesCS7A02G240600
GO:0004813	GO:0004813	F_alanine-tRNA ligase activity	19	0.659423	1.52347	0.0385076	0.809882	0.803348	10747	tags=32%, list=15%, signal=27%	TraesCS4D02G055000/TraesCS7B02G137600/TraesCS7B02G137500/TraesCS3B02G020800/TraesCS3B02G021000/TraesCS3D02G022200
GO:0046355	GO:0046355	P_mannan catabolic process	20	0.648866	1.51751	0.0378335	0.809882	0.803348	16111	tags=75%, list=23%, signal=58%	TraesCS6A02G333500/TraesCS6D02G312600/TraesCS6B02G363900/TraesCS5D02G145900/TraesCS5A02G146400/TraesCS3B02G307900/TraesCS3D02G273400/TraesCS5B02G145200/TraesCS6D02G312500/TraesCS3A02G274200/TraesCS3A02G241000/TraesCS7A02G223800/TraesCS1A02G244700/TraesCS3D02G241300/TraesCS3B02G269200
GO:0009786	GO:0009786	P_regulation of asymmetric cell division	21	0.632941	1.50961	0.0388097	0.809882	0.803348	17747	tags=62%, list=25%, signal=46%	TraesCS2A02G308400/TraesCS2B02G324900/TraesCS7B02G201600/TraesCS3B02G141500/TraesCS1B02G089100/TraesCS4A02G205100/TraesCS7B02G222500/TraesCS3A02G122300/TraesCS1D02G073100/TraesCS7A02G301300/TraesCS7D02G296700/TraesCS3D02G124200/TraesCS7D02G318600
GO:1900425	GO:1900425	P_negative regulation of defense response to bacterium	40	-0.579375	-1.49064	0.0380458	0.809882	0.803348	6718	tags=22%, list=9%, signal=20%	TraesCS5B02G243200/TraesCS6B02G209300/TraesCS4A02G094700/TraesCS7A02G076500/TraesCS5D02G199600/TraesCS5A02G245800/TraesCS7D02G072200/TraesCS4B02G209800/TraesCS4A02G374700
GO:0034279	GO:0034279	F_syn-pimara-7,15-diene synthase activity	3	0.921354	1.45794	0.0376597	0.809882	0.803348	5599	tags=100%, list=8%, signal=92%	TraesCS2A02G027600/TraesCS2D02G029400/TraesCS2D02G030100
GO:0070847	GO:0070847	C_core mediator complex	34	0.546385	1.44732	0.0388538	0.809882	0.803348	3317	tags=6%, list=5%, signal=6%	TraesCS7D02G075000/TraesCS2D02G496200
GO:0010037	GO:0010037	P_response to carbon dioxide	49	0.517278	1.43845	0.0371274	0.809882	0.803348	6182	tags=24%, list=9%, signal=22%	TraesCS1B02G455100/TraesCS7B02G455900/TraesCS1B02G147400/TraesCS7A02G537500/TraesCS3A02G151400/TraesCS4A02G388900/TraesCS3B02G259400/TraesCS7D02G523500/TraesCS7A02G089600/TraesCS1B02G456200/TraesCS1D02G432900/TraesCS7D02G085200
GO:0005987	GO:0005987	P_sucrose catabolic process	47	0.512371	1.41664	0.0375869	0.809882	0.803348	14595	tags=49%, list=21%, signal=39%	TraesCS7B02G286100/TraesCS1B02G422700/TraesCS1D02G402500/TraesCS1A02G394000/TraesCS7D02G380500/TraesCS5A02G526200/TraesCS4B02G356800/TraesCS7D02G379700/TraesCS7A02G383900/TraesCS2A02G295400/TraesCS2B02G311900/TraesCS2D02G293200/TraesCS7B02G286000/TraesCS4D02G350500/TraesCS1A02G214700/TraesCS7B02G286700/TraesCS7D02G380400/TraesCS6A02G084100/TraesCS3B02G584500/TraesCS7A02G383200/TraesCS3D02G524600/…
GO:0004439	GO:0004439	F_phosphatidylinositol-4,5-bisphosphate 5-phosphatase activity	64	0.469092	1.3919	0.0385978	0.809882	0.803348	19658	tags=34%, list=28%, signal=25%	TraesCS4B02G194800/TraesCS5B02G434000/TraesCS4A02G006200/TraesCS4B02G129000/TraesCS4A02G244500/TraesCS1D02G305500/TraesCS1B02G024700/TraesCS4B02G221300/TraesCS4B02G017400/TraesCS4A02G189600/TraesCS4D02G069300/TraesCS4B02G070500/TraesCS1D02G020200/TraesCS4D02G123400/TraesCS4A02G296200/TraesCS7A02G107300/TraesCS4A02G109500/TraesCS1B02G428900/TraesCS4D02G015900/TraesCS3A02G277500/TraesCS4D02G195400/…
GO:0010484	GO:0010484	F_H3 histone acetyltransferase activity	2	0.944382	1.35209	0.0379664	0.809882	0.803348	610	tags=50%, list=1%, signal=50%	TraesCS1D02G134200
GO:0003844	GO:0003844	F_1,4-alpha-glucan branching enzyme activity	15	-0.740775	-1.57447	0.039624	0.820504	0.813884	5648	tags=40%, list=8%, signal=37%	TraesCS7B02G472300/TraesCS7D02G535600/TraesCS2B02G327300/TraesCS7A02G549300/TraesCS2D02G308600/TraesCS2A02G310300
GO:0040014	GO:0040014	P_regulation of multicellular organism growth	15	0.694397	1.51941	0.0395989	0.820504	0.813884	57	tags=7%, list=0%, signal=7%	TraesCS6B02G002800
GO:0070330	GO:0070330	F_aromatase activity	6	-0.852651	-1.5398	0.04049	0.828092	0.821411	10491	tags=100%, list=15%, signal=85%	TraesCS6D02G227200/TraesCS2D02G404600/TraesCS2A02G407500/TraesCS2B02G425400/TraesCS6B02G279400
GO:0016514	GO:0016514	C_SWI/SNF complex	14	0.698448	1.51773	0.040238	0.828092	0.821411	461	tags=7%, list=1%, signal=7%	TraesCS4B02G097500
GO:0044205	GO:0044205	P_'de novo' UMP biosynthetic process	19	0.655903	1.51533	0.0405167	0.828092	0.821411	3653	tags=21%, list=5%, signal=20%	TraesCS3B02G547500/TraesCS3B02G547300/TraesCS2B02G588900/TraesCS3D02G493700
GO:0007166	GO:0007166	P_cell surface receptor signaling pathway	79	0.437755	1.33957	0.0403746	0.828092	0.821411	18702	tags=35%, list=26%, signal=26%	TraesCS1B02G004100/TraesCS1A02G058200/TraesCS1A02G012000/TraesCS5A02G261200/TraesCS5D02G268600/TraesCS3D02G003900/TraesCS5B02G458300/TraesCS1A02G016300/TraesCS6A02G225400/TraesCS3B02G139200/TraesCS6D02G210200/TraesCS5D02G256700/TraesCS5B02G013200/TraesCS5A02G225100/TraesCS2D02G349100/TraesCS6A02G225300/TraesCS5A02G249300/TraesCS5B02G247400/TraesCS5B02G238900/TraesCS2B02G369400/TraesCS7B02G067700/…
GO:0009768	GO:0009768	P_photosynthesis, light harvesting in photosystem I	83	-0.489973	-1.39654	0.0406504	0.828137	0.821455	20286	tags=59%, list=29%, signal=42%	TraesCS2A02G296400/TraesCS5D02G329200/TraesCS5D02G464700/TraesCS5B02G322900/TraesCS1D02G411600/TraesCS6B02G191500/TraesCS2D02G294300/TraesCS1B02G432700/TraesCS5A02G322500/TraesCS5B02G227900/TraesCS6A02G319700/TraesCS2D02G209900/TraesCS5B02G463000/TraesCS7A02G227100/TraesCS2A02G206200/TraesCS6D02G152700/TraesCS4D02G086400/TraesCS7D02G276300/TraesCS4B02G089500/TraesCS1D02G411300/TraesCS4A02G226900/…
GO:0005546	GO:0005546	F_phosphatidylinositol-4,5-bisphosphate binding	21	0.627654	1.497	0.0414187	0.840687	0.833904	2252	tags=10%, list=3%, signal=9%	TraesCS1A02G365100/TraesCS5D02G231100
GO:0016621	GO:0016621	F_cinnamoyl-CoA reductase activity	95	-0.474791	-1.37804	0.0415335	0.840687	0.833904	8001	tags=28%, list=11%, signal=25%	TraesCS3B02G257900/TraesCS5B02G269400/TraesCS7B02G052700/TraesCS5D02G278800/TraesCS5B02G268200/TraesCS4D02G343400/TraesCS5D02G168400/TraesCS7A02G396100/TraesCS5A02G268800/TraesCS5B02G268700/TraesCS5D02G276500/TraesCS5B02G269500/TraesCS7A02G395800/TraesCS5A02G268400/TraesCS6A02G381700/TraesCS5D02G277400/TraesCS5A02G268300/TraesCS5B02G268100/TraesCS1B02G447900/TraesCS5B02G546700/TraesCS5A02G269200/…
GO:0006518	GO:0006518	P_peptide metabolic process	15	-0.737625	-1.56778	0.0435583	0.84178	0.834988	171	tags=20%, list=0%, signal=20%	TraesCS7A02G087300/TraesCS7D02G435600/TraesCS4B02G028500
GO:0046863	GO:0046863	F_ribulose-1,5-bisphosphate carboxylase/oxygenase activator activity	6	-0.850585	-1.53607	0.0436287	0.84178	0.834988	10638	tags=100%, list=15%, signal=85%	TraesCS4A02G177500/TraesCS4D02G135000/TraesCS4A02G177600/TraesCS4B02G140200/TraesCS4D02G134900
GO:0015675	GO:0015675	P_nickel cation transport	12	0.72848	1.52118	0.0423646	0.84178	0.834988	63	tags=17%, list=0%, signal=17%	TraesCS2D02G506200/TraesCS2D02G506300
GO:0071722	GO:0071722	P_detoxification of arsenic-containing substance	27	-0.634882	-1.5132	0.043851	0.84178	0.834988	7252	tags=22%, list=10%, signal=20%	TraesCS7A02G151200/TraesCS7B02G055200/TraesCS6A02G005700/TraesCS6B02G011500/TraesCS6B02G011400/TraesCS6B02G011300
GO:1904277	GO:1904277	P_negative regulation of wax biosynthetic process	27	-0.633747	-1.51049	0.0443957	0.84178	0.834988	16635	tags=59%, list=23%, signal=45%	TraesCS7D02G373700/TraesCS6D02G084200/TraesCS5D02G223700/TraesCS6B02G375400/TraesCS7A02G377400/TraesCS6B02G125900/TraesCS6D02G324200/TraesCS6A02G097700/TraesCS5B02G214400/TraesCS1B02G243200/TraesCS4A02G005400/TraesCS6B02G126600/TraesCS6D02G084900/TraesCS5B02G315500/TraesCS5D02G320800/TraesCS5A02G314600
GO:0006473	GO:0006473	P_protein acetylation	21	-0.665725	-1.50956	0.0425194	0.84178	0.834988	6226	tags=62%, list=9%, signal=57%	TraesCS6D02G237000/TraesCS7D02G305200/TraesCS7A02G308400/TraesCS2B02G479800/TraesCS4D02G236600/TraesCS4B02G235300/TraesCS2A02G474000/TraesCS6A02G255800/TraesCS2B02G497500/TraesCS2B02G419200/TraesCS2A02G401200/TraesCS2D02G398600/TraesCS7B02G208600
GO:0005753	GO:0005753	C_mitochondrial proton-transporting ATP synthase complex	21	-0.66385	-1.50531	0.0441868	0.84178	0.834988	1535	tags=24%, list=2%, signal=23%	TraesCS2A02G223600/TraesCS2D02G229600/TraesCS2B02G273900/TraesCS1B02G045700/TraesCS1D02G037300
GO:0016441	GO:0016441	P_posttranscriptional gene silencing	20	0.641826	1.50105	0.0417813	0.84178	0.834988	8980	tags=15%, list=13%, signal=13%	TraesCS2D02G493500/TraesCS2D02G489900/TraesCS6A02G374200
GO:2000488	GO:2000488	P_positive regulation of brassinosteroid biosynthetic process	15	0.685489	1.49991	0.044106	0.84178	0.834988	14163	tags=60%, list=20%, signal=48%	TraesCS7B02G152800/TraesCS7D02G397300/TraesCS7A02G403900/TraesCS7D02G257000/TraesCS7B02G303300/TraesCS7A02G256200/TraesCS3D02G417300/TraesCS4D02G237100/TraesCS3B02G457400
GO:0034389	GO:0034389	P_lipid particle organization	37	-0.590908	-1.49822	0.0435213	0.84178	0.834988	9165	tags=32%, list=13%, signal=28%	TraesCS2A02G114000/TraesCS2A02G367700/TraesCS2B02G385200/TraesCS2D02G364600/TraesCS2D02G364800/TraesCS2B02G384600/TraesCS2D02G114800/TraesCS2B02G402500/TraesCS4D02G129400/TraesCS2A02G385600/TraesCS2D02G364100/TraesCS2A02G367200
GO:0030198	GO:0030198	P_extracellular matrix organization	5	0.84571	1.49601	0.0443036	0.84178	0.834988	4280	tags=40%, list=6%, signal=38%	TraesCS4A02G044100/TraesCS4D02G265100
GO:0008824	GO:0008824	F_cyanate hydratase activity	6	0.814381	1.4763	0.0428329	0.84178	0.834988	13213	tags=100%, list=19%, signal=81%	TraesCS4D02G296200/TraesCS4A02G007600/TraesCS1B02G168600/TraesCS1D02G148000/TraesCS4B02G297300/TraesCS1A02G151000
GO:0009440	GO:0009440	P_cyanate catabolic process	6	0.814381	1.4763	0.0428329	0.84178	0.834988	13213	tags=100%, list=19%, signal=81%	TraesCS4D02G296200/TraesCS4A02G007600/TraesCS1B02G168600/TraesCS1D02G148000/TraesCS4B02G297300/TraesCS1A02G151000
GO:0035420	GO:0035420	P_MAPK cascade involved in innate immune response	4	0.880394	1.47204	0.0442195	0.84178	0.834988	5558	tags=75%, list=8%, signal=69%	TraesCS2D02G259300/TraesCS2A02G264600/TraesCS2B02G277400
GO:0034059	GO:0034059	P_response to anoxia	51	-0.540885	-1.44724	0.0421585	0.84178	0.834988	12365	tags=33%, list=17%, signal=28%	TraesCS6B02G375400/TraesCS7A02G377400/TraesCS6B02G125900/TraesCS6D02G324200/TraesCS6A02G097700/TraesCS5B02G214400/TraesCS1B02G243200/TraesCS4A02G005400/TraesCS6B02G126600/TraesCS6D02G084900/TraesCS5B02G315500/TraesCS3A02G102100/TraesCS5D02G320800/TraesCS4A02G005600/TraesCS2B02G583600/TraesCS3D02G104300/TraesCS5A02G314600
GO:0017119	GO:0017119	C_Golgi transport complex	100	0.420094	1.32994	0.0440744	0.84178	0.834988	14358	tags=33%, list=20%, signal=26%	TraesCS3B02G563700/TraesCS3A02G500000/TraesCS2A02G278500/TraesCS7D02G130700/TraesCS3B02G563400/TraesCS2D02G262300/TraesCS7A02G131500/TraesCS2B02G280500/TraesCS3B02G563100/TraesCS2A02G261700/TraesCS2B02G446100/TraesCS3D02G506500/TraesCS7B02G032100/TraesCS1B02G037000/TraesCS7D02G541200/TraesCS7A02G554500/TraesCS2D02G423700/TraesCS5B02G371100/TraesCS3B02G255200/TraesCS5A02G368700/TraesCS2B02G296100/…
GO:0016711	GO:0016711	F_flavonoid 3'-monooxygenase activity	199	-0.415718	-1.32397	0.0443491	0.84178	0.834988	4935	tags=21%, list=7%, signal=19%	TraesCS6D02G164800/TraesCS2B02G606600/TraesCS5B02G271200/TraesCS5D02G484900/TraesCS4B02G006000/TraesCS7D02G271100/TraesCS2A02G546600/TraesCS6B02G205400/TraesCS3B02G179600/TraesCS2B02G357200/TraesCS7D02G393100/TraesCS5A02G472300/TraesCS1D02G264800/TraesCS6A02G180400/TraesCS6A02G180100/TraesCS6B02G205100/TraesCS6A02G179900/TraesCS2A02G429700/TraesCS4B02G396300/TraesCS7D02G023300/TraesCS6A02G323900/…
GO:0046409	GO:0046409	F_p-coumarate 3-hydroxylase activity	199	-0.415718	-1.32397	0.0443491	0.84178	0.834988	4935	tags=21%, list=7%, signal=19%	TraesCS6D02G164800/TraesCS2B02G606600/TraesCS5B02G271200/TraesCS5D02G484900/TraesCS4B02G006000/TraesCS7D02G271100/TraesCS2A02G546600/TraesCS6B02G205400/TraesCS3B02G179600/TraesCS2B02G357200/TraesCS7D02G393100/TraesCS5A02G472300/TraesCS1D02G264800/TraesCS6A02G180400/TraesCS6A02G180100/TraesCS6B02G205100/TraesCS6A02G179900/TraesCS2A02G429700/TraesCS4B02G396300/TraesCS7D02G023300/TraesCS6A02G323900/…
GO:0046622	GO:0046622	P_positive regulation of organ growth	199	-0.415718	-1.32397	0.0443491	0.84178	0.834988	4935	tags=21%, list=7%, signal=19%	TraesCS6D02G164800/TraesCS2B02G606600/TraesCS5B02G271200/TraesCS5D02G484900/TraesCS4B02G006000/TraesCS7D02G271100/TraesCS2A02G546600/TraesCS6B02G205400/TraesCS3B02G179600/TraesCS2B02G357200/TraesCS7D02G393100/TraesCS5A02G472300/TraesCS1D02G264800/TraesCS6A02G180400/TraesCS6A02G180100/TraesCS6B02G205100/TraesCS6A02G179900/TraesCS2A02G429700/TraesCS4B02G396300/TraesCS7D02G023300/TraesCS6A02G323900/…
GO:0051792	GO:0051792	P_medium-chain fatty acid biosynthetic process	199	-0.415718	-1.32397	0.0443491	0.84178	0.834988	4935	tags=21%, list=7%, signal=19%	TraesCS6D02G164800/TraesCS2B02G606600/TraesCS5B02G271200/TraesCS5D02G484900/TraesCS4B02G006000/TraesCS7D02G271100/TraesCS2A02G546600/TraesCS6B02G205400/TraesCS3B02G179600/TraesCS2B02G357200/TraesCS7D02G393100/TraesCS5A02G472300/TraesCS1D02G264800/TraesCS6A02G180400/TraesCS6A02G180100/TraesCS6B02G205100/TraesCS6A02G179900/TraesCS2A02G429700/TraesCS4B02G396300/TraesCS7D02G023300/TraesCS6A02G323900/…
GO:0009269	GO:0009269	P_response to desiccation	191	0.363918	1.25196	0.0423645	0.84178	0.834988	8202	tags=17%, list=12%, signal=15%	TraesCS6B02G015900/TraesCS4D02G327800/TraesCS4D02G327900/TraesCS5A02G502500/TraesCS3D02G158600/TraesCS1B02G331200/TraesCS1D02G318700/TraesCS5B02G408300/TraesCS5A02G502300/TraesCS6D02G125500/TraesCS1A02G318900/TraesCS7B02G145200/TraesCS1A02G200200/TraesCS5B02G408400/TraesCS5B02G381900/TraesCS6B02G259000/TraesCS1B02G217700/TraesCS7D02G442300/TraesCS3A02G150800/TraesCS6D02G212900/TraesCS6A02G222100/…
GO:0045787	GO:0045787	P_positive regulation of cell cycle	42	0.526233	1.44391	0.0447461	0.843343	0.836539	8314	tags=19%, list=12%, signal=17%	TraesCS4A02G461200/TraesCS5A02G358600/TraesCS6B02G354900/TraesCS7D02G168700/TraesCS6D02G304300/TraesCS7B02G072700/TraesCS6A02G324500/TraesCS7A02G167900
GO:0009830	GO:0009830	P_cell wall modification involved in abscission	60	-0.522054	-1.41664	0.0447458	0.843343	0.836539	7272	tags=37%, list=10%, signal=33%	TraesCS2A02G521000/TraesCS2A02G329000/TraesCS3D02G273500/TraesCS2B02G353200/TraesCS3B02G308000/TraesCS3A02G407800/TraesCS3A02G274300/TraesCS2D02G333800/TraesCS3D02G130300/TraesCS1B02G382800/TraesCS2D02G402300/TraesCS3B02G148500/TraesCS3A02G253200/TraesCS1A02G365300/TraesCS5D02G183700/TraesCS3A02G129400/TraesCS3D02G254100/TraesCS2A02G405600/TraesCS4A02G090200/TraesCS1B02G142700/TraesCS3A02G407900/…
GO:0051315	GO:0051315	P_attachment of mitotic spindle microtubules to kinetochore	11	-0.770045	-1.53122	0.0452815	0.850886	0.844021	83	tags=27%, list=0%, signal=27%	TraesCS3D02G230800/TraesCS3B02G252200/TraesCS5A02G482600
GO:0000774	GO:0000774	F_adenyl-nucleotide exchange factor activity	17	-0.686926	-1.50447	0.0454545	0.851596	0.844725	59	tags=24%, list=0%, signal=24%	TraesCS4A02G095500/TraesCS4D02G209700/TraesCS4B02G208900/TraesCS5A02G482400
GO:0000917	GO:0000917	P_barrier septum assembly	9	-0.799262	-1.53686	0.0469272	0.858623	0.851696	30	tags=22%, list=0%, signal=22%	TraesCS5D02G482200/TraesCS3A02G281200
GO:0000731	GO:0000731	P_DNA synthesis involved in DNA repair	11	-0.767851	-1.52686	0.0470572	0.858623	0.851696	8566	tags=36%, list=12%, signal=32%	TraesCS1A02G340500/TraesCS1B02G353400/TraesCS5D02G080100/TraesCS5D02G192500
GO:0071554	GO:0071554	P_cell wall organization or biogenesis	9	0.766076	1.52281	0.0460982	0.858623	0.851696	7696	tags=44%, list=11%, signal=40%	TraesCS1B02G059900/TraesCS6B02G066800/TraesCS1D02G047200/TraesCS1D02G047300
GO:0017172	GO:0017172	F_cysteine dioxygenase activity	18	-0.680081	-1.52036	0.0470163	0.858623	0.851696	14559	tags=67%, list=20%, signal=53%	TraesCS1A02G437600/TraesCS5B02G180000/TraesCS2A02G540000/TraesCS2D02G541600/TraesCS5A02G182000/TraesCS1B02G472200/TraesCS5A02G025200/TraesCS5A02G025300/TraesCS5B02G023000/TraesCS5D02G031600/TraesCS5D02G031700/TraesCS2B02G570400
GO:0018171	GO:0018171	P_peptidyl-cysteine oxidation	18	-0.680081	-1.52036	0.0470163	0.858623	0.851696	14559	tags=67%, list=20%, signal=53%	TraesCS1A02G437600/TraesCS5B02G180000/TraesCS2A02G540000/TraesCS2D02G541600/TraesCS5A02G182000/TraesCS1B02G472200/TraesCS5A02G025200/TraesCS5A02G025300/TraesCS5B02G023000/TraesCS5D02G031600/TraesCS5D02G031700/TraesCS2B02G570400
GO:0047800	GO:0047800	F_cysteamine dioxygenase activity	18	-0.680081	-1.52036	0.0470163	0.858623	0.851696	14559	tags=67%, list=20%, signal=53%	TraesCS1A02G437600/TraesCS5B02G180000/TraesCS2A02G540000/TraesCS2D02G541600/TraesCS5A02G182000/TraesCS1B02G472200/TraesCS5A02G025200/TraesCS5A02G025300/TraesCS5B02G023000/TraesCS5D02G031600/TraesCS5D02G031700/TraesCS2B02G570400
GO:0016442	GO:0016442	C_RISC complex	29	-0.599219	-1.45821	0.046595	0.858623	0.851696	12422	tags=41%, list=17%, signal=34%	TraesCS7D02G398600/TraesCS4A02G281500/TraesCS4D02G029200/TraesCS4B02G031500/TraesCS1D02G158000/TraesCS7D02G344200/TraesCS3A02G415400/TraesCS7D02G344100/TraesCS7B02G248100/TraesCS1B02G177600/TraesCS7A02G336500/TraesCS7B02G430900
GO:0046184	GO:0046184	P_aldehyde biosynthetic process	3	0.910448	1.44069	0.0470014	0.858623	0.851696	6375	tags=100%, list=9%, signal=91%	TraesCS6B02G178000/TraesCS6A02G150000/TraesCS6D02G139700
GO:0031409	GO:0031409	F_pigment binding	80	-0.492298	-1.39505	0.0462046	0.858623	0.851696	20130	tags=59%, list=28%, signal=42%	TraesCS5D02G329200/TraesCS5D02G464700/TraesCS5B02G322900/TraesCS1D02G411600/TraesCS6B02G191500/TraesCS1B02G432700/TraesCS5A02G322500/TraesCS5B02G227900/TraesCS6A02G319700/TraesCS2D02G209900/TraesCS5B02G463000/TraesCS7A02G227100/TraesCS2A02G206200/TraesCS6D02G152700/TraesCS4D02G086400/TraesCS7D02G276300/TraesCS4B02G089500/TraesCS1D02G411300/TraesCS4A02G226900/TraesCS1B02G433300/TraesCS2D02G200700/…
GO:0030611	GO:0030611	F_arsenate reductase activity	14	-0.741532	-1.5431	0.0482842	0.861321	0.854372	7252	tags=50%, list=10%, signal=45%	TraesCS6D02G008300/TraesCS7A02G151200/TraesCS7B02G055200/TraesCS6A02G005700/TraesCS6B02G011500/TraesCS6B02G011400/TraesCS6B02G011300
GO:0010317	GO:0010317	C_pyrophosphate-dependent phosphofructokinase complex, alpha-subunit complex	6	-0.847072	-1.52972	0.0480229	0.861321	0.854372	8372	tags=50%, list=12%, signal=44%	TraesCS5A02G072700/TraesCS5D02G085500/TraesCS5B02G078300
GO:0016798	GO:0016798	F_hydrolase activity, acting on glycosyl bonds	12	-0.742666	-1.51031	0.0473732	0.861321	0.854372	6393	tags=33%, list=9%, signal=30%	TraesCS4A02G007100/TraesCS7B02G100500/TraesCS5D02G088100/TraesCS5B02G081100
GO:0016508	GO:0016508	F_long-chain-enoyl-CoA hydratase activity	14	0.688027	1.49508	0.0483479	0.861321	0.854372	219	tags=7%, list=0%, signal=7%	TraesCS1B02G243300
GO:0038199	GO:0038199	F_ethylene receptor activity	16	-0.691441	-1.48896	0.047619	0.861321	0.854372	5470	tags=19%, list=8%, signal=17%	TraesCS5D02G002600/TraesCS2B02G023800/TraesCS6D02G266200
GO:0051740	GO:0051740	F_ethylene binding	16	-0.691441	-1.48896	0.047619	0.861321	0.854372	5470	tags=19%, list=8%, signal=17%	TraesCS5D02G002600/TraesCS2B02G023800/TraesCS6D02G266200
GO:0016616	GO:0016616	F_oxidoreductase activity, acting on the CH-OH group of donors, NAD or NADP as acceptor	24	-0.626786	-1.46516	0.0484171	0.861321	0.854372	14002	tags=38%, list=20%, signal=30%	TraesCS7D02G101500/TraesCS7A02G107100/TraesCS7B02G489800/TraesCS7D02G333700/TraesCS4B02G319000/TraesCS4D02G103400/TraesCS3D02G160900/TraesCS6B02G426100/TraesCS3B02G083700
GO:2000693	GO:2000693	P_positive regulation of seed maturation	32	-0.584994	-1.43996	0.0483005	0.861321	0.854372	4141	tags=16%, list=6%, signal=15%	TraesCS5B02G470600/TraesCS5D02G473000/TraesCS6A02G288900/TraesCS6D02G160200/TraesCS6A02G170600
GO:0009547	GO:0009547	C_plastid ribosome	84	0.450204	1.38973	0.0484365	0.861321	0.854372	25774	tags=77%, list=36%, signal=49%	TraesCS4D02G164500/TraesCS4B02G263200/TraesCS6B02G349300/TraesCS7B02G421100/TraesCS1A02G001800/TraesCS4A02G368800/TraesCS5D02G504600/TraesCS4B02G198600/TraesCS3A02G226800/TraesCS1B02G000600/TraesCS7D02G499800/TraesCS3B02G306000/TraesCS5D02G530200/TraesCS3A02G272200/TraesCS7B02G350400/TraesCS4D02G263400/TraesCS3A02G191400/TraesCS4D02G199500/TraesCS5B02G503800/TraesCS3B02G219400/TraesCS2D02G324900/…
GO:0008115	GO:0008115	F_sarcosine oxidase activity	8	-0.814133	-1.53877	0.0496986	0.862766	0.855805	4803	tags=50%, list=7%, signal=47%	TraesCS5A02G276200/TraesCS5B02G275600/TraesCS5D02G283600/TraesCS5B02G275900
GO:0050031	GO:0050031	F_L-pipecolate oxidase activity	8	-0.814133	-1.53877	0.0496986	0.862766	0.855805	4803	tags=50%, list=7%, signal=47%	TraesCS5A02G276200/TraesCS5B02G275600/TraesCS5D02G283600/TraesCS5B02G275900
GO:0010254	GO:0010254	P_nectary development	9	0.763738	1.51816	0.0491111	0.862766	0.855805	13353	tags=89%, list=19%, signal=72%	TraesCS3A02G489000/TraesCS3D02G484100/TraesCS4D02G245300/TraesCS4B02G245900/TraesCS4A02G058800/TraesCS5A02G134700/TraesCS3B02G537400/TraesCS5D02G139600
GO:0008661	GO:0008661	F_1-deoxy-D-xylulose-5-phosphate synthase activity	9	0.761951	1.51461	0.0497137	0.862766	0.855805	8452	tags=56%, list=12%, signal=49%	TraesCS2B02G626400/TraesCS2A02G565400/TraesCS2D02G575800/TraesCS1B02G411100/TraesCS1D02G392500
GO:0052865	GO:0052865	P_1-deoxy-D-xylulose 5-phosphate biosynthetic process	9	0.761951	1.51461	0.0497137	0.862766	0.855805	8452	tags=56%, list=12%, signal=49%	TraesCS2B02G626400/TraesCS2A02G565400/TraesCS2D02G575800/TraesCS1B02G411100/TraesCS1D02G392500
GO:0000794	GO:0000794	C_condensed nuclear chromosome	33	-0.594701	-1.46459	0.0493955	0.862766	0.855805	1516	tags=27%, list=2%, signal=27%	TraesCS5B02G285800/TraesCS3D02G482500/TraesCS7B02G287700/TraesCS7A02G384800/TraesCS5D02G294100/TraesCS7D02G381300/TraesCS5A02G081400/TraesCS2B02G337000/TraesCS1B02G105000
GO:0010055	GO:0010055	P_atrichoblast differentiation	6	0.805201	1.45966	0.0497132	0.862766	0.855805	7406	tags=67%, list=10%, signal=60%	TraesCS3B02G135300/TraesCS3D02G118100/TraesCS3A02G116200/TraesCS2D02G011700
GO:0043620	GO:0043620	P_regulation of DNA-templated transcription in response to stress	6	0.805201	1.45966	0.0497132	0.862766	0.855805	7406	tags=67%, list=10%, signal=60%	TraesCS3B02G135300/TraesCS3D02G118100/TraesCS3A02G116200/TraesCS2D02G011700
GO:0032147	GO:0032147	P_activation of protein kinase activity	73	-0.50229	-1.40175	0.0497512	0.862766	0.855805	2170	tags=29%, list=3%, signal=28%	TraesCS5A02G200800/TraesCS2A02G289200/TraesCS5D02G206500/TraesCS2A02G233400/TraesCS5A02G076100/TraesCS2D02G287200/TraesCS6D02G061500/TraesCS5B02G199400/TraesCS5A02G187400/TraesCS4A02G422800/TraesCS7A02G066300/TraesCS2B02G526200/TraesCS7A02G078200/TraesCS4B02G092000/TraesCS5B02G196400/TraesCS6D02G307100/TraesCS6B02G386100/TraesCS7A02G544600/TraesCS4D02G089000/TraesCS7A02G540400/TraesCS7B02G357800
GO:0030014	GO:0030014	C_CCR4-NOT complex	7	-0.83871	-1.55541	0.0503238	0.86403	0.857058	5363	tags=57%, list=8%, signal=53%	TraesCS5A02G156500/TraesCS2A02G012700/TraesCS2B02G005200/TraesCS2D02G013500
GO:0071289	GO:0071289	P_cellular response to nickel ion	26	-0.646637	-1.52766	0.0503006	0.86403	0.857058	7708	tags=62%, list=11%, signal=55%	TraesCS2A02G002400/TraesCS5D02G491200/TraesCS6D02G387900/TraesCS1A02G040300/TraesCS5B02G490700/TraesCS3B02G389400/TraesCS5D02G491000/TraesCS5A02G477400/TraesCS3D02G350700/TraesCS5B02G490800/TraesCS4A02G101000/TraesCS1D02G041500/TraesCS5D02G491100/TraesCS1D02G041600/TraesCS5B02G490900/TraesCS1B02G053200
GO:0050362	GO:0050362	F_L-tryptophan:2-oxoglutarate aminotransferase activity	23	-0.636021	-1.46803	0.0503731	0.86403	0.857058	8079	tags=35%, list=11%, signal=31%	TraesCS1D02G289800/TraesCS1B02G300600/TraesCS1A02G113600/TraesCS1A02G233800/TraesCS1B02G133500/TraesCS7A02G179400/TraesCS1A02G113400/TraesCS1D02G114800
GO:0030015	GO:0030015	C_CCR4-NOT core complex	25	-0.617531	-1.4519	0.0500928	0.86403	0.857058	23392	tags=72%, list=33%, signal=48%	TraesCS4B02G013500/TraesCS6B02G391400/TraesCS2B02G443100/TraesCS6D02G407800/TraesCS6B02G470500/TraesCS4D02G011300/TraesCS6D02G341500/TraesCS1A02G304400/TraesCS4A02G300300/TraesCS2A02G423600/TraesCS1D02G303900/TraesCS1B02G314900/TraesCS2A02G583000/TraesCS2B02G603600/TraesCS2D02G597200/TraesCS5B02G425000/TraesCS5A02G423100/TraesCS5D02G431400
GO:0080133	GO:0080133	F_midchain alkane hydroxylase activity	29	-0.617837	-1.50351	0.0514625	0.864311	0.857337	522	tags=17%, list=1%, signal=17%	TraesCS7D02G028900/TraesCS4D02G337500/TraesCS3D02G505600/TraesCS3A02G480100/TraesCS3D02G003300
GO:0046653	GO:0046653	P_tetrahydrofolate metabolic process	11	-0.747737	-1.48686	0.0511811	0.864311	0.857337	4803	tags=36%, list=7%, signal=34%	TraesCS5A02G276200/TraesCS5B02G275600/TraesCS5D02G283600/TraesCS5B02G275900
GO:2000037	GO:2000037	P_regulation of stomatal complex patterning	39	-0.579051	-1.48533	0.0511648	0.864311	0.857337	6683	tags=13%, list=9%, signal=12%	TraesCS5D02G147100/TraesCS1B02G419600/TraesCS5B02G144100/TraesCS7A02G422500/TraesCS7B02G059000
GO:0010285	GO:0010285	F_L,L-diaminopimelate aminotransferase activity	10	0.728943	1.47646	0.050813	0.864311	0.857337	7363	tags=30%, list=10%, signal=27%	TraesCS4B02G264500/TraesCS4D02G264500/TraesCS1B02G115200
GO:0002184	GO:0002184	P_cytoplasmic translational termination	6	0.80355	1.45666	0.0516252	0.864311	0.857337	11775	tags=50%, list=17%, signal=42%	TraesCS2B02G225300/TraesCS2A02G197900/TraesCS2D02G205900
GO:0004013	GO:0004013	F_adenosylhomocysteinase activity	6	0.802735	1.45519	0.0516252	0.864311	0.857337	4373	tags=33%, list=6%, signal=31%	TraesCS2D02G493500/TraesCS2D02G489900
GO:0033353	GO:0033353	P_S-adenosylmethionine cycle	6	0.802735	1.45519	0.0516252	0.864311	0.857337	4373	tags=33%, list=6%, signal=31%	TraesCS2D02G493500/TraesCS2D02G489900
GO:0047381	GO:0047381	F_dodecanoyl-[acyl-carrier-protein] hydrolase activity	6	0.800842	1.45175	0.0516252	0.864311	0.857337	2997	tags=33%, list=4%, signal=32%	TraesCS3A02G047900/TraesCS3B02G034200
GO:0001676	GO:0001676	P_long-chain fatty acid metabolic process	64	-0.507226	-1.39137	0.0505902	0.864311	0.857337	14609	tags=28%, list=21%, signal=22%	TraesCS7D02G546200/TraesCS7D02G143200/TraesCS6A02G369000/TraesCS5B02G166400/TraesCS5A02G169600/TraesCS1A02G403500/TraesCS6B02G405200/TraesCS6D02G352500/TraesCS5A02G148700/TraesCS1B02G433100/TraesCS1D02G411400/TraesCS7A02G540000/TraesCS1B02G093600/TraesCS7A02G003900/TraesCS5D02G420300/TraesCS5D02G183700/TraesCS4A02G090200/TraesCS2A02G272900
GO:0000904	GO:0000904	P_cell morphogenesis involved in differentiation	19	-0.687026	-1.53871	0.0530153	0.865085	0.858105	14659	tags=68%, list=21%, signal=54%	TraesCS1B02G139000/TraesCS1D02G120500/TraesCS5A02G377200/TraesCS5A02G436000/TraesCS1A02G119600/TraesCS3D02G215500/TraesCS3D02G119800/TraesCS3B02G243500/TraesCS2A02G161700/TraesCS2D02G168800/TraesCS2B02G187700/TraesCS3A02G213100/TraesCS5D02G387200
GO:0007141	GO:0007141	P_male meiosis I	8	-0.809542	-1.53009	0.0528243	0.865085	0.858105	218	tags=25%, list=0%, signal=25%	TraesCS1B02G040800/TraesCS1A02G032700
GO:0043625	GO:0043625	C_delta DNA polymerase complex	13	-0.741957	-1.52664	0.0542755	0.865085	0.858105	8566	tags=31%, list=12%, signal=27%	TraesCS1A02G340500/TraesCS1B02G353400/TraesCS5D02G080100/TraesCS5D02G192500
GO:0046034	GO:0046034	P_ATP metabolic process	6	-0.833549	-1.5053	0.0542797	0.865085	0.858105	8320	tags=50%, list=12%, signal=44%	TraesCS6A02G368800/TraesCS6B02G404800/TraesCS6D02G173400
GO:0032527	GO:0032527	P_protein exit from endoplasmic reticulum	12	-0.73654	-1.49785	0.0528302	0.865085	0.858105	7514	tags=42%, list=11%, signal=37%	TraesCS6A02G236100/TraesCS6D02G218600/TraesCS5B02G054600/TraesCS5A02G049400/TraesCS5D02G060200
GO:0004475	GO:0004475	F_mannose-1-phosphate guanylyltransferase activity	9	-0.775776	-1.4917	0.0536779	0.865085	0.858105	5569	tags=33%, list=8%, signal=31%	TraesCS4A02G094000/TraesCS4B02G210300/TraesCS4D02G211100
GO:0032302	GO:0032302	C_MutSbeta complex	8	-0.788834	-1.49095	0.0540541	0.865085	0.858105	1661	tags=25%, list=2%, signal=24%	TraesCS1A02G315900/TraesCS1B02G328200
GO:0048826	GO:0048826	P_cotyledon morphogenesis	14	0.683242	1.48468	0.0520909	0.865085	0.858105	17462	tags=64%, list=25%, signal=49%	TraesCS6B02G337300/TraesCS3B02G260700/TraesCS4D02G286400/TraesCS6A02G308600/TraesCS6D02G287800/TraesCS4B02G287600/TraesCS7D02G191600/TraesCS4A02G016600/TraesCS7A02G190600
GO:0046475	GO:0046475	P_glycerophospholipid catabolic process	7	0.781846	1.4807	0.0518234	0.865085	0.858105	12676	tags=86%, list=18%, signal=70%	TraesCS2A02G285900/TraesCS3B02G370300/TraesCS2B02G303200/TraesCS3D02G332200/TraesCS7A02G263000/TraesCS2D02G284700
GO:0015935	GO:0015935	C_small ribosomal subunit	20	0.630062	1.47354	0.0542825	0.865085	0.858105	661	tags=5%, list=1%, signal=5%	TraesCS1A02G157100
GO:0019904	GO:0019904	F_protein domain specific binding	37	0.547644	1.46549	0.0525516	0.865085	0.858105	4904	tags=19%, list=7%, signal=18%	TraesCS2B02G416300/TraesCS7A02G165600/TraesCS6D02G315700/TraesCS7B02G070200/TraesCS7D02G166400/TraesCS6B02G366700/TraesCS6A02G335900
GO:0032350	GO:0032350	P_regulation of hormone metabolic process	4	0.869605	1.454	0.0539191	0.865085	0.858105	9282	tags=100%, list=13%, signal=87%	TraesCS2A02G194600/TraesCS2A02G192600/TraesCS2B02G214600/TraesCS2D02G194800
GO:0045930	GO:0045930	P_negative regulation of mitotic cell cycle	4	0.869605	1.454	0.0539191	0.865085	0.858105	9282	tags=100%, list=13%, signal=87%	TraesCS2A02G194600/TraesCS2A02G192600/TraesCS2B02G214600/TraesCS2D02G194800
GO:1900111	GO:1900111	P_positive regulation of histone H3-K9 dimethylation	39	-0.560378	-1.43743	0.0541012	0.865085	0.858105	13195	tags=44%, list=19%, signal=36%	TraesCS6D02G167600/TraesCS7A02G218000/TraesCS6A02G123400/TraesCS6B02G151600/TraesCS4D02G279200/TraesCS6D02G113600/TraesCS7B02G125000/TraesCS5B02G243200/TraesCS6B02G209300/TraesCS4A02G094700/TraesCS4A02G022800/TraesCS7A02G076500/TraesCS5D02G199600/TraesCS5A02G245800/TraesCS7D02G072200/TraesCS4B02G209800/TraesCS4A02G374700
GO:0061634	GO:0061634	F_alpha-D-xyloside xylohydrolase	3	0.892276	1.41193	0.0524272	0.865085	0.858105	7668	tags=100%, list=11%, signal=89%	TraesCS3B02G041700/TraesCS3A02G042100/TraesCS3D02G038300
GO:0080176	GO:0080176	F_xyloglucan 1,6-alpha-xylosidase activity	3	0.892276	1.41193	0.0524272	0.865085	0.858105	7668	tags=100%, list=11%, signal=89%	TraesCS3B02G041700/TraesCS3A02G042100/TraesCS3D02G038300
GO:0009044	GO:0009044	F_xylan 1,4-beta-xylosidase activity	46	0.50362	1.38483	0.0538277	0.865085	0.858105	14569	tags=33%, list=20%, signal=26%	TraesCS2D02G525300/TraesCS4B02G127100/TraesCS3B02G041700/TraesCS3A02G042100/TraesCS5B02G138700/TraesCS3D02G307600/TraesCS4D02G143900/TraesCS3D02G038300/TraesCS6D02G281600/TraesCS3A02G295500/TraesCS4B02G026100/TraesCS4D02G179500/TraesCS3B02G341500/TraesCS2B02G114500/TraesCS2D02G097800
GO:0005770	GO:0005770	C_late endosome	72	0.450306	1.35503	0.052865	0.865085	0.858105	11840	tags=24%, list=17%, signal=20%	TraesCS6B02G015900/TraesCS5B02G031800/TraesCS5A02G031700/TraesCS7B02G052800/TraesCS2A02G194600/TraesCS2A02G192600/TraesCS5D02G039900/TraesCS2B02G214600/TraesCS6A02G322500/TraesCS5B02G222700/TraesCS2D02G194800/TraesCS7D02G150700/TraesCS6D02G302400/TraesCS1B02G047900/TraesCS5D02G475800/TraesCS6B02G353300/TraesCS6B02G396200
GO:0003887	GO:0003887	F_DNA-directed DNA polymerase activity	101	0.411728	1.30627	0.05396	0.865085	0.858105	17544	tags=32%, list=25%, signal=24%	TraesCS2D02G117800/TraesCS6B02G331100/TraesCS2A02G322600/TraesCS2D02G340400/TraesCS2A02G319600/TraesCS6B02G328400/TraesCS4B02G231900/TraesCS1D02G324400/TraesCS7B02G352800/TraesCS4B02G268000/TraesCS2D02G528800/TraesCS4D02G233200/TraesCS2B02G360100/TraesCS7D02G194700/TraesCS1B02G364000/TraesCS4A02G119800/TraesCS6A02G299000/TraesCS4B02G080200/TraesCS3A02G281700/TraesCS3B02G417600/TraesCS6D02G278700/…
GO:0015415	GO:0015415	F_phosphate ion transmembrane-transporting ATPase activity	7	0.805032	1.52461	0.05858	0.865542	0.858558	13879	tags=100%, list=20%, signal=81%	TraesCS4A02G359900/TraesCS4B02G013200/TraesCS2A02G047300/TraesCS4A02G360000/TraesCS5D02G513000/TraesCS5B02G512000/TraesCS5B02G512100
GO:1901683	GO:1901683	F_arsenate ion transmembrane transporter activity	7	0.805032	1.52461	0.05858	0.865542	0.858558	13879	tags=100%, list=20%, signal=81%	TraesCS4A02G359900/TraesCS4B02G013200/TraesCS2A02G047300/TraesCS4A02G360000/TraesCS5D02G513000/TraesCS5B02G512000/TraesCS5B02G512100
GO:1901684	GO:1901684	P_arsenate ion transmembrane transport	7	0.805032	1.52461	0.05858	0.865542	0.858558	13879	tags=100%, list=20%, signal=81%	TraesCS4A02G359900/TraesCS4B02G013200/TraesCS2A02G047300/TraesCS4A02G360000/TraesCS5D02G513000/TraesCS5B02G512000/TraesCS5B02G512100
GO:0016712	GO:0016712	F_oxidoreductase activity, acting on paired donors, with incorporation or reduction of molecular oxygen, reduced flavin or flavoprotein as one donor, and incorporation of one atom of oxygen	8	-0.80494	-1.52139	0.0590756	0.865542	0.858558	6651	tags=50%, list=9%, signal=45%	TraesCS6A02G312400/TraesCS6D02G291800/TraesCS2D02G331100/TraesCS2B02G350400
GO:0045859	GO:0045859	P_regulation of protein kinase activity	16	-0.705475	-1.51918	0.0614321	0.865542	0.858558	277	tags=38%, list=0%, signal=37%	TraesCS1B02G005600/TraesCS2B02G299000/TraesCS2D02G097400/TraesCS2B02G113700/TraesCS2A02G098000/TraesCS1D02G003300
GO:0030660	GO:0030660	C_Golgi-associated vesicle membrane	17	-0.69236	-1.51637	0.0642817	0.865542	0.858558	11791	tags=35%, list=17%, signal=29%	TraesCS6A02G406000/TraesCS6B02G064500/TraesCS6B02G451100/TraesCS6D02G389600/TraesCS6B02G064600/TraesCS6A02G048100
GO:0071556	GO:0071556	C_integral component of lumenal side of endoplasmic reticulum membrane	17	-0.69236	-1.51637	0.0642817	0.865542	0.858558	11791	tags=35%, list=17%, signal=29%	TraesCS6A02G406000/TraesCS6B02G064500/TraesCS6B02G451100/TraesCS6D02G389600/TraesCS6B02G064600/TraesCS6A02G048100
GO:0006154	GO:0006154	P_adenosine catabolic process	11	0.726154	1.51137	0.0563037	0.865542	0.858558	17926	tags=82%, list=25%, signal=61%	TraesCS1B02G263600/TraesCS2A02G127500/TraesCS2D02G129800/TraesCS2A02G127600/TraesCS2D02G130200/TraesCS1A02G254500/TraesCS2B02G149500/TraesCS2D02G129900/TraesCS1A02G256100
GO:0031417	GO:0031417	C_NatC complex	9	-0.784339	-1.50817	0.058883	0.865542	0.858558	10501	tags=67%, list=15%, signal=57%	TraesCS4A02G048300/TraesCS4D02G256400/TraesCS5A02G401100/TraesCS5D02G411300/TraesCS5B02G405900/TraesCS4B02G256500
GO:0019481	GO:0019481	P_L-alanine catabolic process, by transamination	10	-0.765792	-1.50675	0.0598435	0.865542	0.858558	8906	tags=50%, list=13%, signal=44%	TraesCS1B02G102700/TraesCS1A02G085600/TraesCS1D02G086700/TraesCS5B02G214700/TraesCS5B02G066600
GO:0045309	GO:0045309	F_protein phosphorylated amino acid binding	27	0.598702	1.50652	0.0555556	0.865542	0.858558	4904	tags=26%, list=7%, signal=24%	TraesCS2B02G416300/TraesCS7A02G165600/TraesCS6D02G315700/TraesCS7B02G070200/TraesCS7D02G166400/TraesCS6B02G366700/TraesCS6A02G335900
GO:0070932	GO:0070932	P_histone H3 deacetylation	13	-0.731507	-1.50514	0.0598456	0.865542	0.858558	1171	tags=15%, list=2%, signal=15%	TraesCS6B02G212600/TraesCS4B02G102600
GO:0070933	GO:0070933	P_histone H4 deacetylation	13	-0.731507	-1.50514	0.0598456	0.865542	0.858558	1171	tags=15%, list=2%, signal=15%	TraesCS6B02G212600/TraesCS4B02G102600
GO:0005328	GO:0005328	F_neurotransmitter:sodium symporter activity	11	0.722316	1.50339	0.0587384	0.865542	0.858558	12178	tags=64%, list=17%, signal=53%	TraesCS5A02G551500/TraesCS7A02G108200/TraesCS7D02G102700/TraesCS3A02G268700/TraesCS2D02G381900/TraesCS3B02G303100/TraesCS2A02G385200
GO:0006836	GO:0006836	P_neurotransmitter transport	11	0.722316	1.50339	0.0587384	0.865542	0.858558	12178	tags=64%, list=17%, signal=53%	TraesCS5A02G551500/TraesCS7A02G108200/TraesCS7D02G102700/TraesCS3A02G268700/TraesCS2D02G381900/TraesCS3B02G303100/TraesCS2A02G385200
GO:0072722	GO:0072722	P_response to amitrole	10	0.739789	1.49843	0.0620329	0.865542	0.858558	11446	tags=70%, list=16%, signal=59%	TraesCS2B02G369100/TraesCS2A02G350800/TraesCS2D02G348900/TraesCS2D02G349000/TraesCS2B02G369000/TraesCS2D02G348800/TraesCS2A02G350700
GO:0005727	GO:0005727	C_extrachromosomal circular DNA	26	-0.631096	-1.49095	0.0608828	0.865542	0.858558	8090	tags=35%, list=11%, signal=31%	TraesCS7D02G501600/TraesCS1A02G212300/TraesCS5A02G198800/TraesCS1D02G215300/TraesCS5D02G204700/TraesCS5B02G197400/TraesCS1D02G436600/TraesCS1A02G426800/TraesCS1B02G461700
GO:0006278	GO:0006278	P_RNA-dependent DNA biosynthetic process	25	0.601616	1.48975	0.0561555	0.865542	0.858558	7645	tags=28%, list=11%, signal=25%	TraesCS2D02G510500/TraesCS2B02G537100/TraesCS5A02G384400/TraesCS5A02G257700/TraesCS5D02G394000/TraesCS5B02G257000/TraesCS2A02G411200
GO:0016295	GO:0016295	F_myristoyl-[acyl-carrier-protein] hydrolase activity	9	0.749006	1.48888	0.0611627	0.865542	0.858558	2997	tags=22%, list=4%, signal=21%	TraesCS3A02G047900/TraesCS3B02G034200
GO:0016296	GO:0016296	F_palmitoyl-[acyl-carrier-protein] hydrolase activity	9	0.749006	1.48888	0.0611627	0.865542	0.858558	2997	tags=22%, list=4%, signal=21%	TraesCS3A02G047900/TraesCS3B02G034200
GO:0000738	GO:0000738	P_DNA catabolic process, exonucleolytic	9	0.748329	1.48753	0.0611627	0.865542	0.858558	59	tags=11%, list=0%, signal=11%	TraesCS2D02G467600
GO:0010248	GO:0010248	P_establishment or maintenance of transmembrane electrochemical gradient	12	-0.73059	-1.48575	0.0566038	0.865542	0.858558	9844	tags=50%, list=14%, signal=43%	TraesCS7D02G507600/TraesCS1A02G253600/TraesCS1D02G107600/TraesCS1B02G124600/TraesCS1A02G107200/TraesCS1D02G253200
GO:0033843	GO:0033843	F_xyloglucan 6-xylosyltransferase activity	8	-0.783186	-1.48028	0.0602911	0.865542	0.858558	1580	tags=38%, list=2%, signal=37%	TraesCS6A02G196600/TraesCS6D02G181200/TraesCS5A02G129800
GO:0009799	GO:0009799	P_specification of symmetry	9	0.743859	1.47865	0.0635849	0.865542	0.858558	6322	tags=67%, list=9%, signal=61%	TraesCS1A02G260000/TraesCS3A02G402300/TraesCS1D02G259900/TraesCS3D02G093500/TraesCS3D02G397200/TraesCS3B02G435700
GO:0006880	GO:0006880	P_intracellular sequestering of iron ion	28	-0.615489	-1.47783	0.0625389	0.865542	0.858558	1237	tags=21%, list=2%, signal=21%	TraesCS2B02G404700/TraesCS2D02G383900/TraesCS4A02G457600/TraesCS2A02G434000/TraesCS2D02G384100/TraesCS6B02G375800
GO:0033386	GO:0033386	P_geranylgeranyl diphosphate biosynthetic process	8	-0.781457	-1.47701	0.0623701	0.865542	0.858558	836	tags=25%, list=1%, signal=25%	TraesCS2B02G219400/TraesCS6B02G130300
GO:0070994	GO:0070994	P_detection of oxidative stress	5	-0.847657	-1.47528	0.0546218	0.865542	0.858558	595	tags=40%, list=1%, signal=40%	TraesCS5B02G121500/TraesCS5A02G119800
GO:0002540	GO:0002540	P_leukotriene production involved in inflammatory response	9	0.741918	1.47479	0.0647961	0.865542	0.858558	12388	tags=78%, list=17%, signal=64%	TraesCS4A02G269700/TraesCS4B02G044500/TraesCS4D02G041900/TraesCS4B02G044400/TraesCS4D02G042000/TraesCS4A02G269800/TraesCS4B02G044300
GO:0047334	GO:0047334	F_diphosphate-fructose-6-phosphate 1-phosphotransferase activity	9	-0.765588	-1.47211	0.0636183	0.865542	0.858558	14903	tags=67%, list=21%, signal=53%	TraesCS7D02G200800/TraesCS7B02G104400/TraesCS7A02G198200/TraesCS5A02G072700/TraesCS5D02G085500/TraesCS5B02G078300
GO:0031204	GO:0031204	P_posttranslational protein targeting to membrane, translocation	20	-0.652489	-1.47179	0.0568807	0.865542	0.858558	202	tags=10%, list=0%, signal=10%	TraesCS5D02G021100/TraesCS5A02G015200
GO:0003006	GO:0003006	P_developmental process involved in reproduction	11	-0.738457	-1.46841	0.0610236	0.865542	0.858558	10260	tags=45%, list=14%, signal=39%	TraesCS4A02G108800/TraesCS3B02G544700/TraesCS3B02G544400/TraesCS3D02G491900/TraesCS3D02G491800
GO:0009594	GO:0009594	P_detection of nutrient	11	-0.738457	-1.46841	0.0610236	0.865542	0.858558	10260	tags=45%, list=14%, signal=39%	TraesCS4A02G108800/TraesCS3B02G544700/TraesCS3B02G544400/TraesCS3D02G491900/TraesCS3D02G491800
GO:0031167	GO:0031167	P_rRNA methylation	30	-0.599814	-1.46818	0.0546957	0.865542	0.858558	799	tags=13%, list=1%, signal=13%	TraesCS7A02G479900/TraesCS2D02G231300/TraesCS6D02G118100/TraesCS2A02G225400
GO:0004300	GO:0004300	F_enoyl-CoA hydratase activity	28	0.573493	1.4656	0.0614035	0.865542	0.858558	19842	tags=39%, list=28%, signal=28%	TraesCS1B02G243300/TraesCS3A02G438100/TraesCS6B02G281700/TraesCS1B02G127500/TraesCS4D02G183100/TraesCS3B02G091200/TraesCS4B02G182600/TraesCS1A02G231100/TraesCS3D02G077200/TraesCS3A02G438000/TraesCS1D02G231000
GO:0055037	GO:0055037	C_recycling endosome	7	0.773543	1.46498	0.059501	0.865542	0.858558	9282	tags=57%, list=13%, signal=50%	TraesCS2A02G194600/TraesCS2A02G192600/TraesCS2B02G214600/TraesCS2D02G194800
GO:0045338	GO:0045338	P_farnesyl diphosphate metabolic process	16	-0.680131	-1.46461	0.0586081	0.865542	0.858558	6025	tags=31%, list=8%, signal=29%	TraesCS4A02G055600/TraesCS2D02G138400/TraesCS2D02G005000/TraesCS6D02G170200/TraesCS5B02G014800
GO:0007217	GO:0007217	P_tachykinin receptor signaling pathway	5	-0.838933	-1.4601	0.0651261	0.865542	0.858558	7682	tags=60%, list=11%, signal=54%	TraesCS5A02G063000/TraesCS5D02G074200/TraesCS5B02G070300
GO:0016233	GO:0016233	P_telomere capping	18	-0.652824	-1.45943	0.0650995	0.865542	0.858558	4386	tags=22%, list=6%, signal=21%	TraesCS5A02G081400/TraesCS3A02G486100/TraesCS2B02G337000/TraesCS3B02G534200
GO:0015098	GO:0015098	F_molybdate ion transmembrane transporter activity	16	-0.677522	-1.45899	0.0604396	0.865542	0.858558	5793	tags=25%, list=8%, signal=23%	TraesCS2A02G496200/TraesCS7B02G229600/TraesCS2A02G496700/TraesCS4D02G333900
GO:0080146	GO:0080146	F_L-cysteine desulfhydrase activity	22	0.602542	1.45768	0.0603448	0.865542	0.858558	19463	tags=45%, list=27%, signal=33%	TraesCS5B02G018700/TraesCS3B02G370200/TraesCS5D02G467400/TraesCS7A02G359800/TraesCS3B02G291300/TraesCS3D02G332100/TraesCS5B02G300800/TraesCS5D02G027600/TraesCS3A02G338600/TraesCS3A02G087100
GO:0015245	GO:0015245	F_fatty acid transporter activity	21	0.610959	1.45718	0.0650759	0.865542	0.858558	9547	tags=29%, list=13%, signal=25%	TraesCS7B02G490800/TraesCS7B02G490700/TraesCS1B02G181300/TraesCS1D02G161500/TraesCS1B02G356100/TraesCS1D02G345100
GO:0030104	GO:0030104	P_water homeostasis	28	0.569584	1.45561	0.0635965	0.865542	0.858558	10420	tags=43%, list=15%, signal=37%	TraesCS2D02G522600/TraesCS7B02G145100/TraesCS5A02G265800/TraesCS7A02G246300/TraesCS5B02G031800/TraesCS7D02G245000/TraesCS5A02G031700/TraesCS5D02G039900/TraesCS2A02G520900/TraesCS5B02G265500/TraesCS1B02G047900/TraesCS2B02G550300
GO:0047412	GO:0047412	F_N-(long-chain-acyl)ethanolamine deacylase activity	13	0.679696	1.45179	0.0557851	0.865542	0.858558	12610	tags=46%, list=18%, signal=38%	TraesCS4A02G206800/TraesCS2D02G039700/TraesCS2D02G040000/TraesCS2B02G053800/TraesCS4D02G108100/TraesCS2B02G053700
GO:0070291	GO:0070291	P_N-acylethanolamine metabolic process	13	0.679696	1.45179	0.0557851	0.865542	0.858558	12610	tags=46%, list=18%, signal=38%	TraesCS4A02G206800/TraesCS2D02G039700/TraesCS2D02G040000/TraesCS2B02G053800/TraesCS4D02G108100/TraesCS2B02G053700
GO:0000769	GO:0000769	P_syncytium formation by mitosis without cytokinesis	4	-0.865867	-1.44622	0.0589474	0.865542	0.858558	9549	tags=100%, list=13%, signal=87%	TraesCS3B02G466800/TraesCS3D02G424600/TraesCS3A02G429100
GO:0000814	GO:0000814	C_ESCRT II complex	12	0.690472	1.44182	0.059322	0.865542	0.858558	6469	tags=17%, list=9%, signal=15%	TraesCS3A02G530900/TraesCS3B02G601200
GO:0016231	GO:0016231	F_beta-N-acetylglucosaminidase activity	6	0.794329	1.43995	0.0611855	0.865542	0.858558	9496	tags=50%, list=13%, signal=43%	TraesCS3B02G293400/TraesCS3D02G260300/TraesCS3B02G293200
GO:0061598	GO:0061598	F_molybdopterin adenylyltransferase activity	6	0.793754	1.43891	0.0630975	0.865542	0.858558	2169	tags=33%, list=3%, signal=32%	TraesCS2D02G497400/TraesCS2D02G497500
GO:0061599	GO:0061599	F_molybdopterin molybdotransferase activity	6	0.793754	1.43891	0.0630975	0.865542	0.858558	2169	tags=33%, list=3%, signal=32%	TraesCS2D02G497400/TraesCS2D02G497500
GO:0009866	GO:0009866	P_induced systemic resistance, ethylene mediated signaling pathway	6	0.792982	1.43751	0.0630975	0.865542	0.858558	7488	tags=67%, list=11%, signal=60%	TraesCS5A02G405800/TraesCS5A02G122700/TraesCS5D02G130900/TraesCS5B02G122600
GO:0103073	GO:0103073	F_anandamide amidohydrolase activity	8	0.732857	1.43647	0.0633397	0.865542	0.858558	12610	tags=50%, list=18%, signal=41%	TraesCS2D02G039700/TraesCS2D02G040000/TraesCS2B02G053800/TraesCS2B02G053700
GO:0009168	GO:0009168	P_purine ribonucleoside monophosphate biosynthetic process	8	0.731156	1.43314	0.0652591	0.865542	0.858558	19136	tags=100%, list=27%, signal=73%	TraesCS2A02G127500/TraesCS2D02G129800/TraesCS2A02G127600/TraesCS2D02G130200/TraesCS3B02G303500/TraesCS2B02G149500/TraesCS2D02G129900/TraesCS3A02G269500
GO:0046949	GO:0046949	P_fatty-acyl-CoA biosynthetic process	3	-0.896093	-1.43137	0.0616016	0.865542	0.858558	668	tags=67%, list=1%, signal=66%	TraesCS2D02G073400/TraesCS2A02G272900
GO:0010263	GO:0010263	P_tricyclic triterpenoid biosynthetic process	3	-0.895632	-1.43063	0.0616016	0.865542	0.858558	7083	tags=67%, list=10%, signal=60%	TraesCS6A02G111400/TraesCS7D02G004000
GO:0010017	GO:0010017	P_red or far-red light signaling pathway	32	-0.58075	-1.42952	0.0554562	0.865542	0.858558	10520	tags=31%, list=15%, signal=27%	TraesCS6B02G181400/TraesCS6B02G418600/TraesCS6D02G364300/TraesCS4B02G268100/TraesCS7B02G394000/TraesCS4A02G035400/TraesCS7A02G490800/TraesCS4D02G267500/TraesCS7A02G108700/TraesCS6A02G380000
GO:0032780	GO:0032780	P_negative regulation of ATPase activity	3	0.900626	1.42514	0.0580948	0.865542	0.858558	670	tags=33%, list=1%, signal=33%	TraesCS1D02G005800
GO:0042030	GO:0042030	F_ATPase inhibitor activity	3	0.900626	1.42514	0.0580948	0.865542	0.858558	670	tags=33%, list=1%, signal=33%	TraesCS1D02G005800
GO:0045980	GO:0045980	P_negative regulation of nucleotide metabolic process	3	0.900626	1.42514	0.0580948	0.865542	0.858558	670	tags=33%, list=1%, signal=33%	TraesCS1D02G005800
GO:1990726	GO:1990726	C_Lsm1-7-Pat1 complex	16	0.645497	1.42382	0.0635965	0.865542	0.858558	223	tags=6%, list=0%, signal=6%	TraesCS2D02G531700
GO:1904962	GO:1904962	P_plastid to vacuole vesicle-mediated transport	3	-0.89008	-1.42176	0.063655	0.865542	0.858558	1831	tags=67%, list=3%, signal=65%	TraesCS6A02G401500/TraesCS6B02G443700
GO:0080162	GO:0080162	P_intracellular auxin transport	3	-0.889802	-1.42132	0.063655	0.865542	0.858558	7845	tags=100%, list=11%, signal=89%	TraesCS3A02G426700/TraesCS3D02G421600
GO:1904369	GO:1904369	P_positive regulation of sclerenchyma cell differentiation	3	0.89763	1.4204	0.0592625	0.865542	0.858558	7287	tags=100%, list=10%, signal=90%	TraesCS3B02G135300/TraesCS3D02G118100/TraesCS3A02G116200
GO:0009652	GO:0009652	P_thigmotropism	16	0.643051	1.41843	0.0635965	0.865542	0.858558	952	tags=12%, list=1%, signal=12%	TraesCS2D02G523000/TraesCS7A02G011900
GO:0005689	GO:0005689	C_U12-type spliceosomal complex	38	0.52602	1.40746	0.0586631	0.865542	0.858558	617	tags=5%, list=1%, signal=5%	TraesCS2D02G531700/TraesCS2D02G492300
GO:0016818	GO:0016818	F_hydrolase activity, acting on acid anhydrides, in phosphorus-containing anhydrides	35	0.52468	1.40705	0.0653153	0.865542	0.858558	14482	tags=51%, list=20%, signal=41%	TraesCS2B02G416300/TraesCS7A02G165600/TraesCS7D02G132100/TraesCS6D02G315700/TraesCS7B02G070200/TraesCS2D02G435200/TraesCS7D02G166400/TraesCS6B02G366700/TraesCS6A02G335900/TraesCS6A02G269600/TraesCS7B02G033200/TraesCS7A02G049100/TraesCS6D02G245300/TraesCS3A02G141900/TraesCS4A02G255000/TraesCS2B02G306300/TraesCS2D02G287700/TraesCS2A02G289800
GO:0043295	GO:0043295	F_glutathione binding	48	0.50546	1.40125	0.0640637	0.865542	0.858558	6659	tags=33%, list=9%, signal=30%	TraesCS4D02G327800/TraesCS4D02G327900/TraesCS2B02G609400/TraesCS5A02G502500/TraesCS5D02G432600/TraesCS3A02G376700/TraesCS5A02G502300/TraesCS1B02G217700/TraesCS3D02G369600/TraesCS2D02G589400/TraesCS4B02G330800/TraesCS3D02G486200/TraesCS3D02G486100/TraesCS3B02G536100/TraesCS2D02G589600/TraesCS5B02G426300
GO:0015690	GO:0015690	P_aluminum cation transport	3	0.881848	1.39543	0.0640777	0.865542	0.858558	8410	tags=100%, list=12%, signal=88%	TraesCS5D02G468600/TraesCS5B02G466800/TraesCS5A02G457700
GO:0000036	GO:0000036	F_ACP phosphopantetheine attachment site binding involved in fatty acid biosynthetic process	38	0.521161	1.39446	0.0614733	0.865542	0.858558	3982	tags=11%, list=6%, signal=10%	TraesCS7A02G011700/TraesCS7A02G033700/TraesCS2D02G333600/TraesCS2A02G329200
GO:0052576	GO:0052576	P_carbohydrate storage	3	0.880808	1.39378	0.0660194	0.865542	0.858558	8484	tags=100%, list=12%, signal=88%	TraesCS2A02G295400/TraesCS2B02G311900/TraesCS2D02G293200
GO:0045951	GO:0045951	P_positive regulation of mitotic recombination	3	0.879283	1.39137	0.0660194	0.865542	0.858558	1606	tags=67%, list=2%, signal=65%	TraesCS3A02G015600/TraesCS2A02G561600
GO:0005540	GO:0005540	F_hyaluronic acid binding	3	0.879254	1.39133	0.0660194	0.865542	0.858558	6185	tags=67%, list=9%, signal=61%	TraesCS5A02G197100/TraesCS5B02G186500
GO:0006188	GO:0006188	P_IMP biosynthetic process	3	0.878036	1.3894	0.0660194	0.865542	0.858558	4241	tags=33%, list=6%, signal=31%	TraesCS3D02G452400
GO:0005217	GO:0005217	F_intracellular ligand-gated ion channel activity	51	0.489511	1.37335	0.0611247	0.865542	0.858558	10962	tags=41%, list=15%, signal=35%	TraesCS5D02G226600/TraesCS7D02G154800/TraesCS1D02G398500/TraesCS5D02G226000/TraesCS7A02G153100/TraesCS5D02G225900/TraesCS5B02G217500/TraesCS7B02G057800/TraesCS6A02G048700/TraesCS5D02G226400/TraesCS6A02G347400/TraesCS1A02G390300/TraesCS3A02G023600/TraesCS7B02G057400/TraesCS2A02G220700/TraesCS6D02G330500/TraesCS5B02G217000/TraesCS7A02G153400/TraesCS2B02G285400/TraesCS6B02G380900/TraesCS6B02G065700
GO:0071260	GO:0071260	P_cellular response to mechanical stimulus	51	0.489511	1.37335	0.0611247	0.865542	0.858558	10962	tags=41%, list=15%, signal=35%	TraesCS5D02G226600/TraesCS7D02G154800/TraesCS1D02G398500/TraesCS5D02G226000/TraesCS7A02G153100/TraesCS5D02G225900/TraesCS5B02G217500/TraesCS7B02G057800/TraesCS6A02G048700/TraesCS5D02G226400/TraesCS6A02G347400/TraesCS1A02G390300/TraesCS3A02G023600/TraesCS7B02G057400/TraesCS2A02G220700/TraesCS6D02G330500/TraesCS5B02G217000/TraesCS7A02G153400/TraesCS2B02G285400/TraesCS6B02G380900/TraesCS6B02G065700
GO:0071311	GO:0071311	P_cellular response to acetate	51	0.489511	1.37335	0.0611247	0.865542	0.858558	10962	tags=41%, list=15%, signal=35%	TraesCS5D02G226600/TraesCS7D02G154800/TraesCS1D02G398500/TraesCS5D02G226000/TraesCS7A02G153100/TraesCS5D02G225900/TraesCS5B02G217500/TraesCS7B02G057800/TraesCS6A02G048700/TraesCS5D02G226400/TraesCS6A02G347400/TraesCS1A02G390300/TraesCS3A02G023600/TraesCS7B02G057400/TraesCS2A02G220700/TraesCS6D02G330500/TraesCS5B02G217000/TraesCS7A02G153400/TraesCS2B02G285400/TraesCS6B02G380900/TraesCS6B02G065700
GO:0016573	GO:0016573	P_histone acetylation	70	-0.494782	-1.37132	0.0552764	0.865542	0.858558	10516	tags=21%, list=15%, signal=18%	TraesCS6D02G008300/TraesCS1A02G367300/TraesCS3D02G394800/TraesCS1D02G335100/TraesCS7B02G081100/TraesCS7D02G177400/TraesCS7B02G431700/TraesCS1B02G346100/TraesCS7A02G151200/TraesCS7B02G055200/TraesCS6A02G005700/TraesCS6B02G011500/TraesCS7B02G431500/TraesCS6B02G011400/TraesCS6B02G011300
GO:0030026	GO:0030026	P_cellular manganese ion homeostasis	51	-0.512481	-1.37124	0.0657673	0.865542	0.858558	1237	tags=16%, list=2%, signal=15%	TraesCS2B02G404700/TraesCS2D02G383900/TraesCS3A02G042600/TraesCS4A02G457600/TraesCS6B02G137200/TraesCS2A02G434000/TraesCS2D02G384100/TraesCS6B02G375800
GO:0071230	GO:0071230	P_cellular response to amino acid stimulus	54	0.478083	1.35802	0.0638821	0.865542	0.858558	10962	tags=39%, list=15%, signal=33%	TraesCS5D02G226600/TraesCS7D02G154800/TraesCS1D02G398500/TraesCS5D02G226000/TraesCS7A02G153100/TraesCS5D02G225900/TraesCS5B02G217500/TraesCS7B02G057800/TraesCS6A02G048700/TraesCS5D02G226400/TraesCS6A02G347400/TraesCS1A02G390300/TraesCS3A02G023600/TraesCS7B02G057400/TraesCS2A02G220700/TraesCS6D02G330500/TraesCS5B02G217000/TraesCS7A02G153400/TraesCS2B02G285400/TraesCS6B02G380900/TraesCS6B02G065700
GO:0010422	GO:0010422	P_regulation of brassinosteroid biosynthetic process	75	-0.484018	-1.35682	0.0661157	0.865542	0.858558	11219	tags=27%, list=16%, signal=22%	TraesCS5B02G268200/TraesCS4D02G343400/TraesCS5D02G168400/TraesCS7A02G396100/TraesCS5A02G268800/TraesCS5B02G268700/TraesCS5D02G276500/TraesCS5B02G269500/TraesCS7A02G395800/TraesCS6A02G381700/TraesCS5D02G277400/TraesCS5A02G268300/TraesCS5B02G268100/TraesCS5B02G546700/TraesCS5A02G269200/TraesCS5A02G268200/TraesCS6D02G369500/TraesCS6A02G380800/TraesCS6D02G365700/TraesCS6A02G147300
GO:0045552	GO:0045552	F_dihydrokaempferol 4-reductase activity	75	-0.484018	-1.35682	0.0661157	0.865542	0.858558	11219	tags=27%, list=16%, signal=22%	TraesCS5B02G268200/TraesCS4D02G343400/TraesCS5D02G168400/TraesCS7A02G396100/TraesCS5A02G268800/TraesCS5B02G268700/TraesCS5D02G276500/TraesCS5B02G269500/TraesCS7A02G395800/TraesCS6A02G381700/TraesCS5D02G277400/TraesCS5A02G268300/TraesCS5B02G268100/TraesCS5B02G546700/TraesCS5A02G269200/TraesCS5A02G268200/TraesCS6D02G369500/TraesCS6A02G380800/TraesCS6D02G365700/TraesCS6A02G147300
GO:0010026	GO:0010026	P_trichome differentiation	78	-0.479242	-1.34899	0.0656814	0.865542	0.858558	9576	tags=32%, list=13%, signal=28%	TraesCS2D02G366800/TraesCS6D02G219300/TraesCS6A02G193300/TraesCS6D02G211400/TraesCS5D02G128200/TraesCS1B02G383900/TraesCS5D02G385800/TraesCS1A02G365900/TraesCS3D02G094500/TraesCS3B02G109800/TraesCS6A02G224200/TraesCS2B02G387300/TraesCS2D02G366900/TraesCS2B02G387800/TraesCS6D02G210500/TraesCS1A02G366200/TraesCS6B02G265200/TraesCS5D02G326600/TraesCS5A02G111300/TraesCS3A02G094300/TraesCS1B02G172500/…
GO:0005234	GO:0005234	F_extracellular-glutamate-gated ion channel activity	59	0.459232	1.34426	0.0647482	0.865542	0.858558	11047	tags=39%, list=16%, signal=33%	TraesCS5D02G226600/TraesCS7D02G154800/TraesCS6B02G438400/TraesCS1D02G398500/TraesCS5D02G226000/TraesCS7A02G153100/TraesCS5D02G225900/TraesCS5B02G217500/TraesCS7B02G057800/TraesCS6A02G048700/TraesCS5D02G226400/TraesCS6A02G347400/TraesCS1A02G390300/TraesCS3A02G023600/TraesCS7B02G057400/TraesCS2A02G220700/TraesCS6D02G330500/TraesCS5B02G217000/TraesCS7A02G153400/TraesCS2B02G285400/TraesCS6B02G380900/…
GO:0097502	GO:0097502	P_mannosylation	97	0.422451	1.32954	0.0661359	0.865542	0.858558	9690	tags=20%, list=14%, signal=17%	TraesCS3B02G540800/TraesCS5B02G252000/TraesCS1D02G334400/TraesCS7D02G389500/TraesCS7D02G389100/TraesCS7A02G394100/TraesCS2D02G217200/TraesCS7B02G296000/TraesCS1B02G210700/TraesCS6B02G040500/TraesCS2B02G236200/TraesCS6D02G158600/TraesCS5D02G336600/TraesCS1D02G199500/TraesCS6B02G197200/TraesCS2B02G481700/TraesCS2A02G210700/TraesCS2B02G236600/TraesCS6A02G286900
GO:0042406	GO:0042406	C_extrinsic component of endoplasmic reticulum membrane	88	-0.464628	-1.32873	0.0570962	0.865542	0.858558	11326	tags=25%, list=16%, signal=21%	TraesCS5B02G488900/TraesCS5B02G268200/TraesCS4D02G343400/TraesCS5D02G168400/TraesCS7A02G396100/TraesCS5A02G268800/TraesCS5B02G268700/TraesCS5D02G276500/TraesCS5B02G269500/TraesCS7A02G395800/TraesCS6A02G381700/TraesCS5D02G277400/TraesCS5A02G268300/TraesCS5B02G268100/TraesCS7B02G038200/TraesCS5B02G546700/TraesCS5A02G269200/TraesCS5A02G268200/TraesCS6D02G369500/TraesCS6A02G380800/TraesCS6D02G365700/…
GO:0045490	GO:0045490	P_pectin catabolic process	93	-0.458715	-1.32339	0.0633117	0.865542	0.858558	5572	tags=26%, list=8%, signal=24%	TraesCS7D02G157800/TraesCS3A02G320900/TraesCS6A02G343700/TraesCS2A02G100400/TraesCS3D02G130300/TraesCS1B02G382800/TraesCS2B02G199400/TraesCS3D02G318800/TraesCS2D02G402300/TraesCS6D02G324600/TraesCS5D02G053200/TraesCS3B02G148500/TraesCS1A02G365300/TraesCS7A02G157300/TraesCS2B02G159300/TraesCS3A02G129400/TraesCS6D02G324900/TraesCS2A02G135400/TraesCS2A02G405600/TraesCS3B02G204500/TraesCS1B02G142700/…
GO:0046914	GO:0046914	F_transition metal ion binding	126	0.389868	1.27973	0.0561123	0.865542	0.858558	11642	tags=25%, list=16%, signal=21%	TraesCS2B02G569800/TraesCS1D02G234000/TraesCS3B02G140300/TraesCS2D02G330100/TraesCS3B02G593700/TraesCS1B02G074100/TraesCS2A02G333000/TraesCS2B02G569300/TraesCS5A02G475200/TraesCS2B02G569200/TraesCS2A02G332400/TraesCS2B02G569600/TraesCS2A02G539000/TraesCS2B02G186900/TraesCS3B02G475400/TraesCS5A02G244000/TraesCS2A02G539600/TraesCS2D02G541200/TraesCS2A02G539300/TraesCS2D02G540000/TraesCS5B02G351200/…
GO:0006955	GO:0006955	P_immune response	54	0.476117	1.35243	0.0663391	0.866399	0.859409	21469	tags=48%, list=30%, signal=34%	TraesCS5B02G018700/TraesCS5A02G234700/TraesCS5D02G241600/TraesCS3B02G370200/TraesCS7A02G359800/TraesCS4D02G015500/TraesCS4A02G296500/TraesCS5D02G447400/TraesCS6D02G259800/TraesCS5B02G466100/TraesCS6D02G104000/TraesCS3D02G332100/TraesCS5B02G300800/TraesCS6B02G143000/TraesCS5B02G208100/TraesCS3A02G139000/TraesCS5D02G027600/TraesCS5B02G444000/TraesCS5A02G501100/TraesCS3A02G338600/TraesCS3A02G087100/…
GO:0019478	GO:0019478	P_D-amino acid catabolic process	8	-0.776483	-1.46761	0.0665281	0.867069	0.860073	316	tags=25%, list=0%, signal=25%	TraesCS5B02G164800/TraesCS2A02G226600
GO:0032119	GO:0032119	P_sequestering of zinc ion	4	-0.861684	-1.43924	0.0673684	0.869996	0.862977	3268	tags=50%, list=5%, signal=48%	TraesCS3D02G346900/TraesCS2B02G520900
GO:0043181	GO:0043181	P_vacuolar sequestering	4	-0.861684	-1.43924	0.0673684	0.869996	0.862977	3268	tags=50%, list=5%, signal=48%	TraesCS3D02G346900/TraesCS2B02G520900
GO:0004112	GO:0004112	F_cyclic-nucleotide phosphodiesterase activity	4	-0.861106	-1.43827	0.0673684	0.869996	0.862977	53	tags=50%, list=0%, signal=50%	TraesCS1D02G340700/TraesCS1B02G351000
GO:0010222	GO:0010222	P_stem vascular tissue pattern formation	31	0.549318	1.41974	0.0677201	0.869996	0.862977	17882	tags=39%, list=25%, signal=29%	TraesCS7B02G490800/TraesCS7B02G490700/TraesCS1B02G181300/TraesCS4B02G272400/TraesCS1D02G161500/TraesCS4A02G315900/TraesCS7B02G280300/TraesCS7A02G071700/TraesCS7D02G067300/TraesCS4D02G271500/TraesCS4A02G032900/TraesCS2D02G370400
GO:0042754	GO:0042754	P_negative regulation of circadian rhythm	80	-0.477161	-1.35216	0.0676568	0.869996	0.862977	13085	tags=30%, list=18%, signal=25%	TraesCS3B02G257900/TraesCS5B02G269400/TraesCS7B02G052700/TraesCS5D02G278800/TraesCS5B02G268200/TraesCS4D02G343400/TraesCS5D02G168400/TraesCS7A02G396100/TraesCS5A02G268800/TraesCS5B02G268700/TraesCS5D02G276500/TraesCS5B02G269500/TraesCS7A02G395800/TraesCS6A02G381700/TraesCS5D02G277400/TraesCS5A02G268300/TraesCS5B02G268100/TraesCS5B02G546700/TraesCS5A02G269200/TraesCS5A02G268200/TraesCS6D02G369500/…
GO:0008234	GO:0008234	F_cysteine-type peptidase activity	101	-0.45213	-1.32724	0.0675039	0.869996	0.862977	3704	tags=16%, list=5%, signal=15%	TraesCS6B02G054200/TraesCS6B02G088600/TraesCS6D02G045100/TraesCS2B02G576000/TraesCS3D02G288300/TraesCS7A02G065700/TraesCS6A02G039900/TraesCS4A02G422300/TraesCS6D02G039600/TraesCS7D02G060100/TraesCS2B02G123600/TraesCS7A02G537400/TraesCS2D02G551500/TraesCS4A02G352000/TraesCS6A02G034000/TraesCS2B02G581000
GO:0016485	GO:0016485	P_protein processing	103	-0.44677	-1.31515	0.0672926	0.869996	0.862977	7587	tags=10%, list=11%, signal=9%	TraesCS3D02G273600/TraesCS1A02G315600/TraesCS2B02G419100/TraesCS2D02G398500/TraesCS7B02G374300/TraesCS2A02G584900/TraesCS1B02G352400/TraesCS1A02G340100/TraesCS4B02G393100/TraesCS4B02G028500
GO:0000389	GO:0000389	P_mRNA 3'-splice site recognition	7	-0.810992	-1.50401	0.0747594	0.873166	0.866121	1785	tags=29%, list=3%, signal=28%	TraesCS3B02G566900/TraesCS3B02G211900
GO:0015853	GO:0015853	P_adenine transport	6	-0.82079	-1.48226	0.0772443	0.873166	0.866121	12758	tags=100%, list=18%, signal=82%	TraesCS1A02G059200/TraesCS1D02G060600/TraesCS4D02G074900/TraesCS1B02G077600/TraesCS4B02G076400
GO:0015854	GO:0015854	P_guanine transport	6	-0.82079	-1.48226	0.0772443	0.873166	0.866121	12758	tags=100%, list=18%, signal=82%	TraesCS1A02G059200/TraesCS1D02G060600/TraesCS4D02G074900/TraesCS1B02G077600/TraesCS4B02G076400
GO:0010081	GO:0010081	P_regulation of inflorescence meristem growth	6	-0.820607	-1.48193	0.0772443	0.873166	0.866121	12771	tags=100%, list=18%, signal=82%	TraesCS3B02G349300/TraesCS3D02G314100/TraesCS3A02G317100/TraesCS5D02G435600/TraesCS5B02G429500
GO:0003857	GO:0003857	F_3-hydroxyacyl-CoA dehydrogenase activity	17	0.659435	1.47598	0.0715337	0.873166	0.866121	219	tags=6%, list=0%, signal=6%	TraesCS1B02G243300
GO:0047501	GO:0047501	F_(+)-neomenthol dehydrogenase activity	12	0.705303	1.47278	0.069783	0.873166	0.866121	19820	tags=83%, list=28%, signal=60%	TraesCS1B02G437500/TraesCS2D02G099300/TraesCS2A02G100000/TraesCS1D02G415900/TraesCS2D02G099500/TraesCS1A02G408800/TraesCS2B02G117000/TraesCS2B02G116700/TraesCS2A02G099800/TraesCS2D02G367400
GO:0047504	GO:0047504	F_(-)-menthol dehydrogenase activity	12	0.705303	1.47278	0.069783	0.873166	0.866121	19820	tags=83%, list=28%, signal=60%	TraesCS1B02G437500/TraesCS2D02G099300/TraesCS2A02G100000/TraesCS1D02G415900/TraesCS2D02G099500/TraesCS1A02G408800/TraesCS2B02G117000/TraesCS2B02G116700/TraesCS2A02G099800/TraesCS2D02G367400
GO:0080145	GO:0080145	P_cysteine homeostasis	16	0.666303	1.46972	0.0709062	0.873166	0.866121	19463	tags=62%, list=27%, signal=45%	TraesCS5B02G018700/TraesCS3B02G370200/TraesCS7D02G096700/TraesCS7A02G359800/TraesCS7A02G102700/TraesCS3D02G332100/TraesCS5B02G300800/TraesCS5D02G027600/TraesCS3A02G338600/TraesCS3A02G087100
GO:0000152	GO:0000152	C_nuclear ubiquitin ligase complex	14	-0.704995	-1.46707	0.0730769	0.873166	0.866121	10260	tags=36%, list=14%, signal=31%	TraesCS4A02G108800/TraesCS3B02G544700/TraesCS3B02G544400/TraesCS3D02G491900/TraesCS3D02G491800
GO:0010450	GO:0010450	P_inflorescence meristem growth	9	0.734348	1.45974	0.0720627	0.873166	0.866121	11179	tags=56%, list=16%, signal=47%	TraesCS1B02G203800/TraesCS2D02G382700/TraesCS1A02G176300/TraesCS1D02G162600/TraesCS2A02G386200
GO:0008692	GO:0008692	F_3-hydroxybutyryl-CoA epimerase activity	16	0.661331	1.45875	0.0801834	0.873166	0.866121	219	tags=6%, list=0%, signal=6%	TraesCS1B02G243300
GO:0015689	GO:0015689	P_molybdate ion transport	9	-0.758602	-1.45868	0.0735586	0.873166	0.866121	112	tags=22%, list=0%, signal=22%	TraesCS7B02G219200/TraesCS4D02G333900
GO:0046208	GO:0046208	P_spermine catabolic process	12	0.697922	1.45737	0.0825869	0.873166	0.866121	16478	tags=67%, list=23%, signal=51%	TraesCS2D02G467300/TraesCS7D02G375700/TraesCS2B02G579000/TraesCS2D02G549200/TraesCS2A02G548200/TraesCS2A02G548100/TraesCS7B02G280700/TraesCS2D02G549300
GO:0046592	GO:0046592	F_polyamine oxidase activity	12	0.697922	1.45737	0.0825869	0.873166	0.866121	16478	tags=67%, list=23%, signal=51%	TraesCS2D02G467300/TraesCS7D02G375700/TraesCS2B02G579000/TraesCS2D02G549200/TraesCS2A02G548200/TraesCS2A02G548100/TraesCS7B02G280700/TraesCS2D02G549300
GO:0052894	GO:0052894	F_norspermine:oxygen oxidoreductase activity	12	0.697922	1.45737	0.0825869	0.873166	0.866121	16478	tags=67%, list=23%, signal=51%	TraesCS2D02G467300/TraesCS7D02G375700/TraesCS2B02G579000/TraesCS2D02G549200/TraesCS2A02G548200/TraesCS2A02G548100/TraesCS7B02G280700/TraesCS2D02G549300
GO:0052895	GO:0052895	F_N1-acetylspermine:oxygen oxidoreductase (N1-acetylspermidine-forming) activity	12	0.697922	1.45737	0.0825869	0.873166	0.866121	16478	tags=67%, list=23%, signal=51%	TraesCS2D02G467300/TraesCS7D02G375700/TraesCS2B02G579000/TraesCS2D02G549200/TraesCS2A02G548200/TraesCS2A02G548100/TraesCS7B02G280700/TraesCS2D02G549300
GO:0052901	GO:0052901	F_spermine:oxygen oxidoreductase (spermidine-forming) activity	12	0.697922	1.45737	0.0825869	0.873166	0.866121	16478	tags=67%, list=23%, signal=51%	TraesCS2D02G467300/TraesCS7D02G375700/TraesCS2B02G579000/TraesCS2D02G549200/TraesCS2A02G548200/TraesCS2A02G548100/TraesCS7B02G280700/TraesCS2D02G549300
GO:0051762	GO:0051762	P_sesquiterpene biosynthetic process	13	-0.707931	-1.45663	0.0791506	0.873166	0.866121	6025	tags=38%, list=8%, signal=35%	TraesCS4A02G055600/TraesCS2D02G138400/TraesCS2D02G005000/TraesCS6D02G170200/TraesCS5B02G014800
GO:0080051	GO:0080051	P_cutin transport	12	0.695686	1.4527	0.0851477	0.873166	0.866121	7309	tags=33%, list=10%, signal=30%	TraesCS7B02G490800/TraesCS7B02G490700/TraesCS1B02G181300/TraesCS1D02G161500
GO:0080172	GO:0080172	P_petal epidermis patterning	12	0.695686	1.4527	0.0851477	0.873166	0.866121	7309	tags=33%, list=10%, signal=30%	TraesCS7B02G490800/TraesCS7B02G490700/TraesCS1B02G181300/TraesCS1D02G161500
GO:0019918	GO:0019918	P_peptidyl-arginine methylation, to symmetrical-dimethyl arginine	6	-0.804211	-1.45232	0.085595	0.873166	0.866121	8725	tags=33%, list=12%, signal=29%	TraesCS4A02G481700/TraesCS7D02G011700
GO:0004640	GO:0004640	F_phosphoribosylanthranilate isomerase activity	12	0.694925	1.45111	0.0864281	0.873166	0.866121	13678	tags=58%, list=19%, signal=47%	TraesCS5B02G166300/TraesCS7D02G337900/TraesCS7D02G501700/TraesCS7A02G341700/TraesCS7B02G241200/TraesCS5D02G173900/TraesCS5A02G169500
GO:0042284	GO:0042284	F_sphingolipid delta-4 desaturase activity	12	0.694653	1.45054	0.0864281	0.873166	0.866121	14644	tags=75%, list=21%, signal=60%	TraesCS7A02G187000/TraesCS7D02G188100/TraesCS2D02G369100/TraesCS2B02G389900/TraesCS7B02G092300/TraesCS7D02G188000/TraesCS6A02G306800/TraesCS7B02G092200/TraesCS6B02G335400
GO:0043813	GO:0043813	F_phosphatidylinositol-3,5-bisphosphate 5-phosphatase activity	12	0.69442	1.45006	0.0864281	0.873166	0.866121	11603	tags=33%, list=16%, signal=28%	TraesCS4A02G006200/TraesCS4A02G244500/TraesCS4D02G069300/TraesCS4B02G070500
GO:0016707	GO:0016707	F_gibberellin 3-beta-dioxygenase activity	5	-0.832866	-1.44954	0.0735294	0.873166	0.866121	1867	tags=60%, list=3%, signal=58%	TraesCS3B02G141800/TraesCS2B02G570800/TraesCS2B02G570900
GO:0008398	GO:0008398	F_sterol 14-demethylase activity	17	0.647324	1.44887	0.08223	0.873166	0.866121	7110	tags=47%, list=10%, signal=42%	TraesCS2A02G008200/TraesCS5A02G004600/TraesCS5A02G004700/TraesCS5A02G004500/TraesCS2B02G029200/TraesCS5D02G012000/TraesCS5D02G012100/TraesCS5D02G012300
GO:0002084	GO:0002084	P_protein depalmitoylation	16	0.656478	1.44804	0.0881353	0.873166	0.866121	16009	tags=50%, list=22%, signal=39%	TraesCS4B02G358000/TraesCS4D02G351500/TraesCS1B02G463000/TraesCS3B02G193000/TraesCS3D02G233300/TraesCS3B02G249600/TraesCS3A02G127800/TraesCS1A02G428100
GO:0016104	GO:0016104	P_triterpenoid biosynthetic process	9	-0.747805	-1.43792	0.0795229	0.873166	0.866121	9258	tags=67%, list=13%, signal=58%	TraesCS5A02G269300/TraesCS5D02G277500/TraesCS5B02G269600/TraesCS6D02G258300/TraesCS6B02G306000/TraesCS6A02G277800
GO:0042282	GO:0042282	F_hydroxymethylglutaryl-CoA reductase activity	9	-0.747805	-1.43792	0.0795229	0.873166	0.866121	9258	tags=67%, list=13%, signal=58%	TraesCS5A02G269300/TraesCS5D02G277500/TraesCS5B02G269600/TraesCS6D02G258300/TraesCS6B02G306000/TraesCS6A02G277800
GO:0050688	GO:0050688	P_regulation of defense response to virus	9	-0.747706	-1.43773	0.0795229	0.873166	0.866121	5360	tags=56%, list=8%, signal=51%	TraesCS5A02G115400/TraesCS7A02G371100/TraesCS4A02G495800/TraesCS7A02G002800/TraesCS3D02G366200
GO:0033984	GO:0033984	F_indole-3-glycerol-phosphate lyase activity	12	-0.705776	-1.43529	0.0792453	0.873166	0.866121	5010	tags=42%, list=7%, signal=39%	TraesCS3D02G038500/TraesCS1D02G437700/TraesCS3A02G041800/TraesCS3B02G041900/TraesCS5B02G444600
GO:0015908	GO:0015908	P_fatty acid transport	27	0.569543	1.43315	0.0755556	0.873166	0.866121	9547	tags=26%, list=13%, signal=22%	TraesCS7B02G490800/TraesCS7B02G490700/TraesCS1B02G181300/TraesCS1D02G161500/TraesCS2B02G596900/TraesCS1B02G356100/TraesCS1D02G345100
GO:0051499	GO:0051499	F_D-aminoacyl-tRNA deacylase activity	5	-0.822507	-1.43151	0.0861345	0.873166	0.866121	316	tags=40%, list=0%, signal=40%	TraesCS5B02G164800/TraesCS2A02G226600
GO:0004324	GO:0004324	F_ferredoxin-NADP+ reductase activity	11	-0.719512	-1.43074	0.0748031	0.873166	0.866121	1048	tags=45%, list=1%, signal=45%	TraesCS6B02G015000/TraesCS7A02G020500/TraesCS6D02G012200/TraesCS6A02G009200/TraesCS4A02G472500
GO:0004966	GO:0004966	F_galanin receptor activity	22	-0.626091	-1.4305	0.0724907	0.873166	0.866121	10102	tags=27%, list=14%, signal=23%	TraesCS7A02G230000/TraesCS7D02G420000/TraesCS4D02G249600/TraesCS6A02G275600/TraesCS6D02G255900/TraesCS7B02G208600
GO:0009915	GO:0009915	P_phloem sucrose loading	9	-0.7439	-1.43041	0.083499	0.873166	0.866121	11240	tags=78%, list=16%, signal=66%	TraesCS1A02G223300/TraesCS1D02G224900/TraesCS7B02G401900/TraesCS1B02G236600/TraesCS7B02G421600/TraesCS7A02G510700/TraesCS7D02G500100
GO:0070566	GO:0070566	F_adenylyltransferase activity	4	-0.855896	-1.42957	0.0736842	0.873166	0.866121	9130	tags=75%, list=13%, signal=65%	TraesCS1B02G459500/TraesCS3B02G172400/TraesCS1A02G425100
GO:0080123	GO:0080123	F_jasmonate-amino synthetase activity	4	-0.855896	-1.42957	0.0736842	0.873166	0.866121	9130	tags=75%, list=13%, signal=65%	TraesCS1B02G459500/TraesCS3B02G172400/TraesCS1A02G425100
GO:0006069	GO:0006069	P_ethanol oxidation	18	-0.639056	-1.42864	0.0831826	0.873166	0.866121	10810	tags=44%, list=15%, signal=38%	TraesCS4B02G106500/TraesCS1B02G389200/TraesCS4D02G103300/TraesCS4A02G202300/TraesCS4A02G202200/TraesCS1D02G376300/TraesCS4D02G103100/TraesCS1A02G370100
GO:0046292	GO:0046292	P_formaldehyde metabolic process	18	-0.639056	-1.42864	0.0831826	0.873166	0.866121	10810	tags=44%, list=15%, signal=38%	TraesCS4B02G106500/TraesCS1B02G389200/TraesCS4D02G103300/TraesCS4A02G202300/TraesCS4A02G202200/TraesCS1D02G376300/TraesCS4D02G103100/TraesCS1A02G370100
GO:0051903	GO:0051903	F_S-(hydroxymethyl)glutathione dehydrogenase activity	18	-0.639056	-1.42864	0.0831826	0.873166	0.866121	10810	tags=44%, list=15%, signal=38%	TraesCS4B02G106500/TraesCS1B02G389200/TraesCS4D02G103300/TraesCS4A02G202300/TraesCS4A02G202200/TraesCS1D02G376300/TraesCS4D02G103100/TraesCS1A02G370100
GO:0080007	GO:0080007	F_S-nitrosoglutathione reductase activity	18	-0.639056	-1.42864	0.0831826	0.873166	0.866121	10810	tags=44%, list=15%, signal=38%	TraesCS4B02G106500/TraesCS1B02G389200/TraesCS4D02G103300/TraesCS4A02G202300/TraesCS4A02G202200/TraesCS1D02G376300/TraesCS4D02G103100/TraesCS1A02G370100
GO:0000221	GO:0000221	C_vacuolar proton-transporting V-type ATPase, V1 domain	9	-0.742111	-1.42697	0.0874751	0.873166	0.866121	1404	tags=22%, list=2%, signal=22%	TraesCS4B02G097800/TraesCS1D02G449200
GO:0010159	GO:0010159	P_specification of organ position	6	0.786856	1.4264	0.0688337	0.873166	0.866121	11179	tags=83%, list=16%, signal=70%	TraesCS1B02G203800/TraesCS2D02G382700/TraesCS1A02G176300/TraesCS1D02G162600/TraesCS2A02G386200
GO:0051502	GO:0051502	P_diterpene phytoalexin biosynthetic process	7	0.752739	1.42558	0.074856	0.873166	0.866121	5927	tags=57%, list=8%, signal=52%	TraesCS2A02G027700/TraesCS2D02G030000/TraesCS2D02G029700/TraesCS2D02G029900
GO:0042834	GO:0042834	F_peptidoglycan binding	13	0.667074	1.42483	0.0702479	0.873166	0.866121	6244	tags=38%, list=9%, signal=35%	TraesCS5A02G234700/TraesCS5A02G347800/TraesCS5B02G348800/TraesCS5D02G241600/TraesCS5D02G354000
GO:0005950	GO:0005950	C_anthranilate synthase complex	9	0.716526	1.42431	0.0681363	0.873166	0.866121	135	tags=11%, list=0%, signal=11%	TraesCS2D02G468300
GO:0042318	GO:0042318	P_penicillin biosynthetic process	5	0.805006	1.42401	0.0760456	0.873166	0.866121	11004	tags=40%, list=15%, signal=34%	TraesCS3B02G174300/TraesCS2A02G404200
GO:0004096	GO:0004096	F_catalase activity	27	0.565568	1.42314	0.08	0.873166	0.866121	7703	tags=22%, list=11%, signal=20%	TraesCS1D02G137900/TraesCS2D02G070500/TraesCS2D02G333600/TraesCS2A02G329200/TraesCS2B02G087400/TraesCS6A02G041700
GO:0052683	GO:0052683	F_(Z)-gamma-bisabolene synthase activity	10	-0.723127	-1.4228	0.0803922	0.873166	0.866121	6025	tags=50%, list=8%, signal=46%	TraesCS4A02G055600/TraesCS2D02G138400/TraesCS2D02G005000/TraesCS6D02G170200/TraesCS5B02G014800
GO:0080016	GO:0080016	F_(-)-E-beta-caryophyllene synthase activity	10	-0.723127	-1.4228	0.0803922	0.873166	0.866121	6025	tags=50%, list=8%, signal=46%	TraesCS4A02G055600/TraesCS2D02G138400/TraesCS2D02G005000/TraesCS6D02G170200/TraesCS5B02G014800
GO:0080017	GO:0080017	F_alpha-humulene synthase activity	10	-0.723127	-1.4228	0.0803922	0.873166	0.866121	6025	tags=50%, list=8%, signal=46%	TraesCS4A02G055600/TraesCS2D02G138400/TraesCS2D02G005000/TraesCS6D02G170200/TraesCS5B02G014800
GO:0004689	GO:0004689	F_phosphorylase kinase activity	22	-0.621904	-1.42094	0.0780669	0.873166	0.866121	12528	tags=55%, list=18%, signal=45%	TraesCS3A02G334200/TraesCS5B02G413900/TraesCS3B02G365200/TraesCS7D02G431000/TraesCS5D02G419000/TraesCS3D02G327700/TraesCS4B02G321800/TraesCS7A02G441800/TraesCS4B02G019400/TraesCS7A02G267000/TraesCS5A02G490200/TraesCS4D02G318400
GO:0005964	GO:0005964	C_phosphorylase kinase complex	22	-0.621904	-1.42094	0.0780669	0.873166	0.866121	12528	tags=55%, list=18%, signal=45%	TraesCS3A02G334200/TraesCS5B02G413900/TraesCS3B02G365200/TraesCS7D02G431000/TraesCS5D02G419000/TraesCS3D02G327700/TraesCS4B02G321800/TraesCS7A02G441800/TraesCS4B02G019400/TraesCS7A02G267000/TraesCS5A02G490200/TraesCS4D02G318400
GO:0050891	GO:0050891	P_multicellular organismal water homeostasis	17	0.634831	1.42091	0.0752212	0.873166	0.866121	5724	tags=29%, list=8%, signal=27%	TraesCS1B02G455100/TraesCS1B02G147400/TraesCS3A02G151400/TraesCS1B02G456200/TraesCS1D02G432900
GO:0005253	GO:0005253	F_anion channel activity	6	0.783761	1.42079	0.0707457	0.873166	0.866121	11473	tags=50%, list=16%, signal=42%	TraesCS7D02G221900/TraesCS7A02G220200/TraesCS7B02G127200
GO:0080127	GO:0080127	P_fruit septum development	13	0.663964	1.41819	0.0785124	0.873166	0.866121	6782	tags=38%, list=10%, signal=35%	TraesCS7D02G078900/TraesCS4A02G382200/TraesCS7D02G079000/TraesCS7A02G083800/TraesCS7D02G078800
GO:0004181	GO:0004181	F_metallocarboxypeptidase activity	27	-0.59474	-1.41752	0.0724638	0.873166	0.866121	7350	tags=22%, list=10%, signal=20%	TraesCS1A02G263600/TraesCS1D02G263700/TraesCS5D02G435600/TraesCS5B02G429500/TraesCS5A02G295600/TraesCS4B02G028500
GO:0019500	GO:0019500	P_cyanide catabolic process	13	0.663377	1.41693	0.0785124	0.873166	0.866121	21469	tags=69%, list=30%, signal=48%	TraesCS5B02G018700/TraesCS3B02G370200/TraesCS7A02G359800/TraesCS3D02G332100/TraesCS5B02G300800/TraesCS5D02G027600/TraesCS3A02G338600/TraesCS3A02G087100/TraesCS3D02G087300
GO:0044540	GO:0044540	F_L-cystine L-cysteine-lyase (deaminating)	13	0.663377	1.41693	0.0785124	0.873166	0.866121	21469	tags=69%, list=30%, signal=48%	TraesCS5B02G018700/TraesCS3B02G370200/TraesCS7A02G359800/TraesCS3D02G332100/TraesCS5B02G300800/TraesCS5D02G027600/TraesCS3A02G338600/TraesCS3A02G087100/TraesCS3D02G087300
GO:0050017	GO:0050017	F_L-3-cyanoalanine synthase activity	13	0.663377	1.41693	0.0785124	0.873166	0.866121	21469	tags=69%, list=30%, signal=48%	TraesCS5B02G018700/TraesCS3B02G370200/TraesCS7A02G359800/TraesCS3D02G332100/TraesCS5B02G300800/TraesCS5D02G027600/TraesCS3A02G338600/TraesCS3A02G087100/TraesCS3D02G087300
GO:0090322	GO:0090322	P_regulation of superoxide metabolic process	13	0.663377	1.41693	0.0785124	0.873166	0.866121	21469	tags=69%, list=30%, signal=48%	TraesCS5B02G018700/TraesCS3B02G370200/TraesCS7A02G359800/TraesCS3D02G332100/TraesCS5B02G300800/TraesCS5D02G027600/TraesCS3A02G338600/TraesCS3A02G087100/TraesCS3D02G087300
GO:0055091	GO:0055091	P_phospholipid homeostasis	4	0.847143	1.41644	0.0759013	0.873166	0.866121	1563	tags=25%, list=2%, signal=24%	TraesCS5A02G338900
GO:0070328	GO:0070328	P_triglyceride homeostasis	4	0.847143	1.41644	0.0759013	0.873166	0.866121	1563	tags=25%, list=2%, signal=24%	TraesCS5A02G338900
GO:0048479	GO:0048479	P_style development	14	0.651695	1.41613	0.0726141	0.873166	0.866121	11150	tags=50%, list=16%, signal=42%	TraesCS3A02G491500/TraesCS4D02G245300/TraesCS7D02G400000/TraesCS4B02G245900/TraesCS7B02G306300/TraesCS4A02G058800/TraesCS7A02G406300
GO:0033198	GO:0033198	P_response to ATP	25	-0.601683	-1.41464	0.0723562	0.873166	0.866121	6449	tags=52%, list=9%, signal=47%	TraesCS3A02G182900/TraesCS5D02G222100/TraesCS5B02G212100/TraesCS3D02G347900/TraesCS1D02G284900/TraesCS5A02G093600/TraesCS5B02G099700/TraesCS5B02G299000/TraesCS5D02G105900/TraesCS1A02G290700/TraesCS5D02G306400/TraesCS1D02G289300/TraesCS5A02G301700
GO:0000179	GO:0000179	F_rRNA (adenine-N6,N6-)-dimethyltransferase activity	10	-0.71864	-1.41397	0.0882353	0.873166	0.866121	660	tags=20%, list=1%, signal=20%	TraesCS2D02G231300/TraesCS2A02G225400
GO:0046513	GO:0046513	P_ceramide biosynthetic process	22	0.584446	1.4139	0.0883621	0.873166	0.866121	10009	tags=27%, list=14%, signal=23%	TraesCS5A02G205900/TraesCS6B02G319400/TraesCS2B02G399000/TraesCS2D02G369100/TraesCS2B02G389900/TraesCS6A02G289300
GO:0080132	GO:0080132	F_fatty acid alpha-hydroxylase activity	13	0.661834	1.41364	0.0805785	0.873166	0.866121	3964	tags=23%, list=6%, signal=22%	TraesCS2D02G490500/TraesCS5D02G424200/TraesCS5B02G418800
GO:0103075	GO:0103075	F_indole-3-pyruvate monooxygenase activity	4	0.845415	1.41355	0.0777989	0.873166	0.866121	6492	tags=75%, list=9%, signal=68%	TraesCS2D02G535100/TraesCS2A02G011500/TraesCS2B02G010100
GO:0030943	GO:0030943	F_mitochondrion targeting sequence binding	15	0.645976	1.41346	0.0792291	0.873166	0.866121	25201	tags=100%, list=35%, signal=65%	TraesCS7A02G331100/TraesCS3B02G181500/TraesCS1A02G390200/TraesCS3D02G269700/TraesCS3A02G270000/TraesCS3B02G303900/TraesCS3A02G155200/TraesCS3D02G162700/TraesCS7D02G339300/TraesCS7B02G242800/TraesCS2D02G262000/TraesCS1B02G418400/TraesCS1D02G398400/TraesCS2B02G280200/TraesCS2A02G262000
GO:1904526	GO:1904526	P_regulation of microtubule binding	9	0.710466	1.41227	0.0721443	0.873166	0.866121	17388	tags=67%, list=24%, signal=50%	TraesCS1A02G228100/TraesCS1D02G229600/TraesCS1B02G242400/TraesCS1D02G229700/TraesCS1D02G230000/TraesCS1A02G228000
GO:0030118	GO:0030118	C_clathrin coat	30	-0.576683	-1.41156	0.0698925	0.873166	0.866121	1808	tags=30%, list=3%, signal=29%	TraesCS5B02G053300/TraesCS6B02G407500/TraesCS3D02G259000/TraesCS1A02G369700/TraesCS6D02G354100/TraesCS6A02G370500/TraesCS4A02G227800/TraesCS1B02G044800/TraesCS5B02G239400
GO:0004445	GO:0004445	F_inositol-polyphosphate 5-phosphatase activity	28	0.552206	1.4112	0.0723684	0.873166	0.866121	13262	tags=39%, list=19%, signal=32%	TraesCS5B02G434000/TraesCS4B02G129000/TraesCS4A02G244500/TraesCS1D02G305500/TraesCS4B02G221300/TraesCS4B02G017400/TraesCS4A02G189600/TraesCS4D02G069300/TraesCS4B02G070500/TraesCS4D02G123400/TraesCS4A02G296200
GO:0034485	GO:0034485	F_phosphatidylinositol-3,4,5-trisphosphate 5-phosphatase activity	28	0.552206	1.4112	0.0723684	0.873166	0.866121	13262	tags=39%, list=19%, signal=32%	TraesCS5B02G434000/TraesCS4B02G129000/TraesCS4A02G244500/TraesCS1D02G305500/TraesCS4B02G221300/TraesCS4B02G017400/TraesCS4A02G189600/TraesCS4D02G069300/TraesCS4B02G070500/TraesCS4D02G123400/TraesCS4A02G296200
GO:0007052	GO:0007052	P_mitotic spindle organization	25	-0.599906	-1.41046	0.0742115	0.873166	0.866121	16992	tags=48%, list=24%, signal=37%	TraesCS3B02G126500/TraesCS5D02G496100/TraesCS6B02G254600/TraesCS3D02G109700/TraesCS1D02G245500/TraesCS5D02G500200/TraesCS3A02G107900/TraesCS5A02G401900/TraesCS6A02G227100/TraesCS5A02G393500/TraesCS1A02G314000/TraesCS5A02G482600
GO:0004941	GO:0004941	F_beta2-adrenergic receptor activity	3	-0.882846	-1.41021	0.0718686	0.873166	0.866121	8340	tags=100%, list=12%, signal=88%	TraesCS6D02G222500/TraesCS6A02G240200
GO:0000989	GO:0000989	F_transcription factor activity, transcription factor binding	36	-0.558779	-1.40968	0.0742049	0.873166	0.866121	15189	tags=42%, list=21%, signal=33%	TraesCS3D02G482600/TraesCS7A02G132100/TraesCS7D02G103300/TraesCS2A02G532900/TraesCS4B02G043100/TraesCS6A02G143900/TraesCS7A02G108400/TraesCS2B02G406600/TraesCS3A02G487500/TraesCS7B02G032800/TraesCS7D02G131700/TraesCS6B02G172300/TraesCS7D02G379900/TraesCS7A02G383400/TraesCS6D02G133100
GO:0043668	GO:0043668	C_exine	4	0.842802	1.40918	0.085389	0.873166	0.866121	9085	tags=75%, list=13%, signal=65%	TraesCS1B02G168500/TraesCS1D02G147900/TraesCS1A02G150900
GO:0033897	GO:0033897	F_ribonuclease T2 activity	22	-0.616176	-1.40785	0.0873606	0.873166	0.866121	3783	tags=27%, list=5%, signal=26%	TraesCS1B02G170100/TraesCS2D02G163200/TraesCS1D02G149700/TraesCS1A02G152800/TraesCS1D02G149800/TraesCS1A02G152600
GO:0004170	GO:0004170	F_dUTP diphosphatase activity	6	0.776116	1.40693	0.0860421	0.873166	0.866121	9866	tags=67%, list=14%, signal=57%	TraesCS5A02G015500/TraesCS4A02G293900/TraesCS5B02G013800/TraesCS4B02G019800
GO:0006226	GO:0006226	P_dUMP biosynthetic process	6	0.776116	1.40693	0.0860421	0.873166	0.866121	9866	tags=67%, list=14%, signal=57%	TraesCS5A02G015500/TraesCS4A02G293900/TraesCS5B02G013800/TraesCS4B02G019800
GO:0046081	GO:0046081	P_dUTP catabolic process	6	0.776116	1.40693	0.0860421	0.873166	0.866121	9866	tags=67%, list=14%, signal=57%	TraesCS5A02G015500/TraesCS4A02G293900/TraesCS5B02G013800/TraesCS4B02G019800
GO:1901970	GO:1901970	P_positive regulation of mitotic sister chromatid separation	3	-0.880384	-1.40627	0.0718686	0.873166	0.866121	5077	tags=67%, list=7%, signal=62%	TraesCS2A02G277500/TraesCS6D02G306100
GO:0046873	GO:0046873	F_metal ion transmembrane transporter activity	26	-0.594571	-1.40466	0.0739372	0.873166	0.866121	4179	tags=27%, list=6%, signal=25%	TraesCS7A02G310600/TraesCS5A02G256100/TraesCS7A02G420200/TraesCS7D02G412900/TraesCS7B02G321200/TraesCS3A02G215500/TraesCS3B02G269800
GO:0043879	GO:0043879	F_glycolate transmembrane transporter activity	3	-0.878712	-1.4036	0.0759754	0.873166	0.866121	1315	tags=100%, list=2%, signal=98%	TraesCS1A02G196500/TraesCS1D02G200000
GO:0097339	GO:0097339	P_glycolate transmembrane transport	3	-0.878712	-1.4036	0.0759754	0.873166	0.866121	1315	tags=100%, list=2%, signal=98%	TraesCS1A02G196500/TraesCS1D02G200000
GO:1901974	GO:1901974	F_glycerate transmembrane transporter activity	3	-0.878712	-1.4036	0.0759754	0.873166	0.866121	1315	tags=100%, list=2%, signal=98%	TraesCS1A02G196500/TraesCS1D02G200000
GO:1901975	GO:1901975	P_glycerate transmembrane transport	3	-0.878712	-1.4036	0.0759754	0.873166	0.866121	1315	tags=100%, list=2%, signal=98%	TraesCS1A02G196500/TraesCS1D02G200000
GO:0070988	GO:0070988	P_demethylation	14	0.645697	1.4031	0.0850622	0.873166	0.866121	7110	tags=50%, list=10%, signal=45%	TraesCS2A02G008200/TraesCS5A02G004600/TraesCS5A02G004700/TraesCS5A02G004500/TraesCS5D02G012000/TraesCS5D02G012100/TraesCS5D02G012300
GO:0008474	GO:0008474	F_palmitoyl-(protein) hydrolase activity	23	0.572661	1.40153	0.0858369	0.873166	0.866121	16009	tags=35%, list=22%, signal=27%	TraesCS4B02G358000/TraesCS4D02G351500/TraesCS1B02G463000/TraesCS3B02G193000/TraesCS3D02G233300/TraesCS3B02G249600/TraesCS3A02G127800/TraesCS1A02G428100
GO:0005283	GO:0005283	F_sodium:amino acid symporter activity	3	-0.877027	-1.40091	0.0780287	0.873166	0.866121	8754	tags=100%, list=12%, signal=88%	TraesCS5B02G126000/TraesCS5D02G134500
GO:0008121	GO:0008121	F_ubiquinol-cytochrome-c reductase activity	29	-0.575483	-1.40045	0.0734767	0.873166	0.866121	8554	tags=21%, list=12%, signal=18%	TraesCS1A02G312000/TraesCS2B02G201500/TraesCS2D02G182500/TraesCS2A02G175100/TraesCS7B02G041000/TraesCS6A02G202900
GO:0033215	GO:0033215	P_iron assimilation by reduction and transport	3	-0.872699	-1.394	0.0821355	0.873166	0.866121	9062	tags=100%, list=13%, signal=87%	TraesCS2A02G396000/TraesCS2D02G393700
GO:0016759	GO:0016759	F_cellulose synthase activity	35	0.519578	1.39336	0.0698198	0.873166	0.866121	9460	tags=29%, list=13%, signal=25%	TraesCS3B02G540800/TraesCS1D02G334400/TraesCS7D02G389500/TraesCS7D02G389100/TraesCS7A02G394100/TraesCS7B02G296000/TraesCS5A02G472500/TraesCS6D02G158600/TraesCS6B02G197200/TraesCS5D02G485100
GO:0071493	GO:0071493	P_cellular response to UV-B	25	0.562616	1.39317	0.0842333	0.873166	0.866121	9456	tags=24%, list=13%, signal=21%	TraesCS7B02G206500/TraesCS7B02G197300/TraesCS7D02G303000/TraesCS3B02G280100/TraesCS7A02G306300/TraesCS6B02G281800
GO:0016714	GO:0016714	F_oxidoreductase activity, acting on paired donors, with incorporation or reduction of molecular oxygen, reduced pteridine as one donor, and incorporation of one atom of oxygen	3	-0.870942	-1.39119	0.0841889	0.873166	0.866121	9187	tags=100%, list=13%, signal=87%	TraesCS5A02G186800/TraesCS5B02G185200
GO:2000070	GO:2000070	P_regulation of response to water deprivation	40	-0.54051	-1.39065	0.0715532	0.873166	0.866121	13600	tags=32%, list=19%, signal=26%	TraesCS3D02G543400/TraesCS5B02G406400/TraesCS2D02G397500/TraesCS5D02G411900/TraesCS4B02G135700/TraesCS5A02G401700/TraesCS5A02G312200/TraesCS4D02G130400/TraesCS6B02G263800/TraesCS6A02G235100/TraesCS4B02G067900/TraesCS2B02G417900/TraesCS6D02G217800
GO:0052902	GO:0052902	F_spermidine:oxygen oxidoreductase (3-aminopropanal-forming) activity	9	0.699147	1.38977	0.0841683	0.873166	0.866121	16478	tags=67%, list=23%, signal=51%	TraesCS2D02G467300/TraesCS2B02G579000/TraesCS2D02G549200/TraesCS2A02G548200/TraesCS2A02G548100/TraesCS2D02G549300
GO:0052903	GO:0052903	F_N1-acetylspermine:oxygen oxidoreductase (3-acetamidopropanal-forming) activity	9	0.699147	1.38977	0.0841683	0.873166	0.866121	16478	tags=67%, list=23%, signal=51%	TraesCS2D02G467300/TraesCS2B02G579000/TraesCS2D02G549200/TraesCS2A02G548200/TraesCS2A02G548100/TraesCS2D02G549300
GO:0052904	GO:0052904	F_N1-acetylspermidine:oxygen oxidoreductase (3-acetamidopropanal-forming) activity	9	0.699147	1.38977	0.0841683	0.873166	0.866121	16478	tags=67%, list=23%, signal=51%	TraesCS2D02G467300/TraesCS2B02G579000/TraesCS2D02G549200/TraesCS2A02G548200/TraesCS2A02G548100/TraesCS2D02G549300
GO:0015097	GO:0015097	F_mercury ion transmembrane transporter activity	26	0.554957	1.38696	0.0824295	0.873166	0.866121	13872	tags=42%, list=19%, signal=34%	TraesCS1D02G234000/TraesCS3B02G322900/TraesCS5A02G475200/TraesCS1A02G091600/TraesCS1B02G119400/TraesCS5A02G516900/TraesCS5B02G488200/TraesCS4D02G343300/TraesCS7B02G382300/TraesCS6D02G153600/TraesCS1B02G371000
GO:0015694	GO:0015694	P_mercury ion transport	26	0.554957	1.38696	0.0824295	0.873166	0.866121	13872	tags=42%, list=19%, signal=34%	TraesCS1D02G234000/TraesCS3B02G322900/TraesCS5A02G475200/TraesCS1A02G091600/TraesCS1B02G119400/TraesCS5A02G516900/TraesCS5B02G488200/TraesCS4D02G343300/TraesCS7B02G382300/TraesCS6D02G153600/TraesCS1B02G371000
GO:0010078	GO:0010078	P_maintenance of root meristem identity	43	-0.530264	-1.38608	0.0778342	0.873166	0.866121	1742	tags=14%, list=2%, signal=14%	TraesCS1A02G113600/TraesCS1A02G233800/TraesCS1B02G133500/TraesCS7A02G179400/TraesCS1A02G113400/TraesCS1D02G114800
GO:0008479	GO:0008479	F_queuine tRNA-ribosyltransferase activity	8	0.706907	1.38561	0.0882917	0.873166	0.866121	9083	tags=38%, list=13%, signal=33%	TraesCS5D02G256000/TraesCS5D02G443400/TraesCS5A02G248800
GO:0005118	GO:0005118	F_sevenless binding	3	0.875602	1.38555	0.0699029	0.873166	0.866121	1459	tags=33%, list=2%, signal=33%	TraesCS1B02G147400
GO:0080130	GO:0080130	F_L-phenylalanine:2-oxoglutarate aminotransferase activity	38	-0.543209	-1.38512	0.0766551	0.873166	0.866121	9982	tags=29%, list=14%, signal=25%	TraesCS3B02G331100/TraesCS7D02G369300/TraesCS3A02G305400/TraesCS7A02G353500/TraesCS1D02G289800/TraesCS1B02G300600/TraesCS1A02G113600/TraesCS1B02G133500/TraesCS7A02G179400/TraesCS1A02G113400/TraesCS1D02G114800
GO:0019499	GO:0019499	P_cyanide metabolic process	8	0.705303	1.38246	0.0882917	0.873166	0.866121	19819	tags=88%, list=28%, signal=63%	TraesCS6A02G232500/TraesCS6B02G260700/TraesCS6B02G260800/TraesCS6A02G232400/TraesCS6D02G215300/TraesCS6D02G215400/TraesCS6B02G261000
GO:0047427	GO:0047427	F_cyanoalanine nitrilase activity	8	0.705303	1.38246	0.0882917	0.873166	0.866121	19819	tags=88%, list=28%, signal=63%	TraesCS6A02G232500/TraesCS6B02G260700/TraesCS6B02G260800/TraesCS6A02G232400/TraesCS6D02G215300/TraesCS6D02G215400/TraesCS6B02G261000
GO:0047558	GO:0047558	F_3-cyanoalanine hydratase activity	8	0.705303	1.38246	0.0882917	0.873166	0.866121	19819	tags=88%, list=28%, signal=63%	TraesCS6A02G232500/TraesCS6B02G260700/TraesCS6B02G260800/TraesCS6A02G232400/TraesCS6D02G215300/TraesCS6D02G215400/TraesCS6B02G261000
GO:0080061	GO:0080061	F_indole-3-acetonitrile nitrilase activity	8	0.705303	1.38246	0.0882917	0.873166	0.866121	19819	tags=88%, list=28%, signal=63%	TraesCS6A02G232500/TraesCS6B02G260700/TraesCS6B02G260800/TraesCS6A02G232400/TraesCS6D02G215300/TraesCS6D02G215400/TraesCS6B02G261000
GO:0080109	GO:0080109	F_indole-3-acetonitrile nitrile hydratase activity	8	0.705303	1.38246	0.0882917	0.873166	0.866121	19819	tags=88%, list=28%, signal=63%	TraesCS6A02G232500/TraesCS6B02G260700/TraesCS6B02G260800/TraesCS6A02G232400/TraesCS6D02G215300/TraesCS6D02G215400/TraesCS6B02G261000
GO:0071219	GO:0071219	P_cellular response to molecule of bacterial origin	37	0.513956	1.37534	0.0810185	0.873166	0.866121	10501	tags=41%, list=15%, signal=35%	TraesCS6D02G403200/TraesCS4A02G117500/TraesCS6A02G091700/TraesCS6A02G417900/TraesCS6B02G471100/TraesCS6D02G158300/TraesCS6A02G296600/TraesCS4B02G186900/TraesCS6D02G080500/TraesCS7D02G056600/TraesCS4A02G428200/TraesCS2B02G479400/TraesCS7B02G405100/TraesCS2D02G457300/TraesCS2A02G456900
GO:0003980	GO:0003980	F_UDP-glucose:glycoprotein glucosyltransferase activity	3	0.869129	1.3753	0.0776699	0.873166	0.866121	4003	tags=33%, list=6%, signal=31%	TraesCS1B02G169900
GO:0097359	GO:0097359	P_UDP-glucosylation	3	0.869129	1.3753	0.0776699	0.873166	0.866121	4003	tags=33%, list=6%, signal=31%	TraesCS1B02G169900
GO:0001158	GO:0001158	F_enhancer sequence-specific DNA binding	3	0.868862	1.37488	0.0776699	0.873166	0.866121	9334	tags=100%, list=13%, signal=87%	TraesCS6A02G013200/TraesCS6D02G016300/TraesCS6B02G020100
GO:0050577	GO:0050577	F_GDP-L-fucose synthase activity	28	0.536733	1.37166	0.0855263	0.873166	0.866121	7714	tags=43%, list=11%, signal=38%	TraesCS5A02G545200/TraesCS4B02G377500/TraesCS5A02G544400/TraesCS5A02G543700/TraesCS4B02G378000/TraesCS4B02G377000/TraesCS1B02G431500/TraesCS4B02G377300/TraesCS1A02G402500/TraesCS1D02G410200/TraesCS4B02G377200/TraesCS4B02G377400
GO:0048610	GO:0048610	P_obsolete cellular process involved in reproduction	33	0.518713	1.37145	0.0786517	0.873166	0.866121	11726	tags=30%, list=16%, signal=25%	TraesCS4A02G023700/TraesCS3B02G433600/TraesCS3D02G395000/TraesCS5D02G118300/TraesCS5A02G110100/TraesCS5B02G547200/TraesCS5B02G025000/TraesCS5B02G547000/TraesCS5B02G110400/TraesCS2A02G275000
GO:0080118	GO:0080118	F_brassinosteroid sulfotransferase activity	26	0.54833	1.3704	0.0867679	0.873166	0.866121	5817	tags=35%, list=8%, signal=32%	TraesCS7D02G040200/TraesCS2B02G568200/TraesCS2B02G003100/TraesCS4B02G392400/TraesCS2A02G536200/TraesCS2D02G371900/TraesCS2D02G181000/TraesCS5B02G357700/TraesCS2B02G002800
GO:0080131	GO:0080131	F_hydroxyjasmonate sulfotransferase activity	26	0.54833	1.3704	0.0867679	0.873166	0.866121	5817	tags=35%, list=8%, signal=32%	TraesCS7D02G040200/TraesCS2B02G568200/TraesCS2B02G003100/TraesCS4B02G392400/TraesCS2A02G536200/TraesCS2D02G371900/TraesCS2D02G181000/TraesCS5B02G357700/TraesCS2B02G002800
GO:1990135	GO:1990135	F_flavonoid sulfotransferase activity	26	0.54833	1.3704	0.0867679	0.873166	0.866121	5817	tags=35%, list=8%, signal=32%	TraesCS7D02G040200/TraesCS2B02G568200/TraesCS2B02G003100/TraesCS4B02G392400/TraesCS2A02G536200/TraesCS2D02G371900/TraesCS2D02G181000/TraesCS5B02G357700/TraesCS2B02G002800
GO:0043456	GO:0043456	P_regulation of pentose-phosphate shunt	3	0.8657	1.36988	0.0776699	0.873166	0.866121	9559	tags=100%, list=13%, signal=87%	TraesCS7B02G086800/TraesCS7A02G182000/TraesCS7D02G183400
GO:0046538	GO:0046538	F_2,3-bisphosphoglycerate-dependent phosphoglycerate mutase activity	3	0.8657	1.36988	0.0776699	0.873166	0.866121	9559	tags=100%, list=13%, signal=87%	TraesCS7B02G086800/TraesCS7A02G182000/TraesCS7D02G183400
GO:0008379	GO:0008379	F_thioredoxin peroxidase activity	2	-0.921046	-1.36169	0.0710059	0.873166	0.866121	5621	tags=100%, list=8%, signal=92%	TraesCS2B02G174400
GO:0036065	GO:0036065	P_fucosylation	29	0.531332	1.35935	0.0878378	0.873166	0.866121	11010	tags=31%, list=15%, signal=26%	TraesCS7B02G076100/TraesCS6B02G350600/TraesCS6B02G351000/TraesCS3A02G015400/TraesCS7D02G122100/TraesCS4B02G143800/TraesCS6D02G300000/TraesCS1D02G423100/TraesCS6A02G319800
GO:0006828	GO:0006828	P_manganese ion transport	38	0.502487	1.34449	0.0841121	0.873166	0.866121	2704	tags=8%, list=4%, signal=8%	TraesCS2D02G506200/TraesCS2D02G506300/TraesCS4B02G161500
GO:0070062	GO:0070062	C_extracellular exosome	41	0.492663	1.34047	0.0758294	0.873166	0.866121	18811	tags=37%, list=26%, signal=27%	TraesCS4D02G109600/TraesCS6B02G197300/TraesCS5A02G125500/TraesCS4B02G115200/TraesCS6B02G276700/TraesCS2A02G583700/TraesCS6B02G276800/TraesCS3B02G333800/TraesCS6A02G247900/TraesCS4A02G208500/TraesCS3A02G302600/TraesCS3D02G299200/TraesCS6A02G248000/TraesCS2B02G602800/TraesCS6D02G230100
GO:0017004	GO:0017004	P_cytochrome complex assembly	41	0.492501	1.34003	0.0758294	0.873166	0.866121	9713	tags=24%, list=14%, signal=21%	TraesCS2D02G473800/TraesCS6D02G245700/TraesCS6B02G296500/TraesCS7A02G049500/TraesCS6A02G269200/TraesCS5B02G383600/TraesCS3D02G149300/TraesCS4B02G370800/TraesCS5D02G433600/TraesCS7D02G044600
GO:0004970	GO:0004970	F_ionotropic glutamate receptor activity	57	0.463152	1.3354	0.0754258	0.873166	0.866121	10962	tags=39%, list=15%, signal=33%	TraesCS5D02G226600/TraesCS7D02G154800/TraesCS6B02G438400/TraesCS1D02G398500/TraesCS5D02G226000/TraesCS7A02G153100/TraesCS5D02G225900/TraesCS5B02G217500/TraesCS7B02G057800/TraesCS6A02G048700/TraesCS5D02G226400/TraesCS6A02G347400/TraesCS1A02G390300/TraesCS3A02G023600/TraesCS7B02G057400/TraesCS2A02G220700/TraesCS6D02G330500/TraesCS5B02G217000/TraesCS7A02G153400/TraesCS2B02G285400/TraesCS6B02G380900/…
GO:0051026	GO:0051026	P_chiasma assembly	66	-0.48339	-1.33414	0.0858086	0.873166	0.866121	9910	tags=20%, list=14%, signal=17%	TraesCS5D02G294100/TraesCS7B02G174300/TraesCS4B02G363400/TraesCS4D02G356800/TraesCS4D02G044700/TraesCS2A02G028900/TraesCS7B02G201200/TraesCS1B02G040800/TraesCS4B02G045000/TraesCS4B02G239200/TraesCS1B02G328200/TraesCS1A02G032700/TraesCS1B02G105000
GO:0006367	GO:0006367	P_transcription initiation from RNA polymerase II promoter	71	-0.479253	-1.33286	0.0719064	0.873166	0.866121	5634	tags=18%, list=8%, signal=17%	TraesCS1A02G024500/TraesCS6B02G269200/TraesCS5D02G101200/TraesCS6B02G315200/TraesCS6B02G083500/TraesCS6D02G266900/TraesCS6A02G062300/TraesCS6A02G046500/TraesCS6A02G286200/TraesCS2A02G110300/TraesCS1D02G330000/TraesCS6B02G315300/TraesCS3D02G530900
GO:0051511	GO:0051511	P_negative regulation of unidimensional cell growth	2	0.925121	1.32452	0.0828283	0.873166	0.866121	5330	tags=100%, list=7%, signal=93%	TraesCS5D02G469800/TraesCS5A02G458700
GO:0035235	GO:0035235	P_ionotropic glutamate receptor signaling pathway	55	0.458134	1.31473	0.0851582	0.873166	0.866121	10962	tags=38%, list=15%, signal=32%	TraesCS5D02G226600/TraesCS7D02G154800/TraesCS6B02G438400/TraesCS1D02G398500/TraesCS5D02G226000/TraesCS7A02G153100/TraesCS5D02G225900/TraesCS5B02G217500/TraesCS6A02G048700/TraesCS5D02G226400/TraesCS6A02G347400/TraesCS1A02G390300/TraesCS3A02G023600/TraesCS7B02G057400/TraesCS2A02G220700/TraesCS6D02G330500/TraesCS5B02G217000/TraesCS7A02G153400/TraesCS2B02G285400/TraesCS6B02G380900/TraesCS6B02G065700
GO:0006694	GO:0006694	P_steroid biosynthetic process	92	0.420072	1.31443	0.073107	0.873166	0.866121	1341	tags=9%, list=2%, signal=9%	TraesCS2D02G482100/TraesCS2D02G482200/TraesCS2D02G481800/TraesCS2D02G483100/TraesCS2D02G481600/TraesCS2D02G482000/TraesCS2B02G508500/TraesCS2D02G481700
GO:0047617	GO:0047617	F_acyl-CoA hydrolase activity	49	0.472678	1.31443	0.0855746	0.873166	0.866121	17322	tags=39%, list=24%, signal=29%	TraesCS3A02G047900/TraesCS5B02G370500/TraesCS3B02G034200/TraesCS3B02G087000/TraesCS1B02G099800/TraesCS4B02G286600/TraesCS4D02G134200/TraesCS1A02G082200/TraesCS3D02G072800/TraesCS1D02G083700/TraesCS3D02G162100/TraesCS5A02G003900/TraesCS2A02G409200/TraesCS2B02G427700/TraesCS4D02G028800/TraesCS3B02G181000/TraesCS5D02G311700/TraesCS3A02G154700/TraesCS3D02G162200
GO:0009058	GO:0009058	P_biosynthetic process	84	-0.460599	-1.31404	0.0716612	0.873166	0.866121	8143	tags=19%, list=11%, signal=17%	TraesCS5A02G436300/TraesCS1A02G085600/TraesCS1D02G086700/TraesCS5B02G439400/TraesCS5B02G214700/TraesCS5B02G066600/TraesCS1B02G323900/TraesCS2D02G177900/TraesCS4A02G486300/TraesCS7A02G008700/TraesCS3A02G278000/TraesCS4A02G219400/TraesCS4B02G097900/TraesCS6A02G215600/TraesCS4D02G094100/TraesCS4A02G437600
GO:0003756	GO:0003756	F_protein disulfide isomerase activity	61	-0.481043	-1.30956	0.0879865	0.873166	0.866121	10178	tags=21%, list=14%, signal=18%	TraesCS4A02G214200/TraesCS4D02G063000/TraesCS4B02G101800/TraesCS4D02G098400/TraesCS4A02G250800/TraesCS1D02G157800/TraesCS4B02G064100/TraesCS6D02G004700/TraesCS6D02G005200/TraesCS2B02G505100/TraesCS2D02G252500/TraesCS2B02G271600/TraesCS2A02G251700
GO:0004499	GO:0004499	F_N,N-dimethylaniline monooxygenase activity	89	-0.455615	-1.30467	0.0760518	0.873166	0.866121	5748	tags=18%, list=8%, signal=17%	TraesCS7B02G475900/TraesCS5B02G194300/TraesCS4B02G269700/TraesCS5A02G348100/TraesCS4A02G006400/TraesCS5A02G217200/TraesCS4B02G298600/TraesCS2D02G331100/TraesCS5D02G225200/TraesCS4D02G297600/TraesCS5B02G216000/TraesCS2B02G350400/TraesCS5D02G556600/TraesCS5B02G383400/TraesCS1D02G214400/TraesCS4A02G325400
GO:0016758	GO:0016758	F_transferase activity, transferring hexosyl groups	97	0.405913	1.2775	0.079235	0.873166	0.866121	9458	tags=30%, list=13%, signal=26%	TraesCS2B02G013100/TraesCS1B02G331600/TraesCS2D02G483000/TraesCS2D02G478200/TraesCS2A02G140300/TraesCS7D02G217800/TraesCS6B02G079600/TraesCS2B02G428900/TraesCS3B02G144400/TraesCS1A02G319300/TraesCS3B02G144900/TraesCS3B02G144300/TraesCS7B02G483500/TraesCS2A02G474700/TraesCS2D02G478000/TraesCS1D02G350200/TraesCS6B02G080100/TraesCS4A02G400500/TraesCS3B02G144800/TraesCS7A02G101800/TraesCS7B02G123100/…
GO:0004969	GO:0004969	F_histamine receptor activity	120	-0.425508	-1.27633	0.0787037	0.873166	0.866121	8260	tags=38%, list=12%, signal=33%	TraesCS7B02G306200/TraesCS4B02G271500/TraesCS4B02G087000/TraesCS4A02G229400/TraesCS7D02G452700/TraesCS3B02G161300/TraesCS4A02G034100/TraesCS1B02G445200/TraesCS2A02G193700/TraesCS3D02G168200/TraesCS1A02G415200/TraesCS7D02G072400/TraesCS4D02G084200/TraesCS6D02G197300/TraesCS3B02G191600/TraesCS5D02G450500/TraesCS1A02G367300/TraesCS1D02G329400/TraesCS1A02G439600/TraesCS1D02G422700/TraesCS2B02G075800/…
GO:0006097	GO:0006097	P_glyoxylate cycle	73	0.420856	1.26942	0.085213	0.873166	0.866121	12296	tags=26%, list=17%, signal=22%	TraesCS6B02G355700/TraesCS5B02G232600/TraesCS6B02G355800/TraesCS5D02G365800/TraesCS2D02G581900/TraesCS6B02G440200/TraesCS5A02G496400/TraesCS6B02G355900/TraesCS2A02G345500/TraesCS6D02G305100/TraesCS6A02G325500/TraesCS5A02G505000/TraesCS3B02G213900/TraesCS6A02G325700/TraesCS5D02G241000/TraesCS4D02G320900/TraesCS1B02G363100/TraesCS3A02G184000/TraesCS3B02G213800
GO:0050896	GO:0050896	P_response to stimulus	72	0.420886	1.26651	0.084788	0.873166	0.866121	4900	tags=18%, list=7%, signal=17%	TraesCS5B02G432500/TraesCS6B02G322900/TraesCS2B02G572300/TraesCS2A02G541800/TraesCS2B02G052800/TraesCS2A02G541900/TraesCS4B02G218700/TraesCS3D02G319100/TraesCS2D02G543500/TraesCS7D02G210300/TraesCS3A02G325700/TraesCS5D02G404900/TraesCS5A02G248600
GO:0009773	GO:0009773	P_photosynthetic electron transport in photosystem I	147	-0.405217	-1.2565	0.0860534	0.873166	0.866121	23232	tags=54%, list=33%, signal=36%	TraesCS3D02G359900/TraesCS5B02G083300/TraesCS4A02G093100/TraesCS7B02G226100/TraesCS5D02G265500/TraesCS2D02G255100/TraesCS2A02G247300/TraesCS4D02G319400/TraesCS6A02G303800/TraesCS4D02G182600/TraesCS1D02G400100/TraesCS7A02G282100/TraesCS3B02G398300/TraesCS2A02G344600/TraesCS6B02G015000/TraesCS7A02G020500/TraesCS4B02G323000/TraesCS7D02G322000/TraesCS5A02G077900/TraesCS6D02G012200/TraesCS6A02G009200/…
GO:0010359	GO:0010359	P_regulation of anion channel activity	160	-0.400685	-1.25154	0.0813609	0.873166	0.866121	6663	tags=16%, list=9%, signal=14%	TraesCS7B02G055200/TraesCS6A02G005700/TraesCS4B02G030100/TraesCS4B02G321800/TraesCS2A02G239900/TraesCS6D02G152100/TraesCS5B02G299000/TraesCS5D02G306400/TraesCS5A02G301700/TraesCS7A02G267000/TraesCS5A02G490200/TraesCS4D02G318400/TraesCS5D02G199600/TraesCS6B02G011500/TraesCS3A02G022600/TraesCS7B02G042300/TraesCS6B02G109800/TraesCS5B02G109300/TraesCS4A02G496600/TraesCS6B02G011400/TraesCS7B02G409900/…
GO:0046713	GO:0046713	P_borate transport	200	-0.383842	-1.2241	0.0884451	0.873166	0.866121	3503	tags=11%, list=5%, signal=10%	TraesCS1D02G014700/TraesCS1D02G444600/TraesCS1B02G403500/TraesCS1D02G444900/TraesCS4D02G004200/TraesCS2A02G495600/TraesCS2B02G042700/TraesCS4A02G467600/TraesCS1B02G439200/TraesCS4A02G464500/TraesCS7B02G453700/TraesCS2B02G496700/TraesCS7B02G453400/TraesCS1B02G415600/TraesCS1B02G439100/TraesCS7A02G045600/TraesCS7A02G045700/TraesCS3B02G083700/TraesCS1B02G022100/TraesCS1A02G426000/TraesCS2A02G029600/…
GO:0070588	GO:0070588	P_calcium ion transmembrane transport	138	0.36809	1.22372	0.085044	0.873166	0.866121	20100	tags=46%, list=28%, signal=33%	TraesCS5D02G226600/TraesCS7B02G455900/TraesCS7A02G537500/TraesCS1D02G398500/TraesCS4B02G161500/TraesCS2B02G547600/TraesCS5D02G235100/TraesCS4A02G388900/TraesCS1D02G335400/TraesCS7D02G523500/TraesCS7A02G089600/TraesCS2D02G507000/TraesCS5D02G225900/TraesCS7D02G085200/TraesCS6A02G048700/TraesCS1A02G390300/TraesCS2A02G220700/TraesCS1A02G332800/TraesCS7B02G455700/TraesCS7D02G084800/TraesCS3A02G268700/…
GO:0000145	GO:0000145	C_exocyst	139	0.367065	1.21702	0.0884956	0.873166	0.866121	9726	tags=17%, list=14%, signal=15%	TraesCS2B02G571500/TraesCS2D02G534900/TraesCS4D02G109600/TraesCS2B02G571600/TraesCS2A02G541300/TraesCS2A02G533100/TraesCS2B02G042300/TraesCS2A02G541100/TraesCS7D02G251400/TraesCS2D02G535000/TraesCS2B02G042900/TraesCS7D02G157600/TraesCS3B02G468100/TraesCS7B02G061400/TraesCS2D02G542500/TraesCS5A02G122400/TraesCS7B02G115700/TraesCS5A02G125500/TraesCS2A02G030300/TraesCS2B02G042400/TraesCS4B02G115200/…
GO:0017153	GO:0017153	F_sodium:dicarboxylate symporter activity	165	0.358655	1.21412	0.0764526	0.873166	0.866121	10628	tags=24%, list=15%, signal=21%	TraesCS5B02G262500/TraesCS5B02G261800/TraesCS7D02G058400/TraesCS3A02G406900/TraesCS3A02G407000/TraesCS7A02G118800/TraesCS3B02G298700/TraesCS4A02G213500/TraesCS7B02G124700/TraesCS2A02G251600/TraesCS3D02G402200/TraesCS7A02G119000/TraesCS3B02G441100/TraesCS7B02G124500/TraesCS7D02G115100/TraesCS7D02G219500/TraesCS3D02G340400/TraesCS3A02G420500/TraesCS7A02G119300/TraesCS7B02G124600/TraesCS7A02G217600/…
GO:0045431	GO:0045431	F_flavonol synthase activity	12	0.664778	1.38816	0.0889831	0.87647	0.869398	7171	tags=42%, list=10%, signal=37%	TraesCS6D02G310700/TraesCS2D02G462000/TraesCS6B02G362100/TraesCS6A02G331400/TraesCS2A02G461800
GO:0003727	GO:0003727	F_single-stranded RNA binding	80	-0.460683	-1.30546	0.0891089	0.87647	0.869398	16341	tags=28%, list=23%, signal=21%	TraesCS1B02G155600/TraesCS3B02G125600/TraesCS5A02G405300/TraesCS6D02G062500/TraesCS6B02G444800/TraesCS6D02G244500/TraesCS2A02G255200/TraesCS7A02G128600/TraesCS5D02G282300/TraesCS5B02G410100/TraesCS6A02G402400/TraesCS3A02G107200/TraesCS5A02G274700/TraesCS6B02G315200/TraesCS5B02G274400/TraesCS6B02G083500/TraesCS6D02G266900/TraesCS6A02G062300/TraesCS6A02G046500/TraesCS6A02G286200/TraesCS7D02G127400/…
GO:0048232	GO:0048232	P_male gamete generation	23	-0.602146	-1.38984	0.0895522	0.878319	0.871233	218	tags=9%, list=0%, signal=9%	TraesCS1B02G040800/TraesCS1A02G032700
GO:0015232	GO:0015232	F_heme transporter activity	20	0.590353	1.38067	0.0897155	0.878319	0.871233	9016	tags=30%, list=13%, signal=26%	TraesCS6D02G245700/TraesCS6B02G296500/TraesCS6A02G269200/TraesCS5B02G383600/TraesCS3D02G149300/TraesCS4B02G370800
GO:0015886	GO:0015886	P_heme transport	20	0.590353	1.38067	0.0897155	0.878319	0.871233	9016	tags=30%, list=13%, signal=26%	TraesCS6D02G245700/TraesCS6B02G296500/TraesCS6A02G269200/TraesCS5B02G383600/TraesCS3D02G149300/TraesCS4B02G370800
GO:0046244	GO:0046244	P_salicylic acid catabolic process	23	0.571504	1.3987	0.0901288	0.880995	0.873887	6842	tags=26%, list=10%, signal=24%	TraesCS1B02G048200/TraesCS1B02G048100/TraesCS2B02G412900/TraesCS2B02G398100/TraesCS1B02G048400/TraesCS1B02G048300
GO:0051707	GO:0051707	P_response to other organism	80	0.411421	1.26198	0.0909091	0.885871	0.878724	5535	tags=19%, list=8%, signal=17%	TraesCS3D02G466900/TraesCS3D02G256000/TraesCS3B02G287100/TraesCS4D02G229900/TraesCS6D02G118700/TraesCS1A02G203600/TraesCS1A02G203700/TraesCS1D02G207000/TraesCS5D02G441500/TraesCS3B02G512900/TraesCS6B02G157700/TraesCS5D02G521100/TraesCS4B02G140500/TraesCS6A02G129400/TraesCS1D02G207100
GO:0016131	GO:0016131	P_brassinosteroid metabolic process	197	0.346322	1.19827	0.0909091	0.885871	0.878724	9567	tags=30%, list=13%, signal=26%	TraesCS6B02G375200/TraesCS7D02G040200/TraesCS2B02G568200/TraesCS2B02G003100/TraesCS2D02G504600/TraesCS2B02G395000/TraesCS2A02G054200/TraesCS4B02G392400/TraesCS6D02G310600/TraesCS7D02G051000/TraesCS2A02G158200/TraesCS2D02G374400/TraesCS7B02G312100/TraesCS1B02G361600/TraesCS3D02G032200/TraesCS2D02G475100/TraesCS4A02G442700/TraesCS5B02G305300/TraesCS2A02G536200/TraesCS2D02G143000/TraesCS3D02G354000/…
GO:0006874	GO:0006874	P_cellular calcium ion homeostasis	89	0.411744	1.27994	0.0911458	0.886805	0.87965	11784	tags=34%, list=17%, signal=28%	TraesCS5D02G226600/TraesCS7D02G154800/TraesCS1D02G398500/TraesCS4B02G161500/TraesCS2B02G547600/TraesCS5D02G235100/TraesCS5D02G226000/TraesCS7A02G153100/TraesCS7B02G086800/TraesCS2D02G507000/TraesCS5D02G225900/TraesCS7A02G182000/TraesCS5B02G217500/TraesCS7B02G057800/TraesCS6A02G048700/TraesCS5D02G226400/TraesCS6A02G347400/TraesCS1A02G390300/TraesCS3A02G023600/TraesCS7B02G057400/TraesCS2A02G220700/…
GO:0046556	GO:0046556	F_alpha-L-arabinofuranosidase activity	46	0.47859	1.316	0.091358	0.887498	0.880338	14569	tags=33%, list=20%, signal=26%	TraesCS2D02G525300/TraesCS4B02G127100/TraesCS3B02G041700/TraesCS3A02G042100/TraesCS5B02G138700/TraesCS4D02G143900/TraesCS3D02G038300/TraesCS6D02G281600/TraesCS7D02G397500/TraesCS7A02G404100/TraesCS6B02G193000/TraesCS4B02G026100/TraesCS4D02G179500/TraesCS2B02G114500/TraesCS2D02G097800
GO:0010598	GO:0010598	C_NAD(P)H dehydrogenase complex (plastoquinone)	45	-0.520317	-1.36577	0.0915254	0.887754	0.880592	17562	tags=64%, list=25%, signal=49%	TraesCS6B02G331700/TraesCS2B02G405600/TraesCS5D02G237400/TraesCS5B02G228900/TraesCS4B02G107300/TraesCS5A02G230400/TraesCS7B02G006600/TraesCS1B02G126900/TraesCS5A02G179300/TraesCS4D02G104200/TraesCS6B02G336800/TraesCS4A02G232300/TraesCS2A02G387800/TraesCS4D02G081600/TraesCS7D02G103500/TraesCS1D02G105800/TraesCS3D02G402500/TraesCS3B02G441000/TraesCS5D02G117100/TraesCS3A02G502300/TraesCS4B02G083600/…
GO:0006066	GO:0006066	P_alcohol metabolic process	16	0.655075	1.44495	0.0921113	0.890692	0.883505	8457	tags=31%, list=12%, signal=28%	TraesCS3A02G374800/TraesCS5D02G198700/TraesCS5A02G192300/TraesCS5B02G190800/TraesCS3D02G367000
GO:0010047	GO:0010047	P_fruit dehiscence	44	-0.521373	-1.36342	0.0919932	0.890692	0.883505	5677	tags=23%, list=8%, signal=21%	TraesCS7D02G314000/TraesCS1D02G072100/TraesCS3D02G130300/TraesCS1B02G382800/TraesCS2D02G402300/TraesCS3B02G148500/TraesCS1A02G365300/TraesCS3A02G129400/TraesCS2A02G405600/TraesCS1B02G142700
GO:0030544	GO:0030544	F_Hsp70 protein binding	12	-0.690933	-1.4051	0.0924528	0.891901	0.884705	13097	tags=42%, list=18%, signal=34%	TraesCS4A02G095500/TraesCS4D02G209700/TraesCS4B02G208900/TraesCS5A02G205000/TraesCS5A02G482400
GO:0009868	GO:0009868	P_jasmonic acid and ethylene-dependent systemic resistance, jasmonic acid mediated signaling pathway	11	-0.705641	-1.40316	0.0925197	0.891901	0.884705	611	tags=27%, list=1%, signal=27%	TraesCS6A02G326900/TraesCS3B02G461200/TraesCS7A02G422500
GO:2000033	GO:2000033	P_regulation of seed dormancy process	8	-0.761576	-1.43943	0.0935551	0.893671	0.886461	5178	tags=38%, list=7%, signal=35%	TraesCS3D02G105800/TraesCS1B02G420300/TraesCS1D02G400300
GO:0070180	GO:0070180	F_large ribosomal subunit rRNA binding	16	-0.65425	-1.40887	0.0934066	0.893671	0.886461	322	tags=31%, list=0%, signal=31%	TraesCS4B02G339500/TraesCS5A02G509200/TraesCS5B02G032200/TraesCS6A02G385700/TraesCS2B02G575900
GO:0045962	GO:0045962	P_positive regulation of development, heterochronic	18	0.609344	1.38803	0.0935412	0.893671	0.886461	10748	tags=44%, list=15%, signal=38%	TraesCS5B02G426200/TraesCS1D02G335300/TraesCS5D02G432500/TraesCS5A02G423900/TraesCS3A02G140100/TraesCS3D02G146900/TraesCS3A02G302900/TraesCS3B02G164500
GO:0019199	GO:0019199	F_transmembrane receptor protein kinase activity	19	0.599548	1.38514	0.0935412	0.893671	0.886461	4709	tags=16%, list=7%, signal=15%	TraesCS6D02G403200/TraesCS6A02G417900/TraesCS6B02G471100
GO:0004478	GO:0004478	F_methionine adenosyltransferase activity	18	0.607876	1.38468	0.0935412	0.893671	0.886461	20498	tags=56%, list=29%, signal=40%	TraesCS6B02G197300/TraesCS5B02G414100/TraesCS5A02G409900/TraesCS6B02G276700/TraesCS6B02G276800/TraesCS6A02G247900/TraesCS7B02G078600/TraesCS6A02G248000/TraesCS6D02G230100/TraesCS6D02G230000
GO:1901183	GO:1901183	P_positive regulation of camalexin biosynthetic process	10	0.681021	1.37939	0.0934959	0.893671	0.886461	17340	tags=60%, list=24%, signal=45%	TraesCS3D02G317600/TraesCS2A02G137800/TraesCS4B02G100100/TraesCS1A02G320200/TraesCS4D02G096400/TraesCS1D02G320000
GO:0010094	GO:0010094	P_specification of carpel identity	15	0.635512	1.39056	0.0942184	0.896142	0.888912	18230	tags=80%, list=26%, signal=60%	TraesCS4D02G058000/TraesCS5D02G415900/TraesCS1B02G091600/TraesCS5B02G410600/TraesCS2A02G267400/TraesCS4B02G057900/TraesCS2B02G268200/TraesCS1A02G072700/TraesCS4A02G256700/TraesCS1A02G072800/TraesCS1D02G075700/TraesCS1B02G091700
GO:0009554	GO:0009554	P_megasporogenesis	40	-0.524755	-1.35011	0.0942408	0.896142	0.888912	10249	tags=32%, list=14%, signal=28%	TraesCS7A02G363500/TraesCS2A02G028900/TraesCS6D02G053800/TraesCS7B02G373400/TraesCS7B02G264300/TraesCS6B02G062900/TraesCS6D02G054000/TraesCS7D02G359600/TraesCS6A02G046800/TraesCS1D02G453600/TraesCS6A02G046700/TraesCS6A02G185600/TraesCS7B02G450200
GO:0045087	GO:0045087	P_innate immune response	172	0.346108	1.17319	0.0940439	0.896142	0.888912	12867	tags=20%, list=18%, signal=17%	TraesCS2D02G496100/TraesCS7D02G307100/TraesCS7D02G219100/TraesCS6B02G246400/TraesCS7D02G218900/TraesCS7D02G239600/TraesCS7B02G136200/TraesCS3B02G433600/TraesCS5A02G257900/TraesCS7A02G413900/TraesCS3D02G395000/TraesCS7A02G240600/TraesCS6D02G158300/TraesCS4A02G110300/TraesCS3D02G209800/TraesCS3B02G237700/TraesCS2A02G550700/TraesCS7D02G413800/TraesCS7D02G056600/TraesCS4A02G428200/TraesCS2B02G479400/…
GO:0043617	GO:0043617	P_cellular response to sucrose starvation	17	-0.640283	-1.40231	0.0945455	0.896797	0.889561	16081	tags=59%, list=23%, signal=46%	TraesCS1D02G430300/TraesCS2D02G073400/TraesCS5D02G159100/TraesCS1A02G422100/TraesCS4D02G195100/TraesCS4A02G109900/TraesCS4B02G194400/TraesCS1B02G453600/TraesCS5A02G120000/TraesCS6A02G036000
GO:1901259	GO:1901259	P_chloroplast rRNA processing	30	0.527465	1.35925	0.0945946	0.896797	0.889561	24148	tags=50%, list=34%, signal=33%	TraesCS2D02G492900/TraesCS2B02G271300/TraesCS3A02G154200/TraesCS3D02G087600/TraesCS6A02G041000/TraesCS2D02G251000/TraesCS6B02G056100/TraesCS2B02G520800/TraesCS2A02G492600/TraesCS3A02G277400/TraesCS3D02G277700/TraesCS5D02G006100/TraesCS4A02G167000/TraesCS7D02G284200/TraesCS4D02G151500
GO:0019887	GO:0019887	F_protein kinase regulator activity	35	-0.546073	-1.36155	0.0949821	0.897491	0.89025	277	tags=29%, list=0%, signal=28%	TraesCS1B02G229200/TraesCS2B02G404900/TraesCS4B02G178400/TraesCS2A02G390500/TraesCS1B02G005600/TraesCS2B02G299000/TraesCS2D02G097400/TraesCS2B02G113700/TraesCS2A02G098000/TraesCS1D02G003300
GO:1901605	GO:1901605	P_alpha-amino acid metabolic process	3	0.856787	1.35577	0.0951456	0.897491	0.89025	1164	tags=33%, list=2%, signal=33%	TraesCS1B02G118400
GO:0006996	GO:0006996	P_organelle organization	3	0.856522	1.35535	0.0951456	0.897491	0.89025	10212	tags=100%, list=14%, signal=86%	TraesCS6B02G138400/TraesCS6D02G098500/TraesCS6A02G110100
GO:0010087	GO:0010087	P_phloem or xylem histogenesis	121	-0.417227	-1.25369	0.0952381	0.897491	0.89025	12482	tags=18%, list=18%, signal=15%	TraesCS1D02G427200/TraesCS1B02G234200/TraesCS3A02G245300/TraesCS5B02G060100/TraesCS4A02G321800/TraesCS5A02G246800/TraesCS1D02G216500/TraesCS5A02G278100/TraesCS5B02G556500/TraesCS1A02G113600/TraesCS7D02G407200/TraesCS5B02G243900/TraesCS1A02G233800/TraesCS3B02G274600/TraesCS1D02G222200/TraesCS3A02G155500/TraesCS4A02G340900/TraesCS1B02G133500/TraesCS7A02G179400/TraesCS6A02G088000/TraesCS1A02G113400/…
GO:0045548	GO:0045548	F_phenylalanine ammonia-lyase activity	39	0.488709	1.31971	0.0955711	0.899283	0.892027	10809	tags=26%, list=15%, signal=22%	TraesCS1B02G048200/TraesCS1B02G048100/TraesCS1B02G048500/TraesCS2B02G398100/TraesCS1B02G048400/TraesCS1B02G048300/TraesCS2D02G377200/TraesCS4A02G401300/TraesCS2A02G380800/TraesCS6A02G222900
GO:0034975	GO:0034975	P_protein folding in endoplasmic reticulum	12	-0.688882	-1.40093	0.0962264	0.89987	0.89261	10178	tags=50%, list=14%, signal=43%	TraesCS4A02G214200/TraesCS4D02G063000/TraesCS4B02G101800/TraesCS4D02G098400/TraesCS4A02G250800/TraesCS4B02G064100
GO:0006954	GO:0006954	P_inflammatory response	11	-0.704452	-1.40079	0.0964567	0.89987	0.89261	1291	tags=18%, list=2%, signal=18%	TraesCS5D02G156900/TraesCS1B02G162300
GO:0043328	GO:0043328	P_protein targeting to vacuole involved in ubiquitin-dependent protein catabolic process via the multivesicular body sorting pathway	15	0.634728	1.38885	0.0963597	0.89987	0.89261	6469	tags=13%, list=9%, signal=12%	TraesCS3A02G530900/TraesCS3B02G601200
GO:0048188	GO:0048188	C_Set1C/COMPASS complex	16	0.623512	1.37533	0.0964912	0.89987	0.89261	217	tags=6%, list=0%, signal=6%	TraesCS5B02G128800
GO:0044403	GO:0044403	P_symbiosis, encompassing mutualism through parasitism	9	0.688099	1.36781	0.0961924	0.89987	0.89261	6947	tags=56%, list=10%, signal=50%	TraesCS3B02G086700/TraesCS3D02G072300/TraesCS1D02G353700/TraesCS1A02G350800/TraesCS3D02G072400
GO:0008970	GO:0008970	F_phosphatidylcholine 1-acylhydrolase activity	38	0.497654	1.33156	0.0957944	0.89987	0.89261	9456	tags=34%, list=13%, signal=30%	TraesCS1B02G277100/TraesCS7B02G206500/TraesCS3A02G235700/TraesCS1B02G277000/TraesCS3A02G235300/TraesCS7D02G303000/TraesCS1A02G266100/TraesCS1A02G266000/TraesCS1D02G266200/TraesCS3B02G280100/TraesCS7A02G306300/TraesCS3B02G264600/TraesCS6B02G281800
GO:0004014	GO:0004014	F_adenosylmethionine decarboxylase activity	9	-0.737001	-1.41715	0.0974155	0.90221	0.89493	14401	tags=56%, list=20%, signal=44%	TraesCS6A02G219500/TraesCS6B02G249000/TraesCS5A02G221200/TraesCS5B02G220000/TraesCS5D02G228900
GO:0006557	GO:0006557	P_S-adenosylmethioninamine biosynthetic process	9	-0.737001	-1.41715	0.0974155	0.90221	0.89493	14401	tags=56%, list=20%, signal=44%	TraesCS6A02G219500/TraesCS6B02G249000/TraesCS5A02G221200/TraesCS5B02G220000/TraesCS5D02G228900
GO:0019079	GO:0019079	P_viral genome replication	9	-0.737001	-1.41715	0.0974155	0.90221	0.89493	14401	tags=56%, list=20%, signal=44%	TraesCS6A02G219500/TraesCS6B02G249000/TraesCS5A02G221200/TraesCS5B02G220000/TraesCS5D02G228900
GO:0003871	GO:0003871	F_5-methyltetrahydropteroyltriglutamate-homocysteine S-methyltransferase activity	8	0.699117	1.37034	0.0978887	0.90221	0.89493	17562	tags=75%, list=25%, signal=56%	TraesCS4A02G020500/TraesCS5A02G024900/TraesCS4B02G014700/TraesCS1B02G402600/TraesCS5D02G031300/TraesCS5B02G022800
GO:0008705	GO:0008705	F_methionine synthase activity	8	0.699117	1.37034	0.0978887	0.90221	0.89493	17562	tags=75%, list=25%, signal=56%	TraesCS4A02G020500/TraesCS5A02G024900/TraesCS4B02G014700/TraesCS1B02G402600/TraesCS5D02G031300/TraesCS5B02G022800
GO:0050667	GO:0050667	P_homocysteine metabolic process	8	0.699117	1.37034	0.0978887	0.90221	0.89493	17562	tags=75%, list=25%, signal=56%	TraesCS4A02G020500/TraesCS5A02G024900/TraesCS4B02G014700/TraesCS1B02G402600/TraesCS5D02G031300/TraesCS5B02G022800
GO:0015030	GO:0015030	C_Cajal body	53	-0.492482	-1.32023	0.0976431	0.90221	0.89493	2051	tags=8%, list=3%, signal=7%	TraesCS7B02G373400/TraesCS1D02G453600/TraesCS6D02G118100/TraesCS7B02G450200
GO:0008356	GO:0008356	P_asymmetric cell division	88	0.409304	1.27516	0.0976864	0.90221	0.89493	14229	tags=32%, list=20%, signal=25%	TraesCS5A02G237600/TraesCS6A02G357900/TraesCS3B02G086700/TraesCS5B02G236100/TraesCS2B02G228000/TraesCS3D02G072300/TraesCS2A02G194600/TraesCS2A02G192600/TraesCS2B02G214600/TraesCS7D02G497500/TraesCS5B02G086900/TraesCS5A02G079100/TraesCS1D02G353700/TraesCS1A02G350800/TraesCS6B02G355600/TraesCS3D02G072400/TraesCS2B02G416900/TraesCS2D02G194800/TraesCS7B02G418800/TraesCS4B02G124000/TraesCS5D02G093100/…
GO:0033185	GO:0033185	C_dolichol-phosphate-mannose synthase complex	15	-0.664732	-1.41285	0.0990654	0.907739	0.900415	23832	tags=93%, list=33%, signal=62%	TraesCS5D02G304200/TraesCS4A02G239200/TraesCS5A02G486600/TraesCS5B02G318900/TraesCS5D02G500800/TraesCS4B02G075700/TraesCS5D02G324700/TraesCS3A02G099500/TraesCS3B02G115900/TraesCS4D02G074400/TraesCS5A02G297100/TraesCS5B02G500500/TraesCS5A02G318400/TraesCS3D02G099800
GO:0051741	GO:0051741	F_2-methyl-6-phytyl-1,4-benzoquinone methyltransferase activity	15	-0.664436	-1.41222	0.0990654	0.907739	0.900415	14996	tags=33%, list=21%, signal=26%	TraesCS6D02G219600/TraesCS6B02G297000/TraesCS6D02G245200/TraesCS6A02G269700/TraesCS4A02G301600
GO:0009921	GO:0009921	C_auxin efflux carrier complex	3	0.854499	1.35215	0.0990291	0.907739	0.900415	10356	tags=100%, list=15%, signal=85%	TraesCS6B02G337300/TraesCS6A02G308600/TraesCS6D02G287800
GO:0030007	GO:0030007	P_cellular potassium ion homeostasis	122	0.377331	1.23412	0.0988701	0.907739	0.900415	10962	tags=28%, list=15%, signal=24%	TraesCS5D02G226600/TraesCS7D02G154800/TraesCS2D02G451300/TraesCS2A02G451500/TraesCS5B02G031800/TraesCS7A02G118800/TraesCS5A02G545500/TraesCS5A02G031700/TraesCS5D02G226000/TraesCS7A02G119000/TraesCS7A02G153100/TraesCS7D02G115100/TraesCS5D02G039900/TraesCS7A02G119300/TraesCS5D02G225900/TraesCS5B02G217500/TraesCS7B02G057800/TraesCS7D02G114200/TraesCS6A02G048700/TraesCS5D02G226400/TraesCS4B02G014500/…
GO:0004709	GO:0004709	F_MAP kinase kinase kinase activity	76	-0.45501	-1.2769	0.0993377	0.908912	0.901578	7496	tags=17%, list=11%, signal=15%	TraesCS6D02G307100/TraesCS3D02G256500/TraesCS3B02G288100/TraesCS1B02G419600/TraesCS1A02G367000/TraesCS1D02G372700/TraesCS1D02G372500/TraesCS3A02G255700/TraesCS1A02G367200/TraesCS7A02G544600/TraesCS4D02G089000/TraesCS7A02G540400/TraesCS7B02G357800
GO:0051457	GO:0051457	P_maintenance of protein location in nucleus	12	0.653785	1.36521	0.0995763	0.909772	0.902431	22518	tags=83%, list=32%, signal=57%	TraesCS2B02G228000/TraesCS4B02G124000/TraesCS4D02G073200/TraesCS4A02G191300/TraesCS2A02G200700/TraesCS4A02G240300/TraesCS2D02G208500/TraesCS4B02G074600/TraesCS4D02G122000/TraesCS5D02G148000
GO:0035264	GO:0035264	P_multicellular organism growth	10	-0.715518	-1.40783	0.1	0.912319	0.904958	15121	tags=70%, list=21%, signal=55%	TraesCS5A02G401200/TraesCS5B02G406000/TraesCS5D02G411400/TraesCS5B02G076400/TraesCS5D02G082700/TraesCS2D02G193900/TraesCS2B02G212900
GO:0031000	GO:0031000	P_response to caffeine	15	-0.658297	-1.39917	0.100935	0.913235	0.905867	10810	tags=53%, list=15%, signal=45%	TraesCS4B02G106500/TraesCS1B02G389200/TraesCS4D02G103300/TraesCS4A02G202300/TraesCS4A02G202200/TraesCS1D02G376300/TraesCS4D02G103100/TraesCS1A02G370100
GO:0032355	GO:0032355	P_response to estradiol	15	-0.658297	-1.39917	0.100935	0.913235	0.905867	10810	tags=53%, list=15%, signal=45%	TraesCS4B02G106500/TraesCS1B02G389200/TraesCS4D02G103300/TraesCS4A02G202300/TraesCS4A02G202200/TraesCS1D02G376300/TraesCS4D02G103100/TraesCS1A02G370100
GO:1900039	GO:1900039	P_positive regulation of cellular response to hypoxia	15	-0.658297	-1.39917	0.100935	0.913235	0.905867	10810	tags=53%, list=15%, signal=45%	TraesCS4B02G106500/TraesCS1B02G389200/TraesCS4D02G103300/TraesCS4A02G202300/TraesCS4A02G202200/TraesCS1D02G376300/TraesCS4D02G103100/TraesCS1A02G370100
GO:0000276	GO:0000276	C_mitochondrial proton-transporting ATP synthase complex, coupling factor F(o)	16	-0.649678	-1.39903	0.100733	0.913235	0.905867	20013	tags=69%, list=28%, signal=49%	TraesCS2A02G007300/TraesCS3A02G214300/TraesCS2D02G008200/TraesCS3A02G287700/TraesCS1A02G352700/TraesCS3D02G217000/TraesCS1B02G369100/TraesCS3B02G322400/TraesCS4B02G147700/TraesCS3D02G287500/TraesCS2B02G013600
GO:0004370	GO:0004370	F_glycerol kinase activity	3	0.852123	1.34839	0.100971	0.913235	0.905867	3905	tags=67%, list=5%, signal=63%	TraesCS2D02G517200/TraesCS2B02G544200
GO:0006641	GO:0006641	P_triglyceride metabolic process	3	0.852123	1.34839	0.100971	0.913235	0.905867	3905	tags=67%, list=5%, signal=63%	TraesCS2D02G517200/TraesCS2B02G544200
GO:0050291	GO:0050291	F_sphingosine N-acyltransferase activity	17	0.615724	1.37815	0.10177	0.913897	0.906523	10009	tags=24%, list=14%, signal=20%	TraesCS5A02G205900/TraesCS6B02G319400/TraesCS2A02G366200/TraesCS6A02G289300
GO:0031314	GO:0031314	C_extrinsic component of mitochondrial inner membrane	11	0.661026	1.37582	0.101215	0.913897	0.906523	7620	tags=36%, list=11%, signal=32%	TraesCS3B02G350200/TraesCS3D02G314700/TraesCS3A02G316500/TraesCS2A02G551900
GO:0019307	GO:0019307	P_mannose biosynthetic process	8	0.694381	1.36106	0.101727	0.913897	0.906523	18130	tags=75%, list=25%, signal=56%	TraesCS7A02G089800/TraesCS4A02G062700/TraesCS7D02G085300/TraesCS4B02G239500/TraesCS2D02G593400/TraesCS4D02G239500
GO:0015036	GO:0015036	F_disulfide oxidoreductase activity	29	0.519028	1.32787	0.101351	0.913897	0.906523	14317	tags=34%, list=20%, signal=28%	TraesCS6A02G273500/TraesCS3B02G350200/TraesCS3D02G314700/TraesCS6D02G253900/TraesCS3A02G316500/TraesCS2D02G255500/TraesCS7A02G277600/TraesCS7D02G277500/TraesCS7B02G175300/TraesCS7D02G438100
GO:0080002	GO:0080002	F_UDP-glucose:4-aminobenzoate acylglucosyltransferase activity	196	0.341497	1.17898	0.101639	0.913897	0.906523	11172	tags=37%, list=16%, signal=31%	TraesCS6B02G375200/TraesCS2D02G504600/TraesCS2B02G395000/TraesCS2A02G054200/TraesCS6D02G310600/TraesCS7D02G051000/TraesCS2A02G158200/TraesCS2D02G374400/TraesCS7B02G312100/TraesCS1B02G361600/TraesCS3D02G032200/TraesCS2D02G475100/TraesCS4A02G442700/TraesCS1B02G138700/TraesCS5B02G305300/TraesCS1D02G120100/TraesCS2D02G143000/TraesCS5D02G076300/TraesCS3D02G354000/TraesCS4D02G227300/TraesCS3B02G290200/…
GO:0016780	GO:0016780	F_phosphotransferase activity, for other substituted phosphate groups	5	0.789128	1.39592	0.102662	0.91415	0.906774	6720	tags=40%, list=9%, signal=36%	TraesCS4D02G038000/TraesCS4A02G273400
GO:0032194	GO:0032194	P_ubiquinone biosynthetic process via 3,4-dihydroxy-5-polyprenylbenzoate	4	0.829101	1.38627	0.102467	0.91415	0.906774	12164	tags=100%, list=17%, signal=83%	TraesCS4B02G305800/TraesCS4A02G406300/TraesCS7D02G125800/TraesCS4D02G304000
GO:0046428	GO:0046428	F_1,4-dihydroxy-2-naphthoate octaprenyltransferase activity	4	0.829101	1.38627	0.102467	0.91415	0.906774	12164	tags=100%, list=17%, signal=83%	TraesCS4B02G305800/TraesCS4A02G406300/TraesCS7D02G125800/TraesCS4D02G304000
GO:0048244	GO:0048244	F_phytanoyl-CoA dioxygenase activity	3	-0.861923	-1.37679	0.102669	0.91415	0.906774	4304	tags=67%, list=6%, signal=63%	TraesCS4D02G040900/TraesCS4B02G043400
GO:0009270	GO:0009270	P_response to humidity	26	0.532429	1.33066	0.101952	0.91415	0.906774	5724	tags=19%, list=8%, signal=18%	TraesCS1B02G455100/TraesCS1B02G147400/TraesCS3A02G151400/TraesCS1B02G456200/TraesCS1D02G432900
GO:0015934	GO:0015934	C_large ribosomal subunit	62	0.424438	1.25929	0.10219	0.91415	0.906774	18189	tags=29%, list=26%, signal=22%	TraesCS1B02G038000/TraesCS4D02G164500/TraesCS5B02G237900/TraesCS1B02G395800/TraesCS1B02G417200/TraesCS6D02G282100/TraesCS4B02G198600/TraesCS1B02G414400/TraesCS6B02G331800/TraesCS7B02G350400/TraesCS4D02G199500/TraesCS1A02G285500/TraesCS5B02G481100/TraesCS5D02G481500/TraesCS1D02G284500/TraesCS7A02G450600/TraesCS7D02G439900/TraesCS5A02G468600
GO:1902039	GO:1902039	P_negative regulation of seed dormancy process	9	-0.733167	-1.40977	0.10338	0.916043	0.908653	8233	tags=89%, list=12%, signal=79%	TraesCS5B02G113800/TraesCS5D02G121500/TraesCS4D02G210900/TraesCS4A02G094300/TraesCS4A02G407800/TraesCS4D02G305400/TraesCS4B02G210100/TraesCS4B02G307200
GO:0046466	GO:0046466	P_membrane lipid catabolic process	7	0.728375	1.37944	0.103647	0.916043	0.908653	16271	tags=57%, list=23%, signal=44%	TraesCS1D02G379900/TraesCS1A02G373100/TraesCS1B02G393300/TraesCS4B02G377600
GO:0080182	GO:0080182	P_histone H3-K4 trimethylation	13	0.642467	1.37227	0.103306	0.916043	0.908653	13066	tags=31%, list=18%, signal=25%	TraesCS5B02G128800/TraesCS2D02G381600/TraesCS1D02G331700/TraesCS2A02G384900
GO:0019853	GO:0019853	P_L-ascorbic acid biosynthetic process	60	-0.472019	-1.28086	0.103741	0.916043	0.908653	6070	tags=15%, list=9%, signal=14%	TraesCS7A02G357800/TraesCS4A02G094000/TraesCS4B02G210300/TraesCS4D02G211100/TraesCS3B02G039000/TraesCS3A02G044800/TraesCS7B02G084000/TraesCS6B02G109800/TraesCS3A02G494700
GO:0042981	GO:0042981	P_regulation of apoptotic process	80	-0.451937	-1.28068	0.10396	0.916043	0.908653	9228	tags=21%, list=13%, signal=19%	TraesCS2B02G526200/TraesCS7A02G078200/TraesCS4B02G092000/TraesCS5B02G196400/TraesCS3D02G256500/TraesCS3B02G288100/TraesCS1B02G419600/TraesCS1A02G367000/TraesCS1D02G372700/TraesCS1D02G372500/TraesCS3A02G255700/TraesCS1A02G367200/TraesCS6B02G386100/TraesCS7A02G544600/TraesCS4D02G089000/TraesCS7A02G540400/TraesCS7B02G357800
GO:0004022	GO:0004022	F_alcohol dehydrogenase (NAD) activity	171	-0.394716	-1.24231	0.103953	0.916043	0.908653	8392	tags=21%, list=12%, signal=19%	TraesCS2A02G091000/TraesCS1A02G342800/TraesCS5B02G268700/TraesCS5D02G276500/TraesCS6B02G241000/TraesCS1D02G052200/TraesCS2D02G088800/TraesCS5B02G269500/TraesCS2B02G441000/TraesCS7A02G395800/TraesCS2D02G090200/TraesCS6A02G381700/TraesCS5D02G277400/TraesCS2D02G089000/TraesCS5A02G268300/TraesCS2B02G106600/TraesCS1A02G050100/TraesCS5B02G268100/TraesCS5B02G559400/TraesCS2B02G106500/TraesCS2D02G284000/…
GO:0046916	GO:0046916	P_cellular transition metal ion homeostasis	134	0.365869	1.20615	0.104046	0.916043	0.908653	10429	tags=28%, list=15%, signal=24%	TraesCS2B02G569800/TraesCS1D02G234000/TraesCS3B02G140300/TraesCS2D02G330100/TraesCS3B02G322900/TraesCS2D02G392200/TraesCS3B02G593700/TraesCS1B02G074100/TraesCS2A02G333000/TraesCS2B02G569300/TraesCS5A02G475200/TraesCS2B02G569200/TraesCS2A02G332400/TraesCS2B02G569600/TraesCS6B02G059000/TraesCS5D02G562000/TraesCS7D02G379100/TraesCS2A02G539000/TraesCS2B02G186900/TraesCS7B02G237800/TraesCS3B02G475400/…
GO:0042178	GO:0042178	P_xenobiotic catabolic process	158	0.347819	1.17236	0.103659	0.916043	0.908653	11172	tags=37%, list=16%, signal=31%	TraesCS6B02G375200/TraesCS2D02G504600/TraesCS2B02G395000/TraesCS2A02G054200/TraesCS6D02G310600/TraesCS7D02G051000/TraesCS2A02G158200/TraesCS2A02G138400/TraesCS2D02G374400/TraesCS7B02G312100/TraesCS1B02G361600/TraesCS3D02G032200/TraesCS2D02G475100/TraesCS4A02G442700/TraesCS5B02G305300/TraesCS2D02G143000/TraesCS2B02G084800/TraesCS3D02G354000/TraesCS2D02G069700/TraesCS4D02G227300/TraesCS3B02G290200/…
GO:0050342	GO:0050342	F_tocopherol O-methyltransferase activity	3	-0.853768	-1.36376	0.104723	0.920712	0.913284	10409	tags=100%, list=15%, signal=85%	TraesCS6D02G245200/TraesCS6A02G269700
GO:0035195	GO:0035195	P_gene silencing by miRNA	8	0.691824	1.35604	0.105566	0.922078	0.914639	2765	tags=12%, list=4%, signal=12%	TraesCS7B02G197300
GO:0071280	GO:0071280	P_cellular response to copper ion	8	0.691824	1.35604	0.105566	0.922078	0.914639	2765	tags=12%, list=4%, signal=12%	TraesCS7B02G197300
GO:0071457	GO:0071457	P_cellular response to ozone	8	0.691824	1.35604	0.105566	0.922078	0.914639	2765	tags=12%, list=4%, signal=12%	TraesCS7B02G197300
GO:0004366	GO:0004366	F_glycerol-3-phosphate O-acyltransferase activity	37	-0.5275	-1.33745	0.105263	0.922078	0.914639	9165	tags=46%, list=13%, signal=40%	TraesCS2D02G364600/TraesCS2D02G364800/TraesCS6D02G043000/TraesCS2B02G384600/TraesCS4A02G248400/TraesCS3D02G361300/TraesCS1D02G282300/TraesCS3A02G227400/TraesCS6B02G052300/TraesCS4D02G065400/TraesCS2B02G402500/TraesCS6B02G051800/TraesCS2A02G385600/TraesCS3D02G225300/TraesCS2D02G364100/TraesCS2A02G367200/TraesCS5D02G512000
GO:0010018	GO:0010018	P_far-red light signaling pathway	66	-0.467475	-1.29021	0.105611	0.922078	0.914639	9576	tags=35%, list=13%, signal=30%	TraesCS2D02G366800/TraesCS6D02G219300/TraesCS6D02G211400/TraesCS5D02G128200/TraesCS1B02G383900/TraesCS1A02G365900/TraesCS3D02G094500/TraesCS3B02G109800/TraesCS6A02G224200/TraesCS2B02G387300/TraesCS2D02G366900/TraesCS2B02G387800/TraesCS6D02G210500/TraesCS1A02G366200/TraesCS6B02G265200/TraesCS5D02G326600/TraesCS5A02G111300/TraesCS3A02G094300/TraesCS1B02G172500/TraesCS7A02G205100/TraesCS1A02G155300/…
GO:2000032	GO:2000032	P_regulation of secondary shoot formation	8	-0.74766	-1.41313	0.106029	0.923938	0.916483	8949	tags=62%, list=13%, signal=55%	TraesCS3A02G050700/TraesCS5D02G161000/TraesCS5B02G154100/TraesCS5A02G155900/TraesCS3D02G050100
GO:0043394	GO:0043394	F_proteoglycan binding	5	-0.809311	-1.40854	0.107143	0.923938	0.916483	3541	tags=80%, list=5%, signal=76%	TraesCS3D02G136100/TraesCS3B02G153400/TraesCS1A02G023700/TraesCS1D02G023300
GO:0004610	GO:0004610	F_phosphoacetylglucosamine mutase activity	9	-0.727478	-1.39883	0.107356	0.923938	0.916483	10524	tags=33%, list=15%, signal=28%	TraesCS7D02G344700/TraesCS7B02G248500/TraesCS7A02G337000
GO:0048016	GO:0048016	P_inositol phosphate-mediated signaling	15	0.629355	1.37709	0.107066	0.923938	0.916483	13262	tags=47%, list=19%, signal=38%	TraesCS5B02G434000/TraesCS4B02G129000/TraesCS1D02G305500/TraesCS4B02G017400/TraesCS4A02G189600/TraesCS4D02G123400/TraesCS4A02G296200
GO:0015103	GO:0015103	F_inorganic anion transmembrane transporter activity	15	0.628918	1.37613	0.107066	0.923938	0.916483	16173	tags=60%, list=23%, signal=46%	TraesCS4A02G004400/TraesCS4B02G300600/TraesCS4B02G327000/TraesCS1B02G090400/TraesCS4B02G254300/TraesCS4D02G299400/TraesCS7B02G227900/TraesCS4D02G254100/TraesCS1A02G071800
GO:0015752	GO:0015752	P_D-ribose transport	13	0.639663	1.36628	0.107438	0.923938	0.916483	11593	tags=54%, list=16%, signal=45%	TraesCS2A02G189000/TraesCS2A02G188700/TraesCS1B02G460600/TraesCS2A02G188600/TraesCS2B02G218600/TraesCS2B02G218700/TraesCS2D02G199100
GO:0015753	GO:0015753	P_D-xylose transport	13	0.639663	1.36628	0.107438	0.923938	0.916483	11593	tags=54%, list=16%, signal=45%	TraesCS2A02G189000/TraesCS2A02G188700/TraesCS1B02G460600/TraesCS2A02G188600/TraesCS2B02G218600/TraesCS2B02G218700/TraesCS2D02G199100
GO:0015795	GO:0015795	P_sorbitol transport	13	0.639663	1.36628	0.107438	0.923938	0.916483	11593	tags=54%, list=16%, signal=45%	TraesCS2A02G189000/TraesCS2A02G188700/TraesCS1B02G460600/TraesCS2A02G188600/TraesCS2B02G218600/TraesCS2B02G218700/TraesCS2D02G199100
GO:0015797	GO:0015797	P_mannitol transport	13	0.639663	1.36628	0.107438	0.923938	0.916483	11593	tags=54%, list=16%, signal=45%	TraesCS2A02G189000/TraesCS2A02G188700/TraesCS1B02G460600/TraesCS2A02G188600/TraesCS2B02G218600/TraesCS2B02G218700/TraesCS2D02G199100
GO:0038046	GO:0038046	F_enkephalin receptor activity	2	0.913499	1.30788	0.107071	0.923938	0.916483	3299	tags=50%, list=5%, signal=48%	TraesCS7B02G196900
GO:0006887	GO:0006887	P_exocytosis	151	0.369744	1.23266	0.106597	0.923938	0.916483	9906	tags=19%, list=14%, signal=16%	TraesCS2B02G571500/TraesCS2D02G534900/TraesCS2B02G571600/TraesCS2A02G541300/TraesCS2A02G533100/TraesCS2B02G042300/TraesCS1A02G365100/TraesCS2A02G541100/TraesCS5D02G231100/TraesCS7D02G251400/TraesCS2D02G535000/TraesCS2B02G042900/TraesCS7D02G157600/TraesCS3B02G468100/TraesCS5B02G427600/TraesCS7B02G061400/TraesCS2D02G542500/TraesCS3B02G579700/TraesCS6A02G371800/TraesCS6D02G355800/TraesCS2D02G224100/…
GO:0008107	GO:0008107	F_galactoside 2-alpha-L-fucosyltransferase activity	25	0.543225	1.34516	0.107991	0.927429	0.919947	11010	tags=40%, list=15%, signal=34%	TraesCS7B02G076100/TraesCS6B02G350600/TraesCS6B02G351000/TraesCS3A02G015400/TraesCS7D02G122100/TraesCS4B02G143800/TraesCS6D02G300000/TraesCS7A02G124400/TraesCS1D02G423100/TraesCS6A02G319800
GO:1903730	GO:1903730	P_regulation of phosphatidate phosphatase activity	3	-0.848941	-1.35605	0.10883	0.933354	0.925824	8324	tags=67%, list=12%, signal=59%	TraesCS1A02G313200/TraesCS1B02G325000
GO:0005344	GO:0005344	F_oxygen transporter activity	7	0.723837	1.37084	0.109405	0.937013	0.929453	4721	tags=29%, list=7%, signal=27%	TraesCS4A02G061700/TraesCS4B02G237300
GO:0046473	GO:0046473	P_phosphatidic acid metabolic process	22	0.561496	1.35838	0.109914	0.938453	0.930882	24896	tags=59%, list=35%, signal=38%	TraesCS1A02G365100/TraesCS5D02G231100/TraesCS5D02G341800/TraesCS1D02G370600/TraesCS1D02G230100/TraesCS5A02G337100/TraesCS5B02G336100/TraesCS1A02G228300/TraesCS3A02G130000/TraesCS5D02G208300/TraesCS1B02G242500/TraesCS5B02G200600/TraesCS3B02G149100
GO:0032324	GO:0032324	P_molybdopterin cofactor biosynthetic process	12	0.644971	1.3468	0.110169	0.938453	0.930882	2169	tags=17%, list=3%, signal=16%	TraesCS2D02G497400/TraesCS2D02G497500
GO:1900384	GO:1900384	P_regulation of flavonol biosynthetic process	117	0.38162	1.22843	0.110145	0.938453	0.930882	12043	tags=39%, list=17%, signal=33%	TraesCS5B02G021800/TraesCS4D02G327800/TraesCS4D02G327900/TraesCS5A02G502500/TraesCS5B02G203100/TraesCS7B02G244200/TraesCS5B02G435000/TraesCS5A02G502300/TraesCS5D02G210900/TraesCS6D02G211100/TraesCS1A02G103000/TraesCS1D02G095400/TraesCS4B02G059300/TraesCS1B02G217700/TraesCS5B02G259700/TraesCS5A02G024100/TraesCS3A02G309000/TraesCS7D02G514500/TraesCS2A02G370400/TraesCS7B02G096300/TraesCS3A02G309100/…
GO:0010411	GO:0010411	P_xyloglucan metabolic process	132	0.363474	1.19429	0.109792	0.938453	0.930882	5623	tags=21%, list=8%, signal=20%	TraesCS3D02G084000/TraesCS5A02G482100/TraesCS2D02G484000/TraesCS7A02G210600/TraesCS7D02G419600/TraesCS7A02G426900/TraesCS6D02G269000/TraesCS2A02G484100/TraesCS7A02G426700/TraesCS7A02G427200/TraesCS5B02G202000/TraesCS2B02G510200/TraesCS3A02G093600/TraesCS5B02G195900/TraesCS3A02G083900/TraesCS5D02G552800/TraesCS3B02G041700/TraesCS3B02G152000/TraesCS7B02G265000/TraesCS4D02G332900/TraesCS7B02G099900/…
GO:0019395	GO:0019395	P_fatty acid oxidation	3	-0.848694	-1.35566	0.110883	0.941981	0.934381	10770	tags=100%, list=15%, signal=85%	TraesCS2B02G308900/TraesCS2D02G290300
GO:0052722	GO:0052722	F_fatty acid in-chain hydroxylase activity	3	-0.848694	-1.35566	0.110883	0.941981	0.934381	10770	tags=100%, list=15%, signal=85%	TraesCS2B02G308900/TraesCS2D02G290300
GO:0080111	GO:0080111	P_DNA demethylation	29	-0.558946	-1.3602	0.111111	0.942647	0.935042	264	tags=7%, list=0%, signal=7%	TraesCS7B02G122300/TraesCS6B02G137100
GO:0004470	GO:0004470	F_malic enzyme activity	6	-0.785212	-1.41801	0.112735	0.943621	0.936008	12244	tags=83%, list=17%, signal=69%	TraesCS4A02G340400/TraesCS7D02G472100/TraesCS7B02G388300/TraesCS5B02G534700/TraesCS7A02G484700
GO:0004834	GO:0004834	F_tryptophan synthase activity	18	-0.617563	-1.3806	0.113924	0.943621	0.936008	5010	tags=28%, list=7%, signal=26%	TraesCS3D02G038500/TraesCS1D02G437700/TraesCS3A02G041800/TraesCS3B02G041900/TraesCS5B02G444600
GO:0006597	GO:0006597	P_spermine biosynthetic process	20	-0.611252	-1.37878	0.113761	0.943621	0.936008	14752	tags=35%, list=21%, signal=28%	TraesCS7A02G265200/TraesCS6A02G219500/TraesCS7D02G328500/TraesCS6B02G249000/TraesCS5A02G221200/TraesCS5B02G220000/TraesCS5D02G228900
GO:0031351	GO:0031351	C_integral component of plastid membrane	12	-0.676869	-1.3765	0.113208	0.943621	0.936008	6548	tags=58%, list=9%, signal=53%	TraesCS3A02G410600/TraesCS3B02G443900/TraesCS3D02G405200/TraesCS1D02G208400/TraesCS1A02G205100/TraesCS1B02G218700/TraesCS7A02G534800
GO:0042800	GO:0042800	F_histone methyltransferase activity (H3-K4 specific)	16	0.61689	1.36072	0.111842	0.943621	0.936008	217	tags=6%, list=0%, signal=6%	TraesCS5B02G128800
GO:0080142	GO:0080142	P_regulation of salicylic acid biosynthetic process	13	0.635302	1.35697	0.113636	0.943621	0.936008	16438	tags=69%, list=23%, signal=53%	TraesCS4A02G117500/TraesCS6A02G091700/TraesCS6A02G296600/TraesCS4B02G186900/TraesCS6D02G080500/TraesCS4B02G100100/TraesCS4D02G188200/TraesCS3A02G037700/TraesCS4D02G096400
GO:0010447	GO:0010447	P_response to acidic pH	20	0.573567	1.34141	0.113786	0.943621	0.936008	12101	tags=45%, list=17%, signal=37%	TraesCS4A02G440600/TraesCS1A02G393900/TraesCS7A02G461200/TraesCS1B02G422900/TraesCS7D02G049400/TraesCS7D02G449400/TraesCS7B02G362700/TraesCS7B02G201900/TraesCS1D02G402600
GO:0010981	GO:0010981	P_regulation of cell wall macromolecule metabolic process	12	0.641665	1.3399	0.112288	0.943621	0.936008	2253	tags=25%, list=3%, signal=24%	TraesCS7A02G068300/TraesCS7D02G062600/TraesCS7D02G062300
GO:0045491	GO:0045491	P_xylan metabolic process	12	0.641665	1.3399	0.112288	0.943621	0.936008	2253	tags=25%, list=3%, signal=24%	TraesCS7A02G068300/TraesCS7D02G062600/TraesCS7D02G062300
GO:1990110	GO:1990110	P_callus formation	12	0.641665	1.3399	0.112288	0.943621	0.936008	2253	tags=25%, list=3%, signal=24%	TraesCS7A02G068300/TraesCS7D02G062600/TraesCS7D02G062300
GO:0051403	GO:0051403	P_stress-activated MAPK cascade	47	-0.493558	-1.3116	0.11204	0.943621	0.936008	7410	tags=23%, list=10%, signal=21%	TraesCS3D02G256500/TraesCS3B02G288100/TraesCS1A02G367000/TraesCS1D02G372700/TraesCS1D02G372500/TraesCS3A02G255700/TraesCS1A02G367200/TraesCS7A02G544600/TraesCS4D02G089000/TraesCS7A02G540400/TraesCS7B02G357800
GO:0031901	GO:0031901	C_early endosome membrane	64	-0.470372	-1.29027	0.112985	0.943621	0.936008	25455	tags=56%, list=36%, signal=36%	TraesCS5D02G097000/TraesCS1A02G365600/TraesCS7A02G279100/TraesCS3D02G289400/TraesCS1D02G371000/TraesCS4B02G268600/TraesCS2D02G212800/TraesCS7D02G368300/TraesCS2B02G230000/TraesCS6A02G112600/TraesCS5A02G485100/TraesCS4A02G294600/TraesCS2A02G202900/TraesCS6D02G102600/TraesCS5D02G498600/TraesCS1D02G109000/TraesCS1B02G157100/TraesCS1A02G106000/TraesCS7B02G152600/TraesCS3D02G255100/TraesCS4D02G017300/…
GO:0005272	GO:0005272	F_sodium channel activity	47	0.465973	1.28836	0.113861	0.943621	0.936008	10962	tags=40%, list=15%, signal=34%	TraesCS5D02G226600/TraesCS7D02G154800/TraesCS5D02G226000/TraesCS7A02G153100/TraesCS5D02G225900/TraesCS5B02G217500/TraesCS7B02G057800/TraesCS6A02G048700/TraesCS5D02G226400/TraesCS6A02G347400/TraesCS3A02G023600/TraesCS7B02G057400/TraesCS2A02G220700/TraesCS6D02G330500/TraesCS5B02G217000/TraesCS7A02G153400/TraesCS2B02G285400/TraesCS6B02G380900/TraesCS6B02G065700
GO:0005945	GO:0005945	C_6-phosphofructokinase complex	62	-0.471279	-1.2843	0.113367	0.943621	0.936008	12549	tags=27%, list=18%, signal=23%	TraesCS7B02G104400/TraesCS2B02G350500/TraesCS7A02G198200/TraesCS6D02G051300/TraesCS5A02G072700/TraesCS2B02G310900/TraesCS2D02G292200/TraesCS2A02G294500/TraesCS6A02G045300/TraesCS6B02G348900/TraesCS5D02G085500/TraesCS5B02G078300/TraesCS3B02G326900/TraesCS2B02G419200/TraesCS2A02G401200/TraesCS2D02G398600/TraesCS3A02G292300
GO:1990538	GO:1990538	F_xylan O-acetyltransferase activity	62	-0.470734	-1.28282	0.113367	0.943621	0.936008	12198	tags=29%, list=17%, signal=24%	TraesCS5D02G485800/TraesCS6B02G066600/TraesCS5B02G486100/TraesCS4B02G194100/TraesCS6A02G323200/TraesCS4D02G195000/TraesCS5A02G473100/TraesCS3A02G235900/TraesCS5B02G486000/TraesCS5D02G157300/TraesCS1B02G240700/TraesCS5B02G150700/TraesCS4A02G110000/TraesCS3A02G141500/TraesCS3D02G235200/TraesCS5A02G152100/TraesCS3B02G163100/TraesCS2A02G134800
GO:0052543	GO:0052543	P_callose deposition in cell wall	63	-0.470045	-1.28117	0.113752	0.943621	0.936008	14167	tags=32%, list=20%, signal=25%	TraesCS3D02G201500/TraesCS5B02G356300/TraesCS1D02G428500/TraesCS5D02G361000/TraesCS6A02G313800/TraesCS7A02G346300/TraesCS3B02G229700/TraesCS5D02G111000/TraesCS6B02G236600/TraesCS7B02G236800/TraesCS1D02G335200/TraesCS6D02G191600/TraesCS2A02G567300/TraesCS2D02G161100/TraesCS2D02G577800/TraesCS7A02G175200/TraesCS6B02G343900/TraesCS6B02G232400/TraesCS5B02G476300/TraesCS6D02G293200
GO:0004888	GO:0004888	F_transmembrane signaling receptor activity	56	0.441426	1.27104	0.11165	0.943621	0.936008	6710	tags=20%, list=9%, signal=18%	TraesCS6D02G118000/TraesCS3B02G525100/TraesCS6A02G126200/TraesCS3D02G476400/TraesCS6B02G145300/TraesCS7D02G239600/TraesCS7B02G136200/TraesCS5A02G257900/TraesCS7A02G240600/TraesCS6B02G154200/TraesCS6D02G116700
GO:0003714	GO:0003714	F_transcription corepressor activity	98	-0.426318	-1.24541	0.11303	0.943621	0.936008	14527	tags=28%, list=20%, signal=22%	TraesCS3D02G398800/TraesCS4B02G297100/TraesCS3A02G403600/TraesCS2D02G235100/TraesCS2B02G329700/TraesCS4D02G295900/TraesCS4B02G297000/TraesCS2D02G179400/TraesCS3D02G007600/TraesCS5B02G211000/TraesCS4D02G296000/TraesCS4A02G007800/TraesCS1D02G004900/TraesCS7B02G108200/TraesCS1A02G429100/TraesCS4A02G007900/TraesCS5A02G205000/TraesCS7B02G107700/TraesCS1D02G438600/TraesCS4B02G296900/TraesCS4A02G008000/…
GO:1990457	GO:1990457	C_pexophagosome	2	-0.888047	-1.3129	0.114398	0.945063	0.937438	7969	tags=100%, list=11%, signal=89%	TraesCS2B02G322100
GO:0010260	GO:0010260	P_organ senescence	125	0.36994	1.2129	0.114286	0.945063	0.937438	5175	tags=13%, list=7%, signal=12%	TraesCS3A02G013700/TraesCS3B02G006700/TraesCS5D02G328700/TraesCS5D02G328600/TraesCS3B02G011800/TraesCS1B02G345200/TraesCS3B02G300200/TraesCS3B02G016400/TraesCS2D02G529000/TraesCS5B02G322700/TraesCS5A02G321900/TraesCS5B02G495000/TraesCS1D02G029300/TraesCS3A02G013600/TraesCS5A02G321800/TraesCS5B02G383900
GO:0047974	GO:0047974	F_guanosine deaminase activity	7	-0.747909	-1.38702	0.116424	0.947026	0.939385	754	tags=29%, list=1%, signal=28%	TraesCS4A02G358900/TraesCS4A02G358800
GO:0046369	GO:0046369	P_galactose biosynthetic process	7	-0.743897	-1.37958	0.116424	0.947026	0.939385	8203	tags=57%, list=12%, signal=51%	TraesCS5D02G321100/TraesCS5B02G315700/TraesCS5A02G314800/TraesCS1D02G451900
GO:0071494	GO:0071494	P_cellular response to UV-C	12	-0.674164	-1.371	0.116981	0.947026	0.939385	5804	tags=42%, list=8%, signal=38%	TraesCS4A02G186900/TraesCS2B02G564200/TraesCS7B02G277000/TraesCS3D02G403600/TraesCS3A02G408500
GO:0008429	GO:0008429	F_phosphatidylethanolamine binding	22	-0.596633	-1.3632	0.115242	0.947026	0.939385	5399	tags=32%, list=8%, signal=29%	TraesCS7B02G013100/TraesCS1A02G295800/TraesCS7A02G229400/TraesCS7B02G195200/TraesCS7D02G230000/TraesCS3D02G004100/TraesCS3A02G006600
GO:0000220	GO:0000220	C_vacuolar proton-transporting V-type ATPase, V0 domain	16	-0.631861	-1.36066	0.115385	0.947026	0.939385	4685	tags=19%, list=7%, signal=18%	TraesCS3A02G218100/TraesCS1B02G022800/TraesCS2B02G520900
GO:0030833	GO:0030833	P_regulation of actin filament polymerization	13	0.633606	1.35335	0.115702	0.947026	0.939385	1798	tags=15%, list=3%, signal=15%	TraesCS1B02G347000/TraesCS3A02G425100
GO:0004555	GO:0004555	F_alpha,alpha-trehalase activity	3	-0.846291	-1.35182	0.117043	0.947026	0.939385	10941	tags=100%, list=15%, signal=85%	TraesCS1D02G186500/TraesCS1A02G183000
GO:0005993	GO:0005993	P_trehalose catabolic process	3	-0.846291	-1.35182	0.117043	0.947026	0.939385	10941	tags=100%, list=15%, signal=85%	TraesCS1D02G186500/TraesCS1A02G183000
GO:0004043	GO:0004043	F_L-aminoadipate-semialdehyde dehydrogenase activity	3	-0.845975	-1.35131	0.117043	0.947026	0.939385	1306	tags=67%, list=2%, signal=65%	TraesCS5D02G218400/TraesCS5B02G210100
GO:0070524	GO:0070524	F_11-beta-hydroxysteroid dehydrogenase (NADP+) activity	3	-0.844926	-1.34964	0.117043	0.947026	0.939385	4630	tags=100%, list=7%, signal=93%	TraesCS5B02G559400/TraesCS2D02G284000
GO:0072555	GO:0072555	F_17-beta-ketosteroid reductase activity	3	-0.844926	-1.34964	0.117043	0.947026	0.939385	4630	tags=100%, list=7%, signal=93%	TraesCS5B02G559400/TraesCS2D02G284000
GO:0072582	GO:0072582	F_17-beta-hydroxysteroid dehydrogenase (NADP+) activity	3	-0.844926	-1.34964	0.117043	0.947026	0.939385	4630	tags=100%, list=7%, signal=93%	TraesCS5B02G559400/TraesCS2D02G284000
GO:0052832	GO:0052832	F_inositol monophosphate 3-phosphatase activity	9	0.678534	1.34879	0.116232	0.947026	0.939385	1814	tags=11%, list=3%, signal=11%	TraesCS6A02G163700
GO:0052833	GO:0052833	F_inositol monophosphate 4-phosphatase activity	9	0.678534	1.34879	0.116232	0.947026	0.939385	1814	tags=11%, list=3%, signal=11%	TraesCS6A02G163700
GO:0006665	GO:0006665	P_sphingolipid metabolic process	45	-0.495555	-1.30077	0.115254	0.947026	0.939385	7099	tags=18%, list=10%, signal=16%	TraesCS3D02G241400/TraesCS7D02G407200/TraesCS5D02G002500/TraesCS3A02G241100/TraesCS5A02G014200/TraesCS6B02G410400/TraesCS6D02G356600/TraesCS6A02G372500
GO:0045736	GO:0045736	P_negative regulation of cyclin-dependent protein serine/threonine kinase activity	59	0.426893	1.2496	0.115108	0.947026	0.939385	9283	tags=19%, list=13%, signal=16%	TraesCS5A02G200500/TraesCS5D02G165900/TraesCS5B02G199100/TraesCS7B02G077100/TraesCS5D02G206200/TraesCS5A02G161000/TraesCS5D02G247100/TraesCS5A02G240600/TraesCS7D02G173100/TraesCS7A02G172400/TraesCS2D02G215000
GO:0055121	GO:0055121	P_response to high fluence blue light stimulus by blue high-fluence system	5	-0.806021	-1.40282	0.117647	0.948256	0.940606	3015	tags=60%, list=4%, signal=57%	TraesCS6D02G391200/TraesCS6B02G452700/TraesCS6B02G452500
GO:0050105	GO:0050105	F_L-gulonolactone oxidase activity	10	-0.70151	-1.38027	0.117647	0.948256	0.940606	1864	tags=30%, list=3%, signal=29%	TraesCS6A02G082500/TraesCS6B02G109800/TraesCS3A02G494700
GO:0009311	GO:0009311	P_oligosaccharide metabolic process	77	0.401507	1.22586	0.1175	0.948256	0.940606	12203	tags=23%, list=17%, signal=19%	TraesCS1B02G004100/TraesCS1A02G058200/TraesCS1A02G012000/TraesCS5A02G261200/TraesCS5A02G128700/TraesCS5D02G268600/TraesCS3D02G003900/TraesCS1B02G182000/TraesCS5B02G458300/TraesCS1A02G016300/TraesCS2D02G442100/TraesCS7D02G085900/TraesCS1D02G162000/TraesCS6A02G225400/TraesCS6B02G040700/TraesCS6D02G210200/TraesCS5D02G256700/TraesCS1A02G164900
GO:0005788	GO:0005788	C_endoplasmic reticulum lumen	112	0.384993	1.22721	0.118497	0.953887	0.94619	8994	tags=19%, list=13%, signal=16%	TraesCS2D02G522600/TraesCS7B02G145100/TraesCS5A02G298700/TraesCS5A02G265800/TraesCS3B02G603100/TraesCS6A02G000600/TraesCS7B02G331400/TraesCS7A02G246300/TraesCS2D02G305000/TraesCS7D02G245000/TraesCS1B02G169900/TraesCS3D02G143300/TraesCS3A02G399000/TraesCS5A02G098900/TraesCS2B02G323200/TraesCS3D02G393200/TraesCS7D02G517800/TraesCS3D02G111300/TraesCS2A02G520900/TraesCS3B02G432000/TraesCS5B02G265500
GO:0018468	GO:0018468	F_alcohol dehydrogenase (acceptor) activity	18	-0.614706	-1.37421	0.119349	0.958457	0.950724	18596	tags=72%, list=26%, signal=53%	TraesCS5B02G310700/TraesCS4D02G103000/TraesCS4A02G202100/TraesCS4B02G106400/TraesCS5D02G316900/TraesCS4B02G106500/TraesCS1B02G389200/TraesCS4D02G103300/TraesCS4A02G202300/TraesCS4A02G202200/TraesCS1D02G376300/TraesCS4D02G103100/TraesCS1A02G370100
GO:0010272	GO:0010272	P_response to silver ion	30	0.508134	1.30943	0.119369	0.958457	0.950724	11446	tags=27%, list=16%, signal=22%	TraesCS3D02G234700/TraesCS2B02G369100/TraesCS2A02G350800/TraesCS2D02G348900/TraesCS2D02G349000/TraesCS2B02G369000/TraesCS2D02G348800/TraesCS2A02G350700
GO:0046103	GO:0046103	P_inosine biosynthetic process	6	0.7524	1.36394	0.120459	0.959294	0.951554	17623	tags=100%, list=25%, signal=75%	TraesCS2A02G127500/TraesCS2D02G129800/TraesCS2A02G127600/TraesCS2D02G130200/TraesCS2B02G149500/TraesCS2D02G129900
GO:0033550	GO:0033550	F_MAP kinase tyrosine phosphatase activity	6	0.75181	1.36287	0.120459	0.959294	0.951554	17665	tags=100%, list=25%, signal=75%	TraesCS2B02G234600/TraesCS4D02G092700/TraesCS4B02G096200/TraesCS4A02G217600/TraesCS2D02G214800/TraesCS2A02G208000
GO:1990264	GO:1990264	P_peptidyl-tyrosine dephosphorylation involved in inactivation of protein kinase activity	6	0.75181	1.36287	0.120459	0.959294	0.951554	17665	tags=100%, list=25%, signal=75%	TraesCS2B02G234600/TraesCS4D02G092700/TraesCS4B02G096200/TraesCS4A02G217600/TraesCS2D02G214800/TraesCS2A02G208000
GO:0044715	GO:0044715	F_8-oxo-dGDP phosphatase activity	3	-0.843474	-1.34732	0.12115	0.959294	0.951554	2630	tags=67%, list=4%, signal=64%	TraesCS5D02G188100/TraesCS5A02G182900
GO:0009976	GO:0009976	F_tocopherol cyclase activity	3	-0.842089	-1.3451	0.12115	0.959294	0.951554	11240	tags=100%, list=16%, signal=84%	TraesCS1D02G224900/TraesCS1B02G236600
GO:0046085	GO:0046085	P_adenosine metabolic process	3	-0.841696	-1.34448	0.12115	0.959294	0.951554	660	tags=67%, list=1%, signal=66%	TraesCS2D02G231300/TraesCS2A02G225400
GO:0006936	GO:0006936	P_muscle contraction	3	-0.841244	-1.34375	0.12115	0.959294	0.951554	1280	tags=100%, list=2%, signal=98%	TraesCS5D02G269300/TraesCS5B02G260100
GO:0032153	GO:0032153	C_cell division site	12	0.634655	1.32526	0.120763	0.959294	0.951554	22871	tags=50%, list=32%, signal=34%	TraesCS2D02G488700/TraesCS1D02G276000/TraesCS2A02G488400/TraesCS1A02G276500/TraesCS1B02G285700/TraesCS2B02G516000
GO:0019370	GO:0019370	P_leukotriene biosynthetic process	12	0.634305	1.32453	0.120763	0.959294	0.951554	12388	tags=67%, list=17%, signal=55%	TraesCS4A02G269700/TraesCS4B02G044500/TraesCS4D02G041900/TraesCS4B02G044400/TraesCS4D02G042000/TraesCS4A02G269800/TraesCS5D02G487100/TraesCS4B02G044300
GO:2000038	GO:2000038	P_regulation of stomatal complex development	39	-0.502064	-1.28785	0.120419	0.959294	0.951554	8340	tags=15%, list=12%, signal=14%	TraesCS6B02G284400/TraesCS6D02G222500/TraesCS6A02G240200/TraesCS1B02G419600/TraesCS7A02G422500/TraesCS7B02G059000
GO:0005986	GO:0005986	P_sucrose biosynthetic process	83	-0.443355	-1.26367	0.120325	0.959294	0.951554	10172	tags=20%, list=14%, signal=18%	TraesCS3D02G013000/TraesCS7D02G159800/TraesCS3A02G377600/TraesCS3D02G370700/TraesCS7D02G552800/TraesCS2B02G424300/TraesCS3B02G410400/TraesCS2A02G406700/TraesCS7B02G063400/TraesCS5D02G002500/TraesCS6B02G466600/TraesCS2B02G194200/TraesCS2D02G175600/TraesCS2A02G168200/TraesCS2D02G403600/TraesCS7D02G036600/TraesCS7A02G040900
GO:0004124	GO:0004124	F_cysteine synthase activity	30	0.504365	1.29972	0.121622	0.961819	0.954059	21778	tags=57%, list=31%, signal=39%	TraesCS5B02G018700/TraesCS7A02G102800/TraesCS3B02G370200/TraesCS7D02G096700/TraesCS7A02G359800/TraesCS7A02G106800/TraesCS7A02G102700/TraesCS3D02G332100/TraesCS5B02G300800/TraesCS6B02G217200/TraesCS7B02G005500/TraesCS5D02G027600/TraesCS3A02G338600/TraesCS3A02G087100/TraesCS7D02G101300/TraesCS3D02G087300/TraesCS3D02G087200
GO:0010392	GO:0010392	P_galactoglucomannan metabolic process	4	-0.822265	-1.3734	0.122105	0.962585	0.954819	2556	tags=50%, list=4%, signal=48%	TraesCS6D02G266700/TraesCS6B02G315100
GO:0051070	GO:0051070	P_galactomannan biosynthetic process	4	-0.822265	-1.3734	0.122105	0.962585	0.954819	2556	tags=50%, list=4%, signal=48%	TraesCS6D02G266700/TraesCS6B02G315100
GO:0050708	GO:0050708	P_regulation of protein secretion	3	0.844288	1.336	0.12233	0.962585	0.954819	11020	tags=67%, list=15%, signal=56%	TraesCS4B02G014100/TraesCS4A02G299300
GO:0009831	GO:0009831	P_plant-type cell wall modification involved in multidimensional cell growth	82	-0.442341	-1.25131	0.122314	0.962585	0.954819	8747	tags=34%, list=12%, signal=30%	TraesCS3A02G165900/TraesCS3A02G344800/TraesCS5B02G376500/TraesCS1D02G215100/TraesCS7A02G399100/TraesCS1A02G212300/TraesCS1B02G225700/TraesCS1D02G215400/TraesCS4D02G324000/TraesCS1B02G226000/TraesCS1D02G215300/TraesCS2B02G095700/TraesCS4B02G327200/TraesCS4B02G327100/TraesCS3D02G338400/TraesCS6A02G249700/TraesCS2B02G095600/TraesCS5A02G499200/TraesCS3D02G000500/TraesCS4D02G323800/TraesCS7D02G387400/…
GO:0003707	GO:0003707	F_steroid hormone receptor activity	6	-0.776334	-1.40198	0.123173	0.967701	0.959893	9326	tags=67%, list=13%, signal=58%	TraesCS7A02G220700/TraesCS6B02G240900/TraesCS7D02G221400/TraesCS7B02G126700
GO:0010093	GO:0010093	P_specification of floral organ identity	100	0.385444	1.22025	0.123288	0.967701	0.959893	11475	tags=28%, list=16%, signal=24%	TraesCS4B02G245700/TraesCS2B02G542400/TraesCS2D02G505300/TraesCS1B02G203800/TraesCS4B02G094600/TraesCS2D02G515800/TraesCS5B02G486900/TraesCS1A02G360700/TraesCS7D02G520100/TraesCS2D02G382700/TraesCS3A02G406500/TraesCS2B02G031500/TraesCS4D02G245300/TraesCS5A02G473800/TraesCS1A02G176300/TraesCS4D02G286400/TraesCS5D02G401700/TraesCS5B02G396700/TraesCS7A02G532900/TraesCS4B02G245900/TraesCS3B02G157500/…
GO:0048041	GO:0048041	P_focal adhesion assembly	10	0.658866	1.33452	0.123984	0.967812	0.960004	20047	tags=80%, list=28%, signal=57%	TraesCS2A02G186200/TraesCS2D02G129000/TraesCS2D02G129100/TraesCS2D02G201700/TraesCS2A02G126500/TraesCS4A02G384500/TraesCS2B02G148500/TraesCS7D02G080600
GO:0019438	GO:0019438	P_aromatic compound biosynthetic process	3	0.84192	1.33225	0.124272	0.967812	0.960004	11251	tags=100%, list=16%, signal=84%	TraesCS6D02G388700/TraesCS6A02G405200/TraesCS6B02G449400
GO:0000965	GO:0000965	P_mitochondrial RNA 3'-end processing	3	0.841218	1.33114	0.124272	0.967812	0.960004	11301	tags=100%, list=16%, signal=84%	TraesCS5B02G389300/TraesCS5D02G394100/TraesCS5A02G384500
GO:0045025	GO:0045025	C_mitochondrial degradosome	3	0.841218	1.33114	0.124272	0.967812	0.960004	11301	tags=100%, list=16%, signal=84%	TraesCS5B02G389300/TraesCS5D02G394100/TraesCS5A02G384500
GO:0000777	GO:0000777	C_condensed chromosome kinetochore	26	0.519877	1.29929	0.123644	0.967812	0.960004	10870	tags=19%, list=15%, signal=16%	TraesCS2B02G212800/TraesCS1B02G317400/TraesCS2D02G193800/TraesCS5B02G401600/TraesCS5D02G406300
GO:0005985	GO:0005985	P_sucrose metabolic process	73	-0.447819	-1.24973	0.124378	0.967812	0.960004	15919	tags=51%, list=22%, signal=39%	TraesCS2D02G382600/TraesCS5B02G075800/TraesCS7A02G009600/TraesCS7B02G018600/TraesCS6B02G173000/TraesCS5B02G356300/TraesCS7D02G117800/TraesCS5B02G406400/TraesCS5D02G361000/TraesCS5D02G411900/TraesCS7A02G009800/TraesCS6B02G456500/TraesCS5A02G069500/TraesCS6A02G410700/TraesCS5A02G401700/TraesCS6D02G026600/TraesCS7A02G120300/TraesCS4A02G016400/TraesCS7A02G009500/TraesCS4A02G235600/TraesCS4B02G287800/…
GO:0005769	GO:0005769	C_early endosome	109	0.386223	1.22642	0.123563	0.967812	0.960004	10531	tags=14%, list=15%, signal=12%	TraesCS2D02G506200/TraesCS2D02G506300/TraesCS7A02G204500/TraesCS7D02G207600/TraesCS6D02G318100/TraesCS2A02G194600/TraesCS2A02G192600/TraesCS2B02G214600/TraesCS2A02G557600/TraesCS6A02G337300/TraesCS2D02G194800/TraesCS7B02G111700/TraesCS5D02G475800/TraesCS2D02G422000/TraesCS2A02G424200
GO:0015181	GO:0015181	F_arginine transmembrane transporter activity	24	0.536926	1.31613	0.124731	0.968166	0.960355	18775	tags=54%, list=26%, signal=40%	TraesCS3D02G149300/TraesCS3D02G479700/TraesCS5A02G375600/TraesCS5A02G256600/TraesCS3A02G484900/TraesCS5B02G256000/TraesCS3D02G480100/TraesCS3A02G217200/TraesCS3A02G484600/TraesCS3B02G166500/TraesCS4A02G407600/TraesCS3B02G247500/TraesCS4B02G307000
GO:0015189	GO:0015189	F_L-lysine transmembrane transporter activity	24	0.536926	1.31613	0.124731	0.968166	0.960355	18775	tags=54%, list=26%, signal=40%	TraesCS3D02G149300/TraesCS3D02G479700/TraesCS5A02G375600/TraesCS5A02G256600/TraesCS3A02G484900/TraesCS5B02G256000/TraesCS3D02G480100/TraesCS3A02G217200/TraesCS3A02G484600/TraesCS3B02G166500/TraesCS4A02G407600/TraesCS3B02G247500/TraesCS4B02G307000
GO:0045814	GO:0045814	P_negative regulation of gene expression, epigenetic	3	-0.840276	-1.34221	0.125257	0.968662	0.960846	11369	tags=100%, list=16%, signal=84%	TraesCS6B02G151600/TraesCS6D02G113600
GO:0048587	GO:0048587	P_regulation of short-day photoperiodism, flowering	3	-0.840276	-1.34221	0.125257	0.968662	0.960846	11369	tags=100%, list=16%, signal=84%	TraesCS6B02G151600/TraesCS6D02G113600
GO:0016554	GO:0016554	P_cytidine to uridine editing	28	0.514268	1.31425	0.125	0.968662	0.960846	15424	tags=46%, list=22%, signal=36%	TraesCS3B02G374900/TraesCS3A02G235300/TraesCS4D02G233500/TraesCS7D02G189500/TraesCS3B02G264600/TraesCS7D02G189600/TraesCS3D02G336700/TraesCS3A02G235200/TraesCS1A02G203100/TraesCS3D02G235700/TraesCS3B02G264700/TraesCS3D02G235800/TraesCS4A02G076300
GO:0000778	GO:0000778	C_condensed nuclear chromosome kinetochore	13	-0.664085	-1.36641	0.125483	0.969219	0.961399	83	tags=31%, list=0%, signal=31%	TraesCS6D02G157200/TraesCS3D02G230800/TraesCS3B02G252200/TraesCS5A02G482600
GO:0071211	GO:0071211	P_protein targeting to vacuole involved in autophagy	6	-0.769788	-1.39016	0.133612	0.969345	0.961524	1831	tags=33%, list=3%, signal=32%	TraesCS2B02G022700/TraesCS6B02G443700
GO:0044347	GO:0044347	P_cell wall polysaccharide catabolic process	9	-0.717763	-1.38015	0.129225	0.969345	0.961524	13025	tags=67%, list=18%, signal=54%	TraesCS3D02G184900/TraesCS3A02G180200/TraesCS6D02G284700/TraesCS6B02G333800/TraesCS3D02G185000/TraesCS3B02G209800
GO:0042820	GO:0042820	P_vitamin B6 catabolic process	9	-0.717212	-1.37909	0.129225	0.969345	0.961524	11628	tags=67%, list=16%, signal=56%	TraesCS2B02G267900/TraesCS2D02G254500/TraesCS1B02G199700/TraesCS2D02G254700/TraesCS1D02G184400/TraesCS2A02G254200
GO:0042821	GO:0042821	P_pyridoxal biosynthetic process	9	-0.717212	-1.37909	0.129225	0.969345	0.961524	11628	tags=67%, list=16%, signal=56%	TraesCS2B02G267900/TraesCS2D02G254500/TraesCS1B02G199700/TraesCS2D02G254700/TraesCS1D02G184400/TraesCS2A02G254200
GO:0050236	GO:0050236	F_pyridoxine:NADP 4-dehydrogenase activity	9	-0.717212	-1.37909	0.129225	0.969345	0.961524	11628	tags=67%, list=16%, signal=56%	TraesCS2B02G267900/TraesCS2D02G254500/TraesCS1B02G199700/TraesCS2D02G254700/TraesCS1D02G184400/TraesCS2A02G254200
GO:0042300	GO:0042300	F_beta-amyrin synthase activity	4	-0.820605	-1.37062	0.130526	0.969345	0.961524	1899	tags=75%, list=3%, signal=73%	TraesCS6A02G110800/TraesCS6B02G139000/TraesCS7D02G004000
GO:0001076	GO:0001076	F_transcription factor activity, RNA polymerase II transcription factor binding	12	-0.670198	-1.36294	0.128302	0.969345	0.961524	5443	tags=33%, list=8%, signal=31%	TraesCS3A02G417300/TraesCS5A02G096000/TraesCS3B02G452200/TraesCS3D02G412800
GO:0031519	GO:0031519	C_PcG protein complex	12	-0.669509	-1.36154	0.130189	0.969345	0.961524	11369	tags=58%, list=16%, signal=49%	TraesCS7B02G028500/TraesCS4B02G181400/TraesCS6A02G123400/TraesCS6B02G151600/TraesCS7A02G128600/TraesCS6D02G113600/TraesCS7D02G127400
GO:0006556	GO:0006556	P_S-adenosylmethionine biosynthetic process	15	0.62193	1.36084	0.132762	0.969345	0.961524	20498	tags=60%, list=29%, signal=43%	TraesCS6B02G197300/TraesCS5B02G414100/TraesCS5A02G409900/TraesCS6B02G276700/TraesCS6B02G276800/TraesCS6A02G247900/TraesCS6A02G248000/TraesCS6D02G230100/TraesCS6D02G230000
GO:0016656	GO:0016656	F_monodehydroascorbate reductase (NADH) activity	15	0.621166	1.35917	0.132762	0.969345	0.961524	13760	tags=40%, list=19%, signal=32%	TraesCS6A02G273500/TraesCS6D02G253900/TraesCS7A02G277600/TraesCS7D02G277500/TraesCS7B02G204400/TraesCS7B02G175300
GO:0004838	GO:0004838	F_L-tyrosine:2-oxoglutarate aminotransferase activity	21	-0.598021	-1.35604	0.131238	0.969345	0.961524	8079	tags=33%, list=11%, signal=30%	TraesCS1D02G289800/TraesCS1B02G300600/TraesCS1A02G113600/TraesCS1B02G133500/TraesCS7A02G179400/TraesCS1A02G113400/TraesCS1D02G114800
GO:0009943	GO:0009943	P_adaxial/abaxial axis specification	12	-0.66567	-1.35373	0.132075	0.969345	0.961524	11420	tags=75%, list=16%, signal=63%	TraesCS5A02G085000/TraesCS3B02G391200/TraesCS5B02G091000/TraesCS3A02G358400/TraesCS5D02G097400/TraesCS3D02G352500/TraesCS3A02G358200/TraesCS3D02G352600/TraesCS3D02G352700
GO:0004337	GO:0004337	F_geranyltranstransferase activity	19	-0.600786	-1.34556	0.133816	0.969345	0.961524	8437	tags=26%, list=12%, signal=23%	TraesCS3D02G258500/TraesCS1B02G383400/TraesCS2B02G530100/TraesCS2A02G501900/TraesCS6B02G130300
GO:0033384	GO:0033384	P_geranyl diphosphate biosynthetic process	19	-0.600786	-1.34556	0.133816	0.969345	0.961524	8437	tags=26%, list=12%, signal=23%	TraesCS3D02G258500/TraesCS1B02G383400/TraesCS2B02G530100/TraesCS2A02G501900/TraesCS6B02G130300
GO:0045337	GO:0045337	P_farnesyl diphosphate biosynthetic process	19	-0.600786	-1.34556	0.133816	0.969345	0.961524	8437	tags=26%, list=12%, signal=23%	TraesCS3D02G258500/TraesCS1B02G383400/TraesCS2B02G530100/TraesCS2A02G501900/TraesCS6B02G130300
GO:0004652	GO:0004652	F_polynucleotide adenylyltransferase activity	22	-0.587612	-1.34258	0.133829	0.969345	0.961524	12633	tags=23%, list=18%, signal=19%	TraesCS4B02G068100/TraesCS2A02G096500/TraesCS4A02G123900/TraesCS4D02G182000/TraesCS4D02G322900
GO:0010542	GO:0010542	F_nitrate efflux transmembrane transporter activity	13	0.626966	1.33916	0.126033	0.969345	0.961524	11680	tags=46%, list=16%, signal=39%	TraesCS4A02G440600/TraesCS7A02G461200/TraesCS7D02G049400/TraesCS7D02G449400/TraesCS7B02G362700/TraesCS7B02G201900
GO:0070402	GO:0070402	F_NADPH binding	21	-0.590185	-1.33827	0.131238	0.969345	0.961524	11628	tags=33%, list=16%, signal=28%	TraesCS2B02G267900/TraesCS2D02G254500/TraesCS1B02G199700/TraesCS2D02G254700/TraesCS1D02G184400/TraesCS2A02G254200/TraesCS6A02G326300
GO:0031539	GO:0031539	P_positive regulation of anthocyanin metabolic process	9	0.672807	1.33741	0.126253	0.969345	0.961524	12283	tags=56%, list=17%, signal=46%	TraesCS6A02G175800/TraesCS6B02G209600/TraesCS1B02G100400/TraesCS1A02G083000/TraesCS1D02G084200
GO:0004329	GO:0004329	F_formate-tetrahydrofolate ligase activity	3	-0.837254	-1.33738	0.13347	0.969345	0.961524	11584	tags=100%, list=16%, signal=84%	TraesCS5D02G235400/TraesCS5A02G232800
GO:0033263	GO:0033263	C_CORVET complex	3	-0.837076	-1.3371	0.13347	0.969345	0.961524	4464	tags=67%, list=6%, signal=62%	TraesCS2B02G583300/TraesCS2A02G552000
GO:0042144	GO:0042144	P_vacuole fusion, non-autophagic	3	-0.837076	-1.3371	0.13347	0.969345	0.961524	4464	tags=67%, list=6%, signal=62%	TraesCS2B02G583300/TraesCS2A02G552000
GO:0071249	GO:0071249	P_cellular response to nitrate	23	-0.578678	-1.33567	0.132463	0.969345	0.961524	14052	tags=35%, list=20%, signal=28%	TraesCS1A02G218200/TraesCS3D02G254900/TraesCS5B02G115100/TraesCS6B02G322700/TraesCS3A02G254000/TraesCS5B02G280100/TraesCS6D02G037200/TraesCS6A02G032400
GO:0004348	GO:0004348	F_glucosylceramidase activity	16	0.601568	1.32693	0.133772	0.969345	0.961524	22364	tags=62%, list=31%, signal=43%	TraesCS1A02G183900/TraesCS7A02G320400/TraesCS1B02G205400/TraesCS4A02G226400/TraesCS4D02G087100/TraesCS3B02G357000/TraesCS7A02G320000/TraesCS1D02G192800/TraesCS4B02G088800/TraesCS7B02G221400
GO:0006680	GO:0006680	P_glucosylceramide catabolic process	16	0.601568	1.32693	0.133772	0.969345	0.961524	22364	tags=62%, list=31%, signal=43%	TraesCS1A02G183900/TraesCS7A02G320400/TraesCS1B02G205400/TraesCS4A02G226400/TraesCS4D02G087100/TraesCS3B02G357000/TraesCS7A02G320000/TraesCS1D02G192800/TraesCS4B02G088800/TraesCS7B02G221400
GO:0016034	GO:0016034	F_maleylacetoacetate isomerase activity	13	0.619986	1.32426	0.128099	0.969345	0.961524	23704	tags=85%, list=33%, signal=56%	TraesCS7D02G456000/TraesCS5D02G062900/TraesCS7A02G468400/TraesCS5A02G051800/TraesCS5B02G055900/TraesCS5B02G057800/TraesCS5B02G303300/TraesCS5A02G302900/TraesCS5A02G303000/TraesCS5B02G303200/TraesCS5D02G309800
GO:0010423	GO:0010423	P_negative regulation of brassinosteroid biosynthetic process	3	0.836466	1.32362	0.132039	0.969345	0.961524	4981	tags=67%, list=7%, signal=62%	TraesCS5D02G246600/TraesCS5A02G239400
GO:0005047	GO:0005047	F_signal recognition particle binding	22	0.545708	1.32019	0.133621	0.969345	0.961524	452	tags=5%, list=1%, signal=5%	TraesCS4A02G461200
GO:0006875	GO:0006875	P_cellular metal ion homeostasis	22	0.545204	1.31897	0.133621	0.969345	0.961524	18181	tags=41%, list=26%, signal=30%	TraesCS7B02G443400/TraesCS4A02G004400/TraesCS4B02G300600/TraesCS5D02G400800/TraesCS4D02G299400/TraesCS5A02G391000/TraesCS7B02G227900/TraesCS6A02G307400/TraesCS7D02G514600
GO:0005345	GO:0005345	F_purine nucleobase transmembrane transporter activity	33	-0.535008	-1.31758	0.125673	0.969345	0.961524	12758	tags=45%, list=18%, signal=37%	TraesCS4A02G238500/TraesCS1A02G059200/TraesCS1D02G394000/TraesCS1D02G393900/TraesCS1A02G386100/TraesCS5D02G254100/TraesCS5B02G244800/TraesCS1B02G413500/TraesCS1D02G060600/TraesCS4D02G074900/TraesCS1B02G077600/TraesCS3B02G300900/TraesCS1B02G413300/TraesCS4B02G076400/TraesCS5A02G247600
GO:0031982	GO:0031982	C_vesicle	20	0.56072	1.31136	0.126915	0.969345	0.961524	16855	tags=35%, list=24%, signal=27%	TraesCS1A02G365100/TraesCS2D02G292000/TraesCS5B02G127600/TraesCS5D02G341800/TraesCS1D02G370600/TraesCS5A02G337100/TraesCS5B02G336100
GO:0050664	GO:0050664	F_oxidoreductase activity, acting on NAD(P)H, oxygen as acceptor	2	-0.884632	-1.30785	0.126233	0.969345	0.961524	8212	tags=100%, list=12%, signal=88%	TraesCS6D02G164500
GO:0005545	GO:0005545	F_1-phosphatidylinositol binding	33	-0.529972	-1.30518	0.132855	0.969345	0.961524	7608	tags=15%, list=11%, signal=14%	TraesCS6A02G370500/TraesCS1B02G137300/TraesCS4A02G227800/TraesCS1B02G044800/TraesCS5B02G239400
GO:0048268	GO:0048268	P_clathrin coat assembly	33	-0.529972	-1.30518	0.132855	0.969345	0.961524	7608	tags=15%, list=11%, signal=14%	TraesCS6A02G370500/TraesCS1B02G137300/TraesCS4A02G227800/TraesCS1B02G044800/TraesCS5B02G239400
GO:0005337	GO:0005337	F_nucleoside transmembrane transporter activity	21	0.546966	1.30455	0.132321	0.969345	0.961524	8805	tags=29%, list=12%, signal=25%	TraesCS5D02G483500/TraesCS5A02G471100/TraesCS6D02G405200/TraesCS6B02G467700/TraesCS5D02G483600/TraesCS6A02G420400
GO:1902584	GO:1902584	P_positive regulation of response to water deprivation	25	0.526076	1.30269	0.131749	0.969345	0.961524	13924	tags=44%, list=20%, signal=35%	TraesCS2B02G596600/TraesCS4A02G117500/TraesCS6A02G091700/TraesCS6A02G296600/TraesCS4B02G186900/TraesCS6D02G080500/TraesCS5B02G389300/TraesCS5D02G394100/TraesCS5A02G384500/TraesCS4D02G188200/TraesCS7B02G008400
GO:0034075	GO:0034075	F_arabidiol synthase activity	2	-0.880534	-1.3018	0.134122	0.969345	0.961524	7083	tags=100%, list=10%, signal=90%	TraesCS6A02G111400
GO:0010407	GO:0010407	P_non-classical arabinogalactan protein metabolic process	2	-0.879351	-1.30005	0.134122	0.969345	0.961524	1383	tags=100%, list=2%, signal=98%	TraesCS3B02G419800
GO:0031357	GO:0031357	C_integral component of chloroplast inner membrane	2	-0.878898	-1.29938	0.134122	0.969345	0.961524	8620	tags=100%, list=12%, signal=88%	TraesCS6A02G066200
GO:0090059	GO:0090059	P_protoxylem development	37	0.485357	1.29881	0.127315	0.969345	0.961524	3000	tags=19%, list=4%, signal=18%	TraesCS5A02G427800/TraesCS7A02G068300/TraesCS7D02G062600/TraesCS7D02G062300/TraesCS5B02G430100/TraesCS5B02G429700/TraesCS5B02G429800
GO:0010077	GO:0010077	P_maintenance of inflorescence meristem identity	46	-0.488842	-1.29069	0.128978	0.969345	0.961524	4047	tags=11%, list=6%, signal=10%	TraesCS4B02G302600/TraesCS4A02G002600/TraesCS6B02G343900/TraesCS4D02G301100/TraesCS6D02G293200
GO:0009954	GO:0009954	P_proximal/distal pattern formation	36	0.484767	1.29002	0.130734	0.969345	0.961524	6322	tags=25%, list=9%, signal=23%	TraesCS1A02G260000/TraesCS3A02G489000/TraesCS3A02G402300/TraesCS1D02G259900/TraesCS4B02G079900/TraesCS3D02G484100/TraesCS3D02G093500/TraesCS3D02G397200/TraesCS3B02G435700
GO:0071421	GO:0071421	P_manganese ion transmembrane transport	44	-0.491453	-1.28518	0.127768	0.969345	0.961524	1237	tags=14%, list=2%, signal=13%	TraesCS2B02G404700/TraesCS2D02G383900/TraesCS4A02G457600/TraesCS2A02G434000/TraesCS2D02G384100/TraesCS6B02G375800
GO:0004427	GO:0004427	F_inorganic diphosphatase activity	78	-0.445194	-1.25315	0.126437	0.969345	0.961524	10123	tags=19%, list=14%, signal=17%	TraesCS1A02G273500/TraesCS7D02G507600/TraesCS3B02G459900/TraesCS1D02G273500/TraesCS3B02G322200/TraesCS1A02G253600/TraesCS1B02G283300/TraesCS3B02G611800/TraesCS7B02G374300/TraesCS1D02G107600/TraesCS1B02G124600/TraesCS1A02G107200/TraesCS1D02G253200/TraesCS1D02G344800/TraesCS3B02G321800
GO:0003918	GO:0003918	F_DNA topoisomerase type II (ATP-hydrolyzing) activity	117	-0.405204	-1.21445	0.129376	0.969345	0.961524	12588	tags=21%, list=18%, signal=18%	TraesCS1A02G375200/TraesCS1A02G217100/TraesCS2D02G088900/TraesCS2B02G414500/TraesCS2B02G456100/TraesCS5B02G062800/TraesCS2D02G432800/TraesCS7B02G201200/TraesCS2A02G091000/TraesCS5A02G205000/TraesCS1D02G294400/TraesCS4D02G113100/TraesCS1A02G297200/TraesCS2A02G514800/TraesCS2D02G088800/TraesCS4B02G115400/TraesCS4A02G200000/TraesCS2D02G090200/TraesCS2D02G089000/TraesCS2B02G106600/TraesCS2B02G106500/…
GO:0010252	GO:0010252	P_auxin homeostasis	97	0.384872	1.21127	0.128415	0.969345	0.961524	14400	tags=24%, list=20%, signal=19%	TraesCS6B02G002800/TraesCS4B02G130100/TraesCS3D02G317600/TraesCS3A02G491500/TraesCS1D02G021600/TraesCS7A02G492400/TraesCS6B02G337300/TraesCS3B02G260700/TraesCS4A02G188100/TraesCS3D02G247700/TraesCS7D02G400000/TraesCS4B02G221300/TraesCS6A02G308600/TraesCS4D02G125300/TraesCS7B02G306300/TraesCS6D02G287800/TraesCS7A02G406300/TraesCS7D02G478800/TraesCS6B02G466900/TraesCS5A02G354300/TraesCS3D02G525000/…
GO:0022857	GO:0022857	F_transmembrane transporter activity	169	-0.384629	-1.20846	0.133236	0.969345	0.961524	9777	tags=26%, list=14%, signal=23%	TraesCS5A02G209200/TraesCS4A02G415600/TraesCS4B02G316400/TraesCS4D02G313000/TraesCS2B02G437900/TraesCS2B02G245100/TraesCS5A02G219000/TraesCS5D02G227400/TraesCS6A02G008800/TraesCS2A02G419200/TraesCS1B02G217900/TraesCS5D02G227500/TraesCS5A02G219500/TraesCS7B02G120900/TraesCS7A02G477400/TraesCS5D02G227000/TraesCS5D02G071500/TraesCS5A02G060000/TraesCS4A02G284700/TraesCS1D02G315100/TraesCS3A02G298500/…
GO:0046855	GO:0046855	P_inositol phosphate dephosphorylation	75	0.397554	1.20521	0.130982	0.969345	0.961524	25142	tags=39%, list=35%, signal=25%	TraesCS6A02G163700/TraesCS5B02G434000/TraesCS4A02G006200/TraesCS4B02G129000/TraesCS1D02G305500/TraesCS1B02G024700/TraesCS4B02G221300/TraesCS4B02G017400/TraesCS4A02G189600/TraesCS1D02G020200/TraesCS4D02G123400/TraesCS4A02G296200/TraesCS7A02G107300/TraesCS4A02G109500/TraesCS1B02G428900/TraesCS4D02G015900/TraesCS3A02G277500/TraesCS4D02G195400/TraesCS1D02G408100/TraesCS4B02G161300/TraesCS4D02G231500/…
GO:0010226	GO:0010226	P_response to lithium ion	122	0.365047	1.19394	0.129944	0.969345	0.961524	6670	tags=25%, list=9%, signal=22%	TraesCS5B02G236800/TraesCS4B02G010200/TraesCS7B02G112100/TraesCS4D02G024900/TraesCS7B02G407100/TraesCS2A02G362700/TraesCS2A02G279600/TraesCS7A02G500000/TraesCS4B02G027100/TraesCS7A02G188900/TraesCS2B02G380600/TraesCS6D02G161900/TraesCS1D02G262900/TraesCS6B02G273200/TraesCS6A02G311000/TraesCS1B02G273500/TraesCS3A02G025400/TraesCS7D02G207900/TraesCS2A02G396900/TraesCS1B02G272100/TraesCS5A02G084100/…
GO:0004806	GO:0004806	F_triglyceride lipase activity	139	0.354691	1.17599	0.126844	0.969345	0.961524	9456	tags=17%, list=13%, signal=15%	TraesCS2D02G502300/TraesCS1D02G410500/TraesCS1B02G277100/TraesCS7A02G259100/TraesCS7D02G385500/TraesCS7B02G206500/TraesCS3A02G235700/TraesCS1B02G277000/TraesCS7B02G291400/TraesCS2A02G136100/TraesCS7B02G156900/TraesCS3A02G235300/TraesCS7D02G303000/TraesCS1A02G266100/TraesCS4A02G300800/TraesCS1A02G266000/TraesCS1D02G266200/TraesCS3B02G280100/TraesCS7A02G306300/TraesCS5B02G097200/TraesCS1D02G103200/…
GO:0047215	GO:0047215	F_indole-3-acetate beta-glucosyltransferase activity	174	0.340282	1.15653	0.127329	0.969345	0.961524	11172	tags=36%, list=16%, signal=31%	TraesCS6B02G375200/TraesCS2D02G504600/TraesCS2B02G395000/TraesCS2A02G054200/TraesCS6D02G310600/TraesCS7D02G051000/TraesCS2A02G158200/TraesCS2D02G374400/TraesCS7B02G312100/TraesCS1B02G361600/TraesCS3D02G032200/TraesCS2D02G475100/TraesCS4A02G442700/TraesCS1B02G138700/TraesCS5B02G305300/TraesCS1D02G120100/TraesCS2D02G143000/TraesCS3D02G354000/TraesCS4D02G227300/TraesCS3B02G290200/TraesCS5A02G304900/…
GO:0080018	GO:0080018	F_anthocyanin 5-O-glucosyltransferase activity	174	0.340282	1.15653	0.127329	0.969345	0.961524	11172	tags=36%, list=16%, signal=31%	TraesCS6B02G375200/TraesCS2D02G504600/TraesCS2B02G395000/TraesCS2A02G054200/TraesCS6D02G310600/TraesCS7D02G051000/TraesCS2A02G158200/TraesCS2D02G374400/TraesCS7B02G312100/TraesCS1B02G361600/TraesCS3D02G032200/TraesCS2D02G475100/TraesCS4A02G442700/TraesCS1B02G138700/TraesCS5B02G305300/TraesCS1D02G120100/TraesCS2D02G143000/TraesCS3D02G354000/TraesCS4D02G227300/TraesCS3B02G290200/TraesCS5A02G304900/…
GO:0047251	GO:0047251	F_thiohydroximate beta-D-glucosyltransferase activity	176	0.336989	1.15058	0.12963	0.969345	0.961524	11172	tags=37%, list=16%, signal=31%	TraesCS6B02G375200/TraesCS2D02G504600/TraesCS2B02G395000/TraesCS2A02G054200/TraesCS6D02G310600/TraesCS7D02G051000/TraesCS2A02G158200/TraesCS2D02G374400/TraesCS7B02G312100/TraesCS1B02G361600/TraesCS3D02G032200/TraesCS2D02G475100/TraesCS4A02G442700/TraesCS5B02G305300/TraesCS2D02G143000/TraesCS5D02G076300/TraesCS3D02G354000/TraesCS4D02G227300/TraesCS3B02G290200/TraesCS5A02G304900/TraesCS6A02G317900/…
GO:0052638	GO:0052638	F_indole-3-butyrate beta-glucosyltransferase activity	176	0.336989	1.15058	0.12963	0.969345	0.961524	11172	tags=37%, list=16%, signal=31%	TraesCS6B02G375200/TraesCS2D02G504600/TraesCS2B02G395000/TraesCS2A02G054200/TraesCS6D02G310600/TraesCS7D02G051000/TraesCS2A02G158200/TraesCS2D02G374400/TraesCS7B02G312100/TraesCS1B02G361600/TraesCS3D02G032200/TraesCS2D02G475100/TraesCS4A02G442700/TraesCS5B02G305300/TraesCS2D02G143000/TraesCS5D02G076300/TraesCS3D02G354000/TraesCS4D02G227300/TraesCS3B02G290200/TraesCS5A02G304900/TraesCS6A02G317900/…
GO:0052639	GO:0052639	F_salicylic acid glucosyltransferase (ester-forming) activity	176	0.336989	1.15058	0.12963	0.969345	0.961524	11172	tags=37%, list=16%, signal=31%	TraesCS6B02G375200/TraesCS2D02G504600/TraesCS2B02G395000/TraesCS2A02G054200/TraesCS6D02G310600/TraesCS7D02G051000/TraesCS2A02G158200/TraesCS2D02G374400/TraesCS7B02G312100/TraesCS1B02G361600/TraesCS3D02G032200/TraesCS2D02G475100/TraesCS4A02G442700/TraesCS5B02G305300/TraesCS2D02G143000/TraesCS5D02G076300/TraesCS3D02G354000/TraesCS4D02G227300/TraesCS3B02G290200/TraesCS5A02G304900/TraesCS6A02G317900/…
GO:0052641	GO:0052641	F_benzoic acid glucosyltransferase activity	176	0.336989	1.15058	0.12963	0.969345	0.961524	11172	tags=37%, list=16%, signal=31%	TraesCS6B02G375200/TraesCS2D02G504600/TraesCS2B02G395000/TraesCS2A02G054200/TraesCS6D02G310600/TraesCS7D02G051000/TraesCS2A02G158200/TraesCS2D02G374400/TraesCS7B02G312100/TraesCS1B02G361600/TraesCS3D02G032200/TraesCS2D02G475100/TraesCS4A02G442700/TraesCS5B02G305300/TraesCS2D02G143000/TraesCS5D02G076300/TraesCS3D02G354000/TraesCS4D02G227300/TraesCS3B02G290200/TraesCS5A02G304900/TraesCS6A02G317900/…
GO:0044845	GO:0044845	P_chain elongation of O-linked mannose residue	6	0.738218	1.33823	0.135755	0.970103	0.962276	11403	tags=50%, list=16%, signal=42%	TraesCS7B02G231000/TraesCS7A02G330300/TraesCS7D02G327100
GO:1900101	GO:1900101	P_regulation of endoplasmic reticulum unfolded protein response	6	0.738218	1.33823	0.135755	0.970103	0.962276	11403	tags=50%, list=16%, signal=42%	TraesCS7B02G231000/TraesCS7A02G330300/TraesCS7D02G327100
GO:0008899	GO:0008899	F_homoserine O-succinyltransferase activity	3	-0.834636	-1.3332	0.135524	0.970103	0.962276	9164	tags=100%, list=13%, signal=87%	TraesCS4B02G028700/TraesCS4D02G026300
GO:0019281	GO:0019281	P_L-methionine biosynthetic process from homoserine via O-succinyl-L-homoserine and cystathionine	3	-0.834636	-1.3332	0.135524	0.970103	0.962276	9164	tags=100%, list=13%, signal=87%	TraesCS4B02G028700/TraesCS4D02G026300
GO:0016469	GO:0016469	C_proton-transporting two-sector ATPase complex	3	-0.833542	-1.33145	0.135524	0.970103	0.962276	8320	tags=100%, list=12%, signal=88%	TraesCS6A02G368800/TraesCS6B02G404800
GO:0051179	GO:0051179	P_localization	3	0.834143	1.31994	0.135922	0.970103	0.962276	4306	tags=67%, list=6%, signal=63%	TraesCS1B02G354000/TraesCS1D02G343400
GO:0005663	GO:0005663	C_DNA replication factor C complex	29	0.501829	1.28387	0.135135	0.970103	0.962276	20214	tags=41%, list=28%, signal=30%	TraesCS2A02G322600/TraesCS2D02G340400/TraesCS2B02G360100/TraesCS1B02G364000/TraesCS3A02G281700/TraesCS5D02G099800/TraesCS1A02G348900/TraesCS4D02G086000/TraesCS4A02G226500/TraesCS5B02G119700/TraesCS5A02G086300/TraesCS3D02G281700
GO:0008810	GO:0008810	F_cellulase activity	151	0.364352	1.21468	0.134404	0.970103	0.962276	7170	tags=25%, list=10%, signal=23%	TraesCS1B02G285400/TraesCS7A02G069700/TraesCS3B02G528500/TraesCS5A02G317400/TraesCS3B02G526600/TraesCS7A02G204500/TraesCS6D02G275900/TraesCS6B02G325400/TraesCS3D02G277300/TraesCS5A02G172100/TraesCS6A02G295300/TraesCS3D02G477300/TraesCS1A02G360700/TraesCS3B02G525000/TraesCS7D02G207600/TraesCS3A02G481600/TraesCS6D02G318100/TraesCS3A02G482200/TraesCS3D02G475200/TraesCS3D02G476600/TraesCS3A02G277100/…
GO:0002215	GO:0002215	P_defense response to nematode	111	0.374852	1.19387	0.135838	0.970103	0.962276	7120	tags=24%, list=10%, signal=22%	TraesCS1B02G285400/TraesCS7A02G069700/TraesCS3B02G528500/TraesCS3B02G526600/TraesCS3D02G277300/TraesCS3D02G477300/TraesCS3B02G525000/TraesCS3A02G481600/TraesCS3A02G482200/TraesCS3D02G475200/TraesCS3D02G476600/TraesCS3A02G277100/TraesCS1A02G276200/TraesCS3D02G478300/TraesCS3A02G480200/TraesCS3D02G481400/TraesCS3B02G524700/TraesCS3A02G480400/TraesCS3A02G483000/TraesCS3D02G478000/TraesCS3B02G529300/…
GO:0015450	GO:0015450	F_P-P-bond-hydrolysis-driven protein transmembrane transporter activity	174	-0.379632	-1.19381	0.135294	0.970103	0.962276	8836	tags=9%, list=12%, signal=8%	TraesCS5A02G299000/TraesCS3A02G344800/TraesCS1A02G033600/TraesCS1D02G034700/TraesCS4A02G056500/TraesCS2A02G291200/TraesCS4B02G248500/TraesCS5D02G021100/TraesCS4D02G247900/TraesCS3D02G338400/TraesCS2D02G182200/TraesCS6B02G448800/TraesCS1B02G435700/TraesCS3B02G376900/TraesCS5A02G015200
GO:0000302	GO:0000302	P_response to reactive oxygen species	139	0.353392	1.17169	0.135693	0.970103	0.962276	11056	tags=28%, list=16%, signal=24%	TraesCS5B02G165600/TraesCS6A02G378900/TraesCS2D02G070500/TraesCS6A02G294700/TraesCS6D02G363200/TraesCS1B02G454000/TraesCS3D02G040700/TraesCS1B02G454400/TraesCS7D02G099300/TraesCS3A02G039500/TraesCS7D02G099200/TraesCS4A02G323400/TraesCS2D02G222000/TraesCS3A02G493100/TraesCS3A02G493500/TraesCS5A02G338200/TraesCS3B02G043600/TraesCS1A02G350400/TraesCS3A02G039200/TraesCS7A02G105100/TraesCS2A02G215900/…
GO:1900458	GO:1900458	P_negative regulation of brassinosteroid mediated signaling pathway	7	-0.735451	-1.36391	0.137214	0.970362	0.962532	7684	tags=43%, list=11%, signal=38%	TraesCS2B02G406600/TraesCS7D02G379900/TraesCS7A02G383400
GO:0080064	GO:0080064	P_4,4-dimethyl-9beta,19-cyclopropylsterol oxidation	7	-0.735391	-1.3638	0.137214	0.970362	0.962532	3043	tags=43%, list=4%, signal=41%	TraesCS1B02G219200/TraesCS1D02G007100/TraesCS1D02G008900
GO:0010426	GO:0010426	P_DNA methylation on cytosine within a CHH sequence	13	-0.655613	-1.34898	0.137066	0.970362	0.962532	9242	tags=62%, list=13%, signal=54%	TraesCS4B02G201800/TraesCS4D02G202600/TraesCS6B02G315200/TraesCS6B02G083500/TraesCS6D02G266900/TraesCS6A02G062300/TraesCS6A02G286200/TraesCS6B02G315300
GO:0090058	GO:0090058	P_metaxylem development	15	0.616496	1.34895	0.137045	0.970362	0.962532	2253	tags=20%, list=3%, signal=19%	TraesCS7A02G068300/TraesCS7D02G062600/TraesCS7D02G062300
GO:0033358	GO:0033358	P_UDP-L-arabinose biosynthetic process	16	-0.618106	-1.33104	0.137363	0.970362	0.962532	8203	tags=38%, list=12%, signal=33%	TraesCS5D02G321100/TraesCS5B02G315700/TraesCS5D02G298700/TraesCS5A02G314800/TraesCS5A02G291300/TraesCS1D02G451900
GO:0045227	GO:0045227	P_capsule polysaccharide biosynthetic process	16	-0.618106	-1.33104	0.137363	0.970362	0.962532	8203	tags=38%, list=12%, signal=33%	TraesCS5D02G321100/TraesCS5B02G315700/TraesCS5D02G298700/TraesCS5A02G314800/TraesCS5A02G291300/TraesCS1D02G451900
GO:0050373	GO:0050373	F_UDP-arabinose 4-epimerase activity	16	-0.618106	-1.33104	0.137363	0.970362	0.962532	8203	tags=38%, list=12%, signal=33%	TraesCS5D02G321100/TraesCS5B02G315700/TraesCS5D02G298700/TraesCS5A02G314800/TraesCS5A02G291300/TraesCS1D02G451900
GO:0007004	GO:0007004	P_telomere maintenance via telomerase	14	-0.63942	-1.33061	0.136538	0.970362	0.962532	10195	tags=21%, list=14%, signal=18%	TraesCS5A02G081400/TraesCS7A02G543400/TraesCS2B02G337000
GO:0010540	GO:0010540	P_basipetal auxin transport	115	0.378066	1.21461	0.136752	0.970362	0.962532	11135	tags=25%, list=16%, signal=21%	TraesCS4B02G130100/TraesCS4A02G370600/TraesCS2B02G341800/TraesCS3D02G188100/TraesCS2A02G344300/TraesCS2D02G322600/TraesCS2D02G523100/TraesCS6B02G281400/TraesCS3B02G401600/TraesCS7B02G052800/TraesCS4A02G188100/TraesCS6D02G107600/TraesCS4B02G131500/TraesCS5B02G222700/TraesCS5D02G232500/TraesCS3D02G257900/TraesCS6B02G145700/TraesCS6A02G242800/TraesCS4D02G125300/TraesCS3A02G184700/TraesCS3D02G194600/…
GO:0009815	GO:0009815	F_1-aminocyclopropane-1-carboxylate oxidase activity	77	0.394803	1.20539	0.1375	0.970362	0.962532	10816	tags=34%, list=15%, signal=29%	TraesCS4B02G005300/TraesCS7B02G444900/TraesCS6B02G355700/TraesCS5B02G232600/TraesCS6B02G355800/TraesCS2B02G040100/TraesCS4A02G309400/TraesCS2B02G050900/TraesCS7A02G087400/TraesCS1A02G025800/TraesCS6B02G355900/TraesCS7B02G001800/TraesCS5D02G555200/TraesCS1B02G117500/TraesCS6D02G305100/TraesCS6A02G325500/TraesCS7A02G443700/TraesCS2A02G036900/TraesCS3B02G508500/TraesCS6A02G325700/TraesCS1D02G098000/…
GO:0009687	GO:0009687	P_abscisic acid metabolic process	22	0.539064	1.30411	0.137931	0.972313	0.964469	10420	tags=41%, list=15%, signal=35%	TraesCS2D02G522600/TraesCS7B02G145100/TraesCS5A02G265800/TraesCS7A02G246300/TraesCS7D02G245000/TraesCS2A02G520900/TraesCS4D02G052200/TraesCS5B02G265500/TraesCS2B02G550300
GO:0047918	GO:0047918	F_GDP-mannose 3,5-epimerase activity	9	0.668776	1.3294	0.140281	0.975175	0.967307	5917	tags=33%, list=8%, signal=31%	TraesCS1B02G431500/TraesCS1A02G402500/TraesCS1D02G410200
GO:0030570	GO:0030570	F_pectate lyase activity	11	0.634194	1.31997	0.139676	0.975175	0.967307	6460	tags=36%, list=9%, signal=33%	TraesCS7A02G086600/TraesCS1A02G143600/TraesCS1D02G142400/TraesCS6B02G211900
GO:0044794	GO:0044794	P_positive regulation by host of viral process	3	0.832107	1.31672	0.139806	0.975175	0.967307	1615	tags=33%, list=2%, signal=33%	TraesCS3B02G603100
GO:1990534	GO:1990534	F_thermospermine oxidase activity	3	0.831864	1.31633	0.139806	0.975175	0.967307	1433	tags=33%, list=2%, signal=33%	TraesCS3D02G251100
GO:0060862	GO:0060862	P_negative regulation of floral organ abscission	3	0.831	1.31497	0.139806	0.975175	0.967307	12028	tags=100%, list=17%, signal=83%	TraesCS7A02G215800/TraesCS7D02G217500/TraesCS7B02G122800
GO:0032942	GO:0032942	F_inositol tetrakisphosphate 2-kinase activity	2	-0.877212	-1.29688	0.140039	0.975175	0.967307	8740	tags=100%, list=12%, signal=88%	TraesCS2A02G497700
GO:0035299	GO:0035299	F_inositol pentakisphosphate 2-kinase activity	2	-0.877212	-1.29688	0.140039	0.975175	0.967307	8740	tags=100%, list=12%, signal=88%	TraesCS2A02G497700
GO:0000146	GO:0000146	F_microfilament motor activity	2	-0.873962	-1.29208	0.140039	0.975175	0.967307	3421	tags=100%, list=5%, signal=95%	TraesCS7B02G094100
GO:0052716	GO:0052716	F_hydroquinone:oxygen oxidoreductase activity	46	-0.481234	-1.2706	0.139028	0.975175	0.967307	10010	tags=43%, list=14%, signal=37%	TraesCS4D02G133800/TraesCS4B02G139100/TraesCS3D02G354400/TraesCS1D02G091700/TraesCS5B02G149900/TraesCS1D02G282600/TraesCS6D02G284200/TraesCS4A02G096400/TraesCS1A02G043900/TraesCS3B02G489800/TraesCS4B02G189500/TraesCS4D02G190900/TraesCS4D02G208900/TraesCS5D02G156500/TraesCS4A02G429700/TraesCS4A02G114700/TraesCS3B02G101500/TraesCS3D02G358500/TraesCS1B02G056900/TraesCS3A02G452600
GO:0000502	GO:0000502	C_proteasome complex	47	-0.476238	-1.26557	0.138796	0.975175	0.967307	28932	tags=60%, list=41%, signal=35%	TraesCS5D02G154400/TraesCS5B02G400300/TraesCS6D02G350200/TraesCS6D02G078000/TraesCS7A02G375200/TraesCS2D02G218800/TraesCS6B02G112400/TraesCS2B02G053100/TraesCS3D02G506600/TraesCS5A02G284200/TraesCS3A02G499900/TraesCS5B02G282900/TraesCS4D02G317600/TraesCS6B02G402500/TraesCS7B02G287800/TraesCS7B02G252200/TraesCS5D02G291500/TraesCS2D02G038800/TraesCS7A02G258200/TraesCS2A02G040200/TraesCS5B02G200200/…
GO:2000280	GO:2000280	P_regulation of root development	95	-0.417757	-1.21251	0.138978	0.975175	0.967307	8748	tags=35%, list=12%, signal=31%	TraesCS4B02G033300/TraesCS7D02G383300/TraesCS6D02G387900/TraesCS1A02G040300/TraesCS5B02G490700/TraesCS3B02G389400/TraesCS7B02G289600/TraesCS5D02G491000/TraesCS5A02G477400/TraesCS7A02G386800/TraesCS3D02G350700/TraesCS5B02G490800/TraesCS4A02G101000/TraesCS5D02G082700/TraesCS1D02G041500/TraesCS3B02G282300/TraesCS6B02G422000/TraesCS2D02G193900/TraesCS3B02G282400/TraesCS2B02G212900/TraesCS5D02G491100/…
GO:1900426	GO:1900426	P_positive regulation of defense response to bacterium	73	0.396093	1.19473	0.140351	0.975175	0.967307	8500	tags=18%, list=12%, signal=16%	TraesCS5B02G337600/TraesCS5A02G338100/TraesCS2A02G218100/TraesCS4A02G117500/TraesCS5D02G342600/TraesCS4B02G207400/TraesCS5B02G336900/TraesCS3D02G289700/TraesCS6A02G296600/TraesCS4B02G186900/TraesCS4A02G097000/TraesCS2B02G309000/TraesCS7D02G043800
GO:0080024	GO:0080024	P_indolebutyric acid metabolic process	192	0.331355	1.14056	0.140065	0.975175	0.967307	11172	tags=35%, list=16%, signal=29%	TraesCS6B02G375200/TraesCS2D02G504600/TraesCS2B02G395000/TraesCS2A02G054200/TraesCS6D02G310600/TraesCS7D02G051000/TraesCS2A02G158200/TraesCS2D02G374400/TraesCS7B02G312100/TraesCS1B02G361600/TraesCS3D02G032200/TraesCS2D02G475100/TraesCS4A02G442700/TraesCS5B02G305300/TraesCS2D02G143000/TraesCS5D02G076300/TraesCS3D02G354000/TraesCS4D02G227300/TraesCS3B02G290200/TraesCS5A02G304900/TraesCS6A02G317900/…
GO:0017057	GO:0017057	F_6-phosphogluconolactonase activity	7	-0.731371	-1.35635	0.141372	0.979033	0.971134	1936	tags=29%, list=3%, signal=28%	TraesCS2D02G182700/TraesCS2B02G201700
GO:0034477	GO:0034477	P_U6 snRNA 3'-end processing	3	-0.832313	-1.32949	0.141684	0.979033	0.971134	11099	tags=100%, list=16%, signal=84%	TraesCS6A02G241300/TraesCS6D02G223500
GO:0002094	GO:0002094	F_polyprenyltransferase activity	3	-0.831929	-1.32887	0.141684	0.979033	0.971134	3005	tags=67%, list=4%, signal=64%	TraesCS7D02G129100/TraesCS7A02G130000
GO:0016094	GO:0016094	P_polyprenol biosynthetic process	3	-0.831929	-1.32887	0.141684	0.979033	0.971134	3005	tags=67%, list=4%, signal=64%	TraesCS7D02G129100/TraesCS7A02G130000
GO:0051276	GO:0051276	P_chromosome organization	23	0.527298	1.29051	0.141631	0.979033	0.971134	12434	tags=22%, list=17%, signal=18%	TraesCS6A02G175800/TraesCS6B02G209600/TraesCS1D02G066800/TraesCS2B02G041600/TraesCS1B02G084000
GO:0031669	GO:0031669	P_cellular response to nutrient levels	7	-0.730236	-1.35424	0.143451	0.98476	0.976815	3268	tags=29%, list=5%, signal=27%	TraesCS3D02G346900/TraesCS2B02G520900
GO:0010274	GO:0010274	P_hydrotropism	12	-0.650841	-1.32357	0.143396	0.98476	0.976815	10102	tags=33%, list=14%, signal=29%	TraesCS7A02G230000/TraesCS6A02G275600/TraesCS6D02G255900/TraesCS5B02G242800
GO:0071367	GO:0071367	P_cellular response to brassinosteroid stimulus	29	-0.535795	-1.30386	0.143369	0.98476	0.976815	9916	tags=41%, list=14%, signal=36%	TraesCS4B02G052400/TraesCS3D02G279900/TraesCS3D02G191400/TraesCS7D02G373400/TraesCS3B02G217100/TraesCS3A02G187800/TraesCS1A02G223600/TraesCS1B02G236900/TraesCS4B02G299000/TraesCS1D02G225200/TraesCS4A02G006100/TraesCS4D02G297900
GO:1903401	GO:1903401	P_L-lysine transmembrane transport	21	0.54324	1.29567	0.143167	0.98476	0.976815	18775	tags=52%, list=26%, signal=39%	TraesCS3D02G149300/TraesCS3D02G479700/TraesCS5A02G375600/TraesCS3A02G484900/TraesCS3D02G480100/TraesCS3A02G217200/TraesCS3A02G484600/TraesCS3B02G166500/TraesCS4A02G407600/TraesCS3B02G247500/TraesCS4B02G307000
GO:0005901	GO:0005901	C_caveola	2	0.898222	1.28601	0.143434	0.98476	0.976815	7244	tags=100%, list=10%, signal=90%	TraesCS6D02G131700/TraesCS6A02G142300
GO:0010324	GO:0010324	P_membrane invagination	2	0.898222	1.28601	0.143434	0.98476	0.976815	7244	tags=100%, list=10%, signal=90%	TraesCS6D02G131700/TraesCS6A02G142300
GO:0031227	GO:0031227	C_intrinsic component of endoplasmic reticulum membrane	43	-0.487136	-1.27335	0.143824	0.986244	0.978287	12869	tags=35%, list=18%, signal=29%	TraesCS7A02G552000/TraesCS5A02G348200/TraesCS4D02G300100/TraesCS6B02G117000/TraesCS6A02G084900/TraesCS5D02G354400/TraesCS7A02G251600/TraesCS7D02G407200/TraesCS7B02G475900/TraesCS5B02G194300/TraesCS5A02G348100/TraesCS4A02G006400/TraesCS4B02G298600/TraesCS4D02G297600/TraesCS7B02G139500
GO:0010176	GO:0010176	F_homogentisate phytyltransferase activity	6	-0.761754	-1.37565	0.146138	0.98672	0.978759	6841	tags=67%, list=10%, signal=60%	TraesCS7B02G401900/TraesCS7B02G421600/TraesCS7A02G510700/TraesCS7D02G500100
GO:0009877	GO:0009877	P_nodulation	5	-0.783268	-1.36322	0.151261	0.98672	0.978759	14587	tags=80%, list=20%, signal=64%	TraesCS5B02G501500/TraesCS5B02G350900/TraesCS5D02G501900/TraesCS5A02G349500
GO:0016901	GO:0016901	F_oxidoreductase activity, acting on the CH-OH group of donors, quinone or similar compound as acceptor	9	-0.702973	-1.35171	0.149105	0.98672	0.978759	2162	tags=33%, list=3%, signal=32%	TraesCS7A02G207700/TraesCS7D02G210200/TraesCS7B02G114600
GO:0005731	GO:0005731	C_nucleolus organizer region	4	-0.806824	-1.34761	0.149474	0.98672	0.978759	10061	tags=75%, list=14%, signal=64%	TraesCS5B02G455700/TraesCS5B02G451400/TraesCS5D02G454200
GO:0003979	GO:0003979	F_UDP-glucose 6-dehydrogenase activity	10	-0.684795	-1.34738	0.14902	0.98672	0.978759	19724	tags=100%, list=28%, signal=72%	TraesCS5B02G399800/TraesCS4B02G116200/TraesCS4D02G113800/TraesCS5D02G404300/TraesCS4D02G075600/TraesCS4B02G050400/TraesCS4A02G264600/TraesCS5A02G394900/TraesCS4D02G050600
GO:0006065	GO:0006065	P_UDP-glucuronate biosynthetic process	10	-0.684795	-1.34738	0.14902	0.98672	0.978759	19724	tags=100%, list=28%, signal=72%	TraesCS5B02G399800/TraesCS4B02G116200/TraesCS4D02G113800/TraesCS5D02G404300/TraesCS4D02G075600/TraesCS4B02G050400/TraesCS4A02G264600/TraesCS5A02G394900/TraesCS4D02G050600
GO:0001047	GO:0001047	F_core promoter binding	5	0.756226	1.33772	0.15019	0.98672	0.978759	17350	tags=100%, list=24%, signal=76%	TraesCS4A02G222700/TraesCS4B02G093700/TraesCS4D02G090500/TraesCS4B02G157500/TraesCS4A02G164000
GO:2000082	GO:2000082	P_regulation of L-ascorbic acid biosynthetic process	5	0.756216	1.33771	0.15019	0.98672	0.978759	1747	tags=20%, list=2%, signal=20%	TraesCS2D02G505300
GO:0043044	GO:0043044	P_ATP-dependent chromatin remodeling	17	-0.608563	-1.33284	0.150909	0.98672	0.978759	21174	tags=47%, list=30%, signal=33%	TraesCS1A02G082600/TraesCS7D02G206700/TraesCS1B02G100200/TraesCS7B02G110600/TraesCS6A02G034200/TraesCS7A02G203600/TraesCS3D02G403600/TraesCS3A02G408500
GO:0004311	GO:0004311	F_farnesyltranstransferase activity	17	-0.608143	-1.33192	0.150909	0.98672	0.978759	836	tags=12%, list=1%, signal=12%	TraesCS6B02G272800/TraesCS6B02G130300
GO:0080159	GO:0080159	P_zygote elongation	4	0.795681	1.3304	0.14611	0.98672	0.978759	5536	tags=50%, list=8%, signal=46%	TraesCS7D02G399000/TraesCS7D02G398900
GO:0009821	GO:0009821	P_alkaloid biosynthetic process	15	0.607915	1.33017	0.14561	0.98672	0.978759	22496	tags=60%, list=32%, signal=41%	TraesCS5D02G202800/TraesCS5B02G195400/TraesCS1B02G217600/TraesCS5A02G390200/TraesCS3B02G128400/TraesCS3A02G256600/TraesCS5D02G139700/TraesCS5B02G395100/TraesCS3D02G111000
GO:0080089	GO:0080089	F_sinapoyl spermidine:sinapoyl CoA N-acyltransferase activity	15	-0.624336	-1.32699	0.145794	0.98672	0.978759	9179	tags=20%, list=13%, signal=17%	TraesCS1D02G082800/TraesCS7D02G352300/TraesCS7A02G370600
GO:0009264	GO:0009264	P_deoxyribonucleotide catabolic process	3	-0.829453	-1.32492	0.145791	0.98672	0.978759	4385	tags=67%, list=6%, signal=63%	TraesCS7A02G157000/TraesCS7B02G061200
GO:0042306	GO:0042306	P_regulation of protein import into nucleus	3	-0.829412	-1.32486	0.145791	0.98672	0.978759	12142	tags=100%, list=17%, signal=83%	TraesCS3B02G266500/TraesCS3D02G238400
GO:0071244	GO:0071244	P_cellular response to carbon dioxide	3	-0.828963	-1.32414	0.149897	0.98672	0.978759	12174	tags=100%, list=17%, signal=83%	TraesCS4A02G316600/TraesCS5D02G566900
GO:0007035	GO:0007035	P_vacuolar acidification	19	-0.589236	-1.31969	0.15009	0.98672	0.978759	4685	tags=16%, list=7%, signal=15%	TraesCS3A02G218100/TraesCS1B02G022800/TraesCS2B02G520900
GO:0052634	GO:0052634	F_C-19 gibberellin 2-beta-dioxygenase activity	14	-0.632945	-1.31714	0.146154	0.98672	0.978759	2465	tags=50%, list=3%, signal=48%	TraesCS3B02G328700/TraesCS3D02G149600/TraesCS3B02G166100/TraesCS3B02G432800/TraesCS3D02G393900/TraesCS3A02G399800/TraesCS3D02G394000
GO:0048196	GO:0048196	C_obsolete plant extracellular matrix	12	-0.647443	-1.31666	0.14717	0.98672	0.978759	8263	tags=42%, list=12%, signal=37%	TraesCS4B02G227400/TraesCS1A02G185800/TraesCS7A02G068800/TraesCS7D02G063500/TraesCS4A02G419700
GO:0015757	GO:0015757	P_galactose transport	16	0.595937	1.3145	0.14693	0.98672	0.978759	16069	tags=56%, list=23%, signal=44%	TraesCS2A02G189000/TraesCS2A02G188700/TraesCS1B02G460600/TraesCS2A02G188600/TraesCS2B02G218600/TraesCS2B02G218700/TraesCS2D02G199100/TraesCS5B02G180800/TraesCS1B02G460700
GO:0010258	GO:0010258	P_NADH dehydrogenase complex (plastoquinone) assembly	12	-0.645114	-1.31193	0.149057	0.98672	0.978759	19290	tags=75%, list=27%, signal=55%	TraesCS2B02G405600/TraesCS5D02G237400/TraesCS5B02G228900/TraesCS5A02G230400/TraesCS2A02G387800/TraesCS3D02G402500/TraesCS3B02G441000/TraesCS3A02G502300/TraesCS2D02G385300
GO:0006024	GO:0006024	P_glycosaminoglycan biosynthetic process	24	-0.560848	-1.31103	0.145251	0.98672	0.978759	19724	tags=71%, list=28%, signal=51%	TraesCS5B02G399800/TraesCS4B02G116200/TraesCS4D02G113800/TraesCS1A02G361100/TraesCS5D02G404300/TraesCS7A02G251400/TraesCS4B02G027900/TraesCS4D02G075600/TraesCS4B02G050400/TraesCS7B02G139700/TraesCS4A02G264600/TraesCS5A02G394900/TraesCS7A02G251600/TraesCS7D02G249500/TraesCS4D02G050600/TraesCS7D02G407200/TraesCS7B02G139500
GO:0001097	GO:0001097	F_TFIIH-class transcription factor binding	3	0.82617	1.30732	0.149515	0.98672	0.978759	3077	tags=33%, list=4%, signal=32%	TraesCS3A02G513700
GO:0001113	GO:0001113	P_transcriptional open complex formation at RNA polymerase II promoter	3	0.82617	1.30732	0.149515	0.98672	0.978759	3077	tags=33%, list=4%, signal=32%	TraesCS3A02G513700
GO:0010942	GO:0010942	P_positive regulation of cell death	13	0.611357	1.30582	0.14876	0.98672	0.978759	12028	tags=38%, list=17%, signal=32%	TraesCS2B02G243800/TraesCS7A02G215800/TraesCS7D02G217500/TraesCS4B02G100100/TraesCS7B02G122800
GO:0010374	GO:0010374	P_stomatal complex development	13	0.610139	1.30322	0.150826	0.98672	0.978759	17420	tags=46%, list=24%, signal=35%	TraesCS4D02G052200/TraesCS7D02G092900/TraesCS4A02G262900/TraesCS5A02G391300/TraesCS7A02G096800/TraesCS5B02G396200
GO:0010430	GO:0010430	P_fatty acid omega-oxidation	12	0.622079	1.299	0.146186	0.98672	0.978759	5801	tags=25%, list=8%, signal=23%	TraesCS5D02G198700/TraesCS5A02G192300/TraesCS5B02G190800
GO:0032922	GO:0032922	P_circadian regulation of gene expression	24	-0.555067	-1.29751	0.147114	0.98672	0.978759	11369	tags=17%, list=16%, signal=14%	TraesCS6A02G123400/TraesCS6B02G151600/TraesCS6D02G113600/TraesCS4A02G474100
GO:0004467	GO:0004467	F_long-chain fatty acid-CoA ligase activity	31	-0.526511	-1.29445	0.146691	0.98672	0.978759	4175	tags=19%, list=6%, signal=18%	TraesCS5B02G166400/TraesCS5A02G169600/TraesCS5A02G148700/TraesCS1B02G093600/TraesCS5D02G420300/TraesCS2A02G272900
GO:0010046	GO:0010046	P_response to mycotoxin	2	-0.871731	-1.28878	0.149901	0.98672	0.978759	9130	tags=100%, list=13%, signal=87%	TraesCS1A02G425100
GO:0009295	GO:0009295	C_nucleoid	25	0.517248	1.28083	0.144708	0.98672	0.978759	28651	tags=76%, list=40%, signal=45%	TraesCS1B02G436700/TraesCS6B02G349300/TraesCS1D02G414900/TraesCS6D02G298300/TraesCS7B02G184500/TraesCS4B02G074900/TraesCS4D02G073500/TraesCS4A02G240000/TraesCS7A02G106700/TraesCS3D02G240800/TraesCS6D02G193000/TraesCS1A02G406500/TraesCS6B02G238600/TraesCS7A02G295900/TraesCS6A02G209800/TraesCS5D02G328300/TraesCS3D02G188800/TraesCS3B02G268900/TraesCS7B02G005400
GO:0031365	GO:0031365	P_N-terminal protein amino acid modification	22	0.527677	1.27656	0.148707	0.98672	0.978759	21060	tags=41%, list=30%, signal=29%	TraesCS3D02G205000/TraesCS3A02G204000/TraesCS6D02G196200/TraesCS6B02G243600/TraesCS6A02G213500/TraesCS3D02G223800/TraesCS3B02G234300/TraesCS1B02G200200/TraesCS3B02G258700
GO:0032260	GO:0032260	P_response to jasmonic acid stimulus involved in jasmonic acid and ethylene-dependent systemic resistance	32	0.487063	1.27252	0.151242	0.98672	0.978759	5817	tags=31%, list=8%, signal=29%	TraesCS7D02G040200/TraesCS2B02G568200/TraesCS2B02G003100/TraesCS4B02G392400/TraesCS2D02G055400/TraesCS2A02G536200/TraesCS2D02G371900/TraesCS2D02G181000/TraesCS5B02G357700/TraesCS2B02G002800
GO:0080066	GO:0080066	F_3-methylthiopropyl-desulfoglucosinolate sulfotransferase activity	32	0.487063	1.27252	0.151242	0.98672	0.978759	5817	tags=31%, list=8%, signal=29%	TraesCS7D02G040200/TraesCS2B02G568200/TraesCS2B02G003100/TraesCS4B02G392400/TraesCS2D02G055400/TraesCS2A02G536200/TraesCS2D02G371900/TraesCS2D02G181000/TraesCS5B02G357700/TraesCS2B02G002800
GO:0080067	GO:0080067	F_4-methylthiobutyl-desulfoglucosinolate sulfotransferase activity	32	0.487063	1.27252	0.151242	0.98672	0.978759	5817	tags=31%, list=8%, signal=29%	TraesCS7D02G040200/TraesCS2B02G568200/TraesCS2B02G003100/TraesCS4B02G392400/TraesCS2D02G055400/TraesCS2A02G536200/TraesCS2D02G371900/TraesCS2D02G181000/TraesCS5B02G357700/TraesCS2B02G002800
GO:0080068	GO:0080068	F_5-methylthiopentyl-desulfoglucosinolate sulfotransferase activity	32	0.487063	1.27252	0.151242	0.98672	0.978759	5817	tags=31%, list=8%, signal=29%	TraesCS7D02G040200/TraesCS2B02G568200/TraesCS2B02G003100/TraesCS4B02G392400/TraesCS2D02G055400/TraesCS2A02G536200/TraesCS2D02G371900/TraesCS2D02G181000/TraesCS5B02G357700/TraesCS2B02G002800
GO:0080069	GO:0080069	F_7-methylthioheptyl-desulfoglucosinolate sulfotransferase activity	32	0.487063	1.27252	0.151242	0.98672	0.978759	5817	tags=31%, list=8%, signal=29%	TraesCS7D02G040200/TraesCS2B02G568200/TraesCS2B02G003100/TraesCS4B02G392400/TraesCS2D02G055400/TraesCS2A02G536200/TraesCS2D02G371900/TraesCS2D02G181000/TraesCS5B02G357700/TraesCS2B02G002800
GO:0080070	GO:0080070	F_8-methylthiooctyl-desulfoglucosinolate sulfotransferase activity	32	0.487063	1.27252	0.151242	0.98672	0.978759	5817	tags=31%, list=8%, signal=29%	TraesCS7D02G040200/TraesCS2B02G568200/TraesCS2B02G003100/TraesCS4B02G392400/TraesCS2D02G055400/TraesCS2A02G536200/TraesCS2D02G371900/TraesCS2D02G181000/TraesCS5B02G357700/TraesCS2B02G002800
GO:0080071	GO:0080071	F_indol-3-yl-methyl-desulfoglucosinolate sulfotransferase activity	32	0.487063	1.27252	0.151242	0.98672	0.978759	5817	tags=31%, list=8%, signal=29%	TraesCS7D02G040200/TraesCS2B02G568200/TraesCS2B02G003100/TraesCS4B02G392400/TraesCS2D02G055400/TraesCS2A02G536200/TraesCS2D02G371900/TraesCS2D02G181000/TraesCS5B02G357700/TraesCS2B02G002800
GO:0080119	GO:0080119	P_ER body organization	26	0.505746	1.26397	0.147505	0.98672	0.978759	3307	tags=19%, list=5%, signal=18%	TraesCS2D02G522600/TraesCS7B02G145100/TraesCS5A02G265800/TraesCS7A02G246300/TraesCS7D02G245000
GO:0009743	GO:0009743	P_response to carbohydrate	53	-0.469748	-1.25928	0.146465	0.98672	0.978759	15756	tags=26%, list=22%, signal=21%	TraesCS6D02G212700/TraesCS5D02G207800/TraesCS6B02G258800/TraesCS5D02G218400/TraesCS7A02G111300/TraesCS1B02G439800/TraesCS1D02G417100/TraesCS7D02G414900/TraesCS4A02G321300/TraesCS5D02G551800/TraesCS5B02G557500/TraesCS6A02G222300/TraesCS5B02G210100/TraesCS7A02G422500
GO:0010215	GO:0010215	P_cellulose microfibril organization	52	0.437974	1.23253	0.144608	0.98672	0.978759	3802	tags=15%, list=5%, signal=15%	TraesCS5B02G536700/TraesCS2B02G107700/TraesCS2D02G474000/TraesCS1B02G002100/TraesCS3A02G425100/TraesCS6B02G185800/TraesCS5D02G534200/TraesCS2B02G201400
GO:0004104	GO:0004104	F_cholinesterase activity	118	0.368561	1.19162	0.149856	0.98672	0.978759	6670	tags=25%, list=9%, signal=23%	TraesCS5B02G236800/TraesCS4B02G010200/TraesCS7B02G112100/TraesCS4D02G024900/TraesCS7B02G407100/TraesCS2A02G362700/TraesCS2A02G279600/TraesCS7A02G500000/TraesCS4B02G027100/TraesCS7A02G188900/TraesCS2B02G380600/TraesCS6D02G161900/TraesCS1D02G262900/TraesCS6B02G273200/TraesCS6A02G311000/TraesCS1B02G273500/TraesCS3A02G025400/TraesCS7D02G207900/TraesCS2A02G396900/TraesCS1B02G272100/TraesCS5A02G084100/…
GO:0003712	GO:0003712	F_transcription cofactor activity	151	-0.381986	-1.18905	0.14645	0.98672	0.978759	12236	tags=21%, list=17%, signal=18%	TraesCS7D02G466200/TraesCS7A02G478800/TraesCS7B02G208800/TraesCS2A02G482400/TraesCS4A02G281500/TraesCS4D02G029200/TraesCS4B02G031500/TraesCS6D02G008300/TraesCS3D02G394800/TraesCS7D02G401800/TraesCS3D02G015100/TraesCS2A02G494700/TraesCS7B02G308200/TraesCS7B02G431700/TraesCS7A02G151200/TraesCS2A02G010600/TraesCS4A02G378400/TraesCS7B02G055200/TraesCS7A02G408500/TraesCS2D02G011200/TraesCS6A02G005700/…
GO:0050505	GO:0050505	F_hydroquinone glucosyltransferase activity	155	0.342329	1.14813	0.149847	0.98672	0.978759	11172	tags=36%, list=16%, signal=31%	TraesCS6B02G375200/TraesCS2D02G504600/TraesCS2B02G395000/TraesCS2A02G054200/TraesCS6D02G310600/TraesCS7D02G051000/TraesCS2A02G158200/TraesCS2A02G138400/TraesCS2D02G374400/TraesCS7B02G312100/TraesCS1B02G361600/TraesCS3D02G032200/TraesCS2D02G475100/TraesCS4A02G442700/TraesCS5B02G305300/TraesCS2D02G143000/TraesCS3D02G354000/TraesCS4D02G227300/TraesCS3B02G290200/TraesCS5A02G304900/TraesCS6A02G317900/…
GO:0071475	GO:0071475	P_cellular hyperosmotic salinity response	179	0.335618	1.14572	0.147799	0.98672	0.978759	11172	tags=36%, list=16%, signal=31%	TraesCS6B02G375200/TraesCS2D02G504600/TraesCS2B02G395000/TraesCS2A02G054200/TraesCS6D02G310600/TraesCS7D02G051000/TraesCS2A02G158200/TraesCS2D02G374400/TraesCS7B02G312100/TraesCS1B02G361600/TraesCS3D02G032200/TraesCS2D02G475100/TraesCS4A02G442700/TraesCS5B02G305300/TraesCS2D02G143000/TraesCS5D02G076300/TraesCS3D02G354000/TraesCS4D02G227300/TraesCS3B02G290200/TraesCS5A02G304900/TraesCS6A02G317900/…
GO:0018874	GO:0018874	P_benzoate metabolic process	178	0.334795	1.14552	0.15	0.98672	0.978759	11172	tags=37%, list=16%, signal=31%	TraesCS6B02G375200/TraesCS2D02G504600/TraesCS2B02G395000/TraesCS2A02G054200/TraesCS6D02G310600/TraesCS7D02G051000/TraesCS2A02G158200/TraesCS2D02G374400/TraesCS7B02G312100/TraesCS1B02G361600/TraesCS3D02G032200/TraesCS2D02G475100/TraesCS4A02G442700/TraesCS5B02G305300/TraesCS2D02G143000/TraesCS5D02G076300/TraesCS3D02G354000/TraesCS4D02G227300/TraesCS3B02G290200/TraesCS5A02G304900/TraesCS6A02G317900/…
GO:1990592	GO:1990592	P_protein K69-linked ufmylation	3	-0.826253	-1.31981	0.151951	0.988566	0.98059	1680	tags=67%, list=2%, signal=65%	TraesCS3D02G515200/TraesCS3B02G576000
GO:0043981	GO:0043981	P_histone H4-K5 acetylation	16	-0.610385	-1.31442	0.152015	0.988566	0.98059	16915	tags=38%, list=24%, signal=29%	TraesCS1D02G131700/TraesCS1B02G149000/TraesCS1A02G134800/TraesCS7D02G072400/TraesCS1D02G448700/TraesCS6A02G011100
GO:0006883	GO:0006883	P_cellular sodium ion homeostasis	53	0.432702	1.22504	0.151961	0.988566	0.98059	10962	tags=36%, list=15%, signal=30%	TraesCS5D02G226600/TraesCS7D02G154800/TraesCS5D02G226000/TraesCS7A02G153100/TraesCS5D02G225900/TraesCS5B02G217500/TraesCS7B02G057800/TraesCS6A02G048700/TraesCS5D02G226400/TraesCS6A02G347400/TraesCS3A02G023600/TraesCS7B02G057400/TraesCS2A02G220700/TraesCS6D02G330500/TraesCS5B02G217000/TraesCS7A02G153400/TraesCS2B02G285400/TraesCS6B02G380900/TraesCS6B02G065700
GO:0010507	GO:0010507	P_negative regulation of autophagy	23	0.52313	1.28031	0.152361	0.989793	0.981807	10135	tags=30%, list=14%, signal=26%	TraesCS3B02G430200/TraesCS7B02G129000/TraesCS7D02G224100/TraesCS3A02G398200/TraesCS7A02G222500/TraesCS3D02G392200/TraesCS4A02G173900
GO:0001673	GO:0001673	C_male germ cell nucleus	12	0.619893	1.29443	0.152542	0.989953	0.981966	8690	tags=42%, list=12%, signal=37%	TraesCS7B02G077100/TraesCS5D02G247100/TraesCS5A02G240600/TraesCS7D02G173100/TraesCS7A02G172400
GO:1901181	GO:1901181	P_negative regulation of cellular response to caffeine	5	-0.779233	-1.3562	0.153361	0.992133	0.984128	15714	tags=100%, list=22%, signal=78%	TraesCS3A02G153700/TraesCS1D02G125400/TraesCS3D02G161100/TraesCS3B02G180300
GO:0006643	GO:0006643	P_membrane lipid metabolic process	16	0.592829	1.30765	0.153509	0.992133	0.984128	16855	tags=38%, list=24%, signal=29%	TraesCS1A02G365100/TraesCS5D02G231100/TraesCS5D02G341800/TraesCS1D02G370600/TraesCS5A02G337100/TraesCS5B02G336100
GO:0000055	GO:0000055	P_ribosomal large subunit export from nucleus	16	0.590902	1.3034	0.153509	0.992133	0.984128	2171	tags=12%, list=3%, signal=12%	TraesCS2D02G481100/TraesCS1B02G207100
GO:0006835	GO:0006835	P_dicarboxylic acid transport	162	0.336985	1.13697	0.153374	0.992133	0.984128	10628	tags=23%, list=15%, signal=20%	TraesCS7D02G058400/TraesCS3A02G406900/TraesCS3A02G407000/TraesCS7A02G118800/TraesCS3B02G298700/TraesCS4A02G213500/TraesCS7B02G124700/TraesCS2A02G251600/TraesCS3D02G402200/TraesCS7A02G119000/TraesCS3B02G441100/TraesCS7B02G124500/TraesCS7D02G115100/TraesCS7D02G219500/TraesCS3D02G340400/TraesCS3A02G420500/TraesCS7A02G119300/TraesCS7B02G124600/TraesCS7A02G217600/TraesCS7D02G114200/TraesCS3B02G441200/…
GO:0016836	GO:0016836	F_hydro-lyase activity	18	0.570886	1.30042	0.153675	0.992188	0.984183	29919	tags=94%, list=42%, signal=55%	TraesCS6D02G188900/TraesCS1B02G168600/TraesCS1D02G148000/TraesCS1A02G151000/TraesCS3B02G325800/TraesCS3A02G291100/TraesCS3D02G290900/TraesCS1B02G206000/TraesCS7B02G257500/TraesCS1B02G224200/TraesCS1D02G213600/TraesCS6A02G207500/TraesCS6B02G219500/TraesCS1D02G194800/TraesCS1A02G190800/TraesCS1A02G210300/TraesCS7D02G352500
GO:0036455	GO:0036455	F_iron-sulfur transferase activity	6	-0.750137	-1.35467	0.154489	0.993366	0.985351	11272	tags=33%, list=16%, signal=28%	TraesCS1A02G406300/TraesCS1B02G436500
GO:0008502	GO:0008502	F_melatonin receptor activity	6	-0.749915	-1.35427	0.154489	0.993366	0.985351	1712	tags=33%, list=2%, signal=33%	TraesCS4B02G118800/TraesCS5A02G128000
GO:0015822	GO:0015822	P_ornithine transport	6	-0.74967	-1.35383	0.154489	0.993366	0.985351	14320	tags=67%, list=20%, signal=53%	TraesCS3D02G157800/TraesCS1A02G191800/TraesCS1D02G195400/TraesCS1B02G206800
GO:0003899	GO:0003899	F_DNA-directed RNA polymerase activity	170	-0.375823	-1.18035	0.154185	0.993366	0.985351	10182	tags=11%, list=14%, signal=10%	TraesCS1D02G069800/TraesCS3B02G494500/TraesCS5D02G101200/TraesCS1A02G097100/TraesCS6B02G315200/TraesCS5A02G508200/TraesCS1D02G069900/TraesCS6B02G083500/TraesCS6D02G266900/TraesCS6A02G062300/TraesCS5D02G499000/TraesCS6A02G046500/TraesCS6A02G286200/TraesCS1D02G440900/TraesCS6B02G315300/TraesCS7B02G435800/TraesCS1B02G134500/TraesCS6B02G013400/TraesCS1B02G093900
GO:0004165	GO:0004165	F_dodecenoyl-CoA delta-isomerase activity	24	0.512503	1.25626	0.154839	0.994602	0.986577	19842	tags=42%, list=28%, signal=30%	TraesCS1B02G243300/TraesCS3A02G136600/TraesCS1B02G127500/TraesCS3B02G154500/TraesCS3B02G091200/TraesCS1D02G352000/TraesCS3A02G136700/TraesCS1A02G231100/TraesCS3D02G077200/TraesCS1D02G231000
GO:1900037	GO:1900037	P_regulation of cellular response to hypoxia	4	-0.803367	-1.34183	0.155789	0.998452	0.990396	10748	tags=50%, list=15%, signal=42%	TraesCS3A02G116500/TraesCS3A02G116600
GO:0080040	GO:0080040	P_positive regulation of cellular response to phosphate starvation	11	0.627512	1.30607	0.15587	0.998452	0.990396	26512	tags=100%, list=37%, signal=63%	TraesCS7A02G554800/TraesCS7A02G376200/TraesCS7D02G541100/TraesCS6D02G278300/TraesCS2A02G169600/TraesCS7D02G372600/TraesCS2D02G177100/TraesCS2B02G195900/TraesCS7B02G277700/TraesCS6B02G328000/TraesCS6A02G298500
GO:0009938	GO:0009938	P_negative regulation of gibberellic acid mediated signaling pathway	30	-0.525848	-1.28713	0.155914	0.998452	0.990396	6718	tags=30%, list=9%, signal=27%	TraesCS5B02G243200/TraesCS6B02G209300/TraesCS4A02G094700/TraesCS7A02G076500/TraesCS5D02G199600/TraesCS5A02G245800/TraesCS7D02G072200/TraesCS4B02G209800/TraesCS4A02G374700
GO:0042644	GO:0042644	C_chloroplast nucleoid	39	0.455109	1.22897	0.156177	0.998572	0.990516	20803	tags=62%, list=29%, signal=44%	TraesCS7A02G048600/TraesCS2B02G567600/TraesCS2B02G004000/TraesCS5B02G520700/TraesCS3A02G365700/TraesCS1A02G323400/TraesCS5B02G199200/TraesCS3D02G087600/TraesCS3B02G397500/TraesCS2D02G014800/TraesCS4A02G232700/TraesCS5A02G200600/TraesCS4D02G081200/TraesCS5D02G206300/TraesCS7D02G043000/TraesCS7A02G090400/TraesCS4B02G083100/TraesCS1D02G324200/TraesCS1B02G336300/TraesCS3D02G358800/TraesCS3D02G323700/…
GO:0052640	GO:0052640	F_salicylic acid glucosyltransferase (glucoside-forming) activity	178	0.334099	1.14314	0.15625	0.998572	0.990516	11172	tags=37%, list=16%, signal=31%	TraesCS6B02G375200/TraesCS2D02G504600/TraesCS2B02G395000/TraesCS2A02G054200/TraesCS6D02G310600/TraesCS7D02G051000/TraesCS2A02G158200/TraesCS2D02G374400/TraesCS7B02G312100/TraesCS1B02G361600/TraesCS3D02G032200/TraesCS2D02G475100/TraesCS4A02G442700/TraesCS5B02G305300/TraesCS2D02G143000/TraesCS5D02G076300/TraesCS3D02G354000/TraesCS4D02G227300/TraesCS3B02G290200/TraesCS5A02G304900/TraesCS6A02G317900/…
GO:0048462	GO:0048462	P_carpel formation	10	-0.683242	-1.34432	0.156863	0.999444	0.991381	14480	tags=50%, list=20%, signal=40%	TraesCS2A02G275600/TraesCS7B02G160500/TraesCS2D02G274600/TraesCS5A02G237500/TraesCS5D02G244000
GO:0080126	GO:0080126	P_ovary septum development	10	-0.683242	-1.34432	0.156863	0.999444	0.991381	14480	tags=50%, list=20%, signal=40%	TraesCS2A02G275600/TraesCS7B02G160500/TraesCS2D02G274600/TraesCS5A02G237500/TraesCS5D02G244000
GO:0006783	GO:0006783	P_heme biosynthetic process	53	0.431046	1.22035	0.156863	0.999444	0.991381	23480	tags=43%, list=33%, signal=29%	TraesCS2A02G547700/TraesCS2A02G549000/TraesCS1B02G100400/TraesCS5B02G419000/TraesCS2B02G578400/TraesCS3D02G285500/TraesCS3B02G319600/TraesCS1A02G083000/TraesCS1D02G084200/TraesCS2B02G580000/TraesCS6D02G259800/TraesCS3A02G331000/TraesCS5A02G416700/TraesCS6D02G193300/TraesCS3D02G215300/TraesCS6B02G308200/TraesCS4A02G165200/TraesCS6B02G238900/TraesCS5D02G182100/TraesCS3A02G285700/TraesCS3B02G361100/…
GO:0010376	GO:0010376	P_stomatal complex formation	6	-0.745938	-1.34709	0.164927	1	0.991932	10276	tags=67%, list=14%, signal=57%	TraesCS4B02G123100/TraesCS5A02G145500/TraesCS5D02G147100/TraesCS5B02G144100
GO:0048556	GO:0048556	C_microsporocyte nucleus	6	-0.7455	-1.34629	0.164927	1	0.991932	11998	tags=83%, list=17%, signal=69%	TraesCS3A02G367100/TraesCS1D02G141300/TraesCS3B02G398500/TraesCS1B02G159500/TraesCS1A02G142300
GO:0004848	GO:0004848	F_ureidoglycolate hydrolase activity	8	-0.705781	-1.33397	0.162162	1	0.991932	1394	tags=50%, list=2%, signal=49%	TraesCS3D02G346000/TraesCS5D02G071100/TraesCS5B02G066900/TraesCS3B02G384600
GO:0000722	GO:0000722	P_telomere maintenance via recombination	5	-0.765606	-1.33248	0.172269	1	0.991932	10195	tags=40%, list=14%, signal=34%	TraesCS5A02G081400/TraesCS2B02G337000
GO:0051880	GO:0051880	F_G-quadruplex DNA binding	5	-0.765606	-1.33248	0.172269	1	0.991932	10195	tags=40%, list=14%, signal=34%	TraesCS5A02G081400/TraesCS2B02G337000
GO:0070985	GO:0070985	C_TFIIK complex	6	-0.735635	-1.32848	0.183716	1	0.991932	3677	tags=83%, list=5%, signal=79%	TraesCS1A02G245600/TraesCS1B02G256600/TraesCS4A02G247000/TraesCS4D02G066900/TraesCS4B02G067900
GO:0071541	GO:0071541	C_eukaryotic translation initiation factor 3 complex, eIF3m	10	-0.674755	-1.32763	0.170588	1	0.991932	909	tags=20%, list=1%, signal=20%	TraesCS5B02G045900/TraesCS7D02G069200
GO:0046256	GO:0046256	P_2,4,6-trinitrotoluene catabolic process	8	0.675423	1.3239	0.15739	1	0.991932	6659	tags=50%, list=9%, signal=45%	TraesCS5D02G432600/TraesCS3A02G376700/TraesCS3D02G369600/TraesCS5B02G426300
GO:0004795	GO:0004795	F_threonine synthase activity	6	-0.73043	-1.31908	0.192067	1	0.991932	12824	tags=50%, list=18%, signal=41%	TraesCS3D02G259800/TraesCS3A02G259700/TraesCS3B02G292900
GO:0008922	GO:0008922	F_long-chain fatty acid [acyl-carrier-protein] ligase activity	6	-0.730153	-1.31858	0.192067	1	0.991932	14991	tags=83%, list=21%, signal=66%	TraesCS4A02G336500/TraesCS5B02G536300/TraesCS5D02G533700/TraesCS4A02G336400/TraesCS5B02G536200
GO:0090447	GO:0090447	F_glycerol-3-phosphate 2-O-acyltransferase activity	18	-0.589056	-1.31687	0.162749	1	0.991932	8276	tags=61%, list=12%, signal=54%	TraesCS6D02G043000/TraesCS4A02G248400/TraesCS3D02G361300/TraesCS1D02G282300/TraesCS3A02G227400/TraesCS6B02G052300/TraesCS4D02G065400/TraesCS3D02G333200/TraesCS6B02G051800/TraesCS3D02G225300/TraesCS5D02G512000
GO:1901000	GO:1901000	P_regulation of response to salt stress	17	-0.601138	-1.31658	0.163636	1	0.991932	4721	tags=47%, list=7%, signal=44%	TraesCS2A02G296000/TraesCS2D02G293900/TraesCS5A02G372700/TraesCS6A02G192600/TraesCS7B02G179000/TraesCS5D02G252600/TraesCS5A02G246000/TraesCS5B02G243400
GO:2000379	GO:2000379	P_positive regulation of reactive oxygen species metabolic process	6	0.724937	1.31415	0.164436	1	0.991932	18411	tags=83%, list=26%, signal=62%	TraesCS6B02G257600/TraesCS4B02G254300/TraesCS4D02G254100/TraesCS6A02G223700/TraesCS6D02G211700
GO:0016018	GO:0016018	F_cyclosporin A binding	5	0.741647	1.31193	0.180608	1	0.991932	4553	tags=20%, list=6%, signal=19%	TraesCS6A02G068900
GO:0070192	GO:0070192	P_chromosome organization involved in meiotic cell cycle	8	-0.693962	-1.31164	0.189189	1	0.991932	16567	tags=62%, list=23%, signal=48%	TraesCS7B02G287700/TraesCS7A02G384800/TraesCS7D02G381300/TraesCS5A02G081400/TraesCS2B02G337000
GO:0015948	GO:0015948	P_methanogenesis	3	-0.82053	-1.31067	0.158111	1	0.991932	12774	tags=100%, list=18%, signal=82%	TraesCS4B02G223400/TraesCS4D02G223700
GO:0050524	GO:0050524	F_coenzyme-B sulfoethylthiotransferase activity	3	-0.82053	-1.31067	0.158111	1	0.991932	12774	tags=100%, list=18%, signal=82%	TraesCS4B02G223400/TraesCS4D02G223700
GO:0006103	GO:0006103	P_2-oxoglutarate metabolic process	11	-0.658391	-1.3092	0.17126	1	0.991932	12173	tags=55%, list=17%, signal=45%	TraesCS6D02G022800/TraesCS7B02G274100/TraesCS3B02G331100/TraesCS7D02G369300/TraesCS3A02G305400/TraesCS7A02G353500
GO:0006531	GO:0006531	P_aspartate metabolic process	11	-0.658391	-1.3092	0.17126	1	0.991932	12173	tags=55%, list=17%, signal=45%	TraesCS6D02G022800/TraesCS7B02G274100/TraesCS3B02G331100/TraesCS7D02G369300/TraesCS3A02G305400/TraesCS7A02G353500
GO:0019567	GO:0019567	P_arabinose biosynthetic process	13	-0.63577	-1.30815	0.160232	1	0.991932	8203	tags=46%, list=12%, signal=41%	TraesCS5D02G321100/TraesCS5B02G315700/TraesCS5D02G298700/TraesCS5A02G314800/TraesCS5A02G291300/TraesCS1D02G451900
GO:0035312	GO:0035312	F_5'-3' exodeoxyribonuclease activity	15	-0.614482	-1.30604	0.173832	1	0.991932	3110	tags=47%, list=4%, signal=45%	TraesCS3B02G351200/TraesCS2B02G306200/TraesCS2A02G289600/TraesCS3A02G319700/TraesCS3D02G403200/TraesCS7A02G323500/TraesCS3B02G346600
GO:0015116	GO:0015116	F_sulfate transmembrane transporter activity	10	-0.662301	-1.30312	0.178431	1	0.991932	5793	tags=30%, list=8%, signal=28%	TraesCS2A02G496200/TraesCS7B02G229600/TraesCS2A02G496700
GO:0016119	GO:0016119	P_carotene metabolic process	6	-0.721269	-1.30254	0.210856	1	0.991932	19839	tags=100%, list=28%, signal=72%	TraesCS2A02G396200/TraesCS2B02G414500/TraesCS5A02G494200/TraesCS4B02G318000/TraesCS4D02G314400
GO:0046923	GO:0046923	F_ER retention sequence binding	12	-0.640447	-1.30243	0.160377	1	0.991932	20711	tags=67%, list=29%, signal=47%	TraesCS2D02G278300/TraesCS5D02G330400/TraesCS5B02G323900/TraesCS2B02G296800/TraesCS7D02G271700/TraesCS7B02G170600/TraesCS5B02G533600/TraesCS7A02G271400
GO:0005833	GO:0005833	C_hemoglobin complex	4	0.778635	1.30189	0.170778	1	0.991932	4721	tags=50%, list=7%, signal=47%	TraesCS4A02G061700/TraesCS4B02G237300
GO:0002188	GO:0002188	P_translation reinitiation	7	-0.701173	-1.30034	0.197505	1	0.991932	909	tags=29%, list=1%, signal=28%	TraesCS5B02G045900/TraesCS7D02G069200
GO:0071540	GO:0071540	C_eukaryotic translation initiation factor 3 complex, eIF3e	7	-0.701173	-1.30034	0.197505	1	0.991932	909	tags=29%, list=1%, signal=28%	TraesCS5B02G045900/TraesCS7D02G069200
GO:0045547	GO:0045547	F_dehydrodolichyl diphosphate synthase activity	7	0.686407	1.29995	0.168906	1	0.991932	12300	tags=43%, list=17%, signal=35%	TraesCS6B02G191400/TraesCS3D02G363000/TraesCS3B02G402000
GO:0015780	GO:0015780	P_nucleotide-sugar transport	15	-0.610843	-1.29831	0.181308	1	0.991932	701	tags=13%, list=1%, signal=13%	TraesCS2A02G184800/TraesCS1D02G192000
GO:0044283	GO:0044283	P_small molecule biosynthetic process	7	0.685409	1.29807	0.172745	1	0.991932	21541	tags=86%, list=30%, signal=60%	TraesCS2D02G492900/TraesCS3A02G154200/TraesCS2B02G520800/TraesCS2A02G492600/TraesCS3A02G277400/TraesCS3D02G277700
GO:0006152	GO:0006152	P_purine nucleoside catabolic process	13	-0.630757	-1.29784	0.173745	1	0.991932	754	tags=23%, list=1%, signal=23%	TraesCS1B02G073700/TraesCS4A02G358900/TraesCS4A02G358800
GO:0042371	GO:0042371	P_vitamin K biosynthetic process	7	0.685214	1.2977	0.172745	1	0.991932	22404	tags=100%, list=31%, signal=69%	TraesCS4B02G305800/TraesCS4A02G406300/TraesCS7D02G125800/TraesCS4D02G304000/TraesCS3A02G240600/TraesCS3D02G241000/TraesCS3B02G268700
GO:0031508	GO:0031508	P_pericentric heterochromatin assembly	3	-0.812142	-1.29727	0.162218	1	0.991932	8743	tags=100%, list=12%, signal=88%	TraesCS1B02G007900/TraesCS1D02G002400
GO:0090309	GO:0090309	P_positive regulation of methylation-dependent chromatin silencing	3	-0.812142	-1.29727	0.162218	1	0.991932	8743	tags=100%, list=12%, signal=88%	TraesCS1B02G007900/TraesCS1D02G002400
GO:0009568	GO:0009568	C_amyloplast starch grain	3	-0.812038	-1.2971	0.162218	1	0.991932	10583	tags=67%, list=15%, signal=57%	TraesCS7A02G070100/TraesCS4A02G418200
GO:0033840	GO:0033840	F_NDP-glucose-starch glucosyltransferase activity	3	-0.812038	-1.2971	0.162218	1	0.991932	10583	tags=67%, list=15%, signal=57%	TraesCS7A02G070100/TraesCS4A02G418200
GO:0000439	GO:0000439	C_core TFIIH complex	18	-0.579931	-1.29647	0.18264	1	0.991932	553	tags=39%, list=1%, signal=39%	TraesCS6A02G084300/TraesCS7A02G302900/TraesCS2B02G382600/TraesCS2D02G362100/TraesCS2A02G364200/TraesCS1B02G044000/TraesCS1D02G026400
GO:0004823	GO:0004823	F_leucine-tRNA ligase activity	17	0.579193	1.29638	0.159292	1	0.991932	22317	tags=59%, list=31%, signal=40%	TraesCS3B02G020800/TraesCS1B02G233200/TraesCS3B02G021000/TraesCS3D02G022200/TraesCS5D02G048600/TraesCS3A02G024100/TraesCS5B02G042800/TraesCS1D02G221400/TraesCS2A02G149200/TraesCS3A02G023800
GO:0006429	GO:0006429	P_leucyl-tRNA aminoacylation	17	0.579193	1.29638	0.159292	1	0.991932	22317	tags=59%, list=31%, signal=40%	TraesCS3B02G020800/TraesCS1B02G233200/TraesCS3B02G021000/TraesCS3D02G022200/TraesCS5D02G048600/TraesCS3A02G024100/TraesCS5B02G042800/TraesCS1D02G221400/TraesCS2A02G149200/TraesCS3A02G023800
GO:0048037	GO:0048037	F_cofactor binding	21	-0.570833	-1.29439	0.160813	1	0.991932	3714	tags=38%, list=5%, signal=36%	TraesCS2B02G220000/TraesCS2A02G187300/TraesCS7D02G101500/TraesCS7A02G107100/TraesCS4D02G103400/TraesCS3D02G440900/TraesCS3A02G448400/TraesCS3B02G083700
GO:0006419	GO:0006419	P_alanyl-tRNA aminoacylation	10	0.638988	1.29426	0.180894	1	0.991932	10747	tags=40%, list=15%, signal=34%	TraesCS7B02G137500/TraesCS3B02G020800/TraesCS3B02G021000/TraesCS3D02G022200
GO:0080085	GO:0080085	C_signal recognition particle, chloroplast targeting	9	0.651098	1.29426	0.174349	1	0.991932	20810	tags=67%, list=29%, signal=47%	TraesCS4D02G115500/TraesCS4B02G117800/TraesCS4A02G197700/TraesCS5A02G498700/TraesCS4A02G197600/TraesCS4D02G323400
GO:0033855	GO:0033855	F_nicotianamine aminotransferase activity	3	-0.810212	-1.29419	0.170431	1	0.991932	8079	tags=100%, list=11%, signal=89%	TraesCS1D02G289800/TraesCS1B02G300600
GO:0043614	GO:0043614	C_multi-eIF complex	12	-0.635943	-1.29328	0.169811	1	0.991932	10945	tags=25%, list=15%, signal=21%	TraesCS4B02G190900/TraesCS5B02G045900/TraesCS7D02G069200
GO:0071226	GO:0071226	P_cellular response to molecule of fungal origin	3	0.816989	1.2928	0.16699	1	0.991932	13025	tags=100%, list=18%, signal=82%	TraesCS7D02G084900/TraesCS7A02G089700/TraesCS4A02G389000
GO:0099402	GO:0099402	P_plant organ development	15	-0.608154	-1.29259	0.185047	1	0.991932	14401	tags=40%, list=20%, signal=32%	TraesCS6A02G219500/TraesCS6B02G249000/TraesCS3B02G267600/TraesCS5A02G221200/TraesCS5B02G220000/TraesCS5D02G228900
GO:1904667	GO:1904667	P_negative regulation of ubiquitin protein ligase activity	11	-0.649959	-1.29243	0.187008	1	0.991932	3015	tags=36%, list=4%, signal=35%	TraesCS2A02G329700/TraesCS6D02G391200/TraesCS6B02G452700/TraesCS6B02G452500
GO:0001129	GO:0001129	F_RNA polymerase II transcription factor activity, TBP-class protein binding, involved in preinitiation complex assembly	9	-0.67205	-1.29225	0.200795	1	0.991932	7649	tags=22%, list=11%, signal=20%	TraesCS7B02G431700/TraesCS7B02G431500
GO:0008794	GO:0008794	F_arsenate reductase (glutaredoxin) activity	21	-0.569421	-1.29119	0.160813	1	0.991932	13117	tags=38%, list=18%, signal=31%	TraesCS7A02G493400/TraesCS7D02G480900/TraesCS2A02G363600/TraesCS7D02G289300/TraesCS5D02G107300/TraesCS5A02G546700/TraesCS5A02G094500/TraesCS3B02G506500
GO:2001009	GO:2001009	P_regulation of plant-type cell wall cellulose biosynthetic process	7	0.681673	1.29099	0.174664	1	0.991932	1618	tags=14%, list=2%, signal=14%	TraesCS1B02G002100
GO:0051211	GO:0051211	P_anisotropic cell growth	10	-0.656012	-1.29075	0.188235	1	0.991932	6591	tags=70%, list=9%, signal=64%	TraesCS7B02G087000/TraesCS3B02G432200/TraesCS7D02G183600/TraesCS2D02G183100/TraesCS3A02G399200/TraesCS2A02G396300/TraesCS2B02G414600
GO:0042025	GO:0042025	C_host cell nucleus	3	0.815681	1.29073	0.16699	1	0.991932	13118	tags=100%, list=18%, signal=82%	TraesCS6D02G129400/TraesCS6B02G168300/TraesCS6A02G139700
GO:0033106	GO:0033106	C_cis-Golgi network membrane	3	-0.807361	-1.28963	0.184805	1	0.991932	13711	tags=100%, list=19%, signal=81%	TraesCS4A02G094300/TraesCS4B02G210100
GO:0051559	GO:0051559	P_phlobaphene biosynthetic process	3	-0.807129	-1.28926	0.184805	1	0.991932	1879	tags=67%, list=3%, signal=65%	TraesCS1B02G476400/TraesCS1D02G450100
GO:0050691	GO:0050691	P_regulation of defense response to virus by host	16	0.584453	1.28917	0.164474	1	0.991932	11230	tags=56%, list=16%, signal=47%	TraesCS5D02G232700/TraesCS5D02G232900/TraesCS5B02G224000/TraesCS5A02G225600/TraesCS5B02G224100/TraesCS5D02G232800/TraesCS7D02G497800/TraesCS7B02G418400/TraesCS7B02G419400
GO:0015108	GO:0015108	F_chloride transmembrane transporter activity	7	0.680214	1.28823	0.176583	1	0.991932	6929	tags=29%, list=10%, signal=26%	TraesCS4A02G440600/TraesCS7D02G049400
GO:0004071	GO:0004071	F_aspartate-ammonia ligase activity	12	-0.633362	-1.28803	0.175472	1	0.991932	20876	tags=92%, list=29%, signal=65%	TraesCS1A02G382800/TraesCS5A02G153900/TraesCS1B02G408200/TraesCS1D02G430300/TraesCS5D02G159100/TraesCS1A02G422100/TraesCS4D02G195100/TraesCS4A02G109900/TraesCS1D02G390500/TraesCS4B02G194400/TraesCS1B02G453600
GO:0070981	GO:0070981	P_L-asparagine biosynthetic process	12	-0.633362	-1.28803	0.175472	1	0.991932	20876	tags=92%, list=29%, signal=65%	TraesCS1A02G382800/TraesCS5A02G153900/TraesCS1B02G408200/TraesCS1D02G430300/TraesCS5D02G159100/TraesCS1A02G422100/TraesCS4D02G195100/TraesCS4A02G109900/TraesCS1D02G390500/TraesCS4B02G194400/TraesCS1B02G453600
GO:0097164	GO:0097164	P_ammonium ion metabolic process	12	-0.633362	-1.28803	0.175472	1	0.991932	20876	tags=92%, list=29%, signal=65%	TraesCS1A02G382800/TraesCS5A02G153900/TraesCS1B02G408200/TraesCS1D02G430300/TraesCS5D02G159100/TraesCS1A02G422100/TraesCS4D02G195100/TraesCS4A02G109900/TraesCS1D02G390500/TraesCS4B02G194400/TraesCS1B02G453600
GO:0052684	GO:0052684	F_L-serine hydro-lyase (adding indole, L-tryptophan-forming) activity	3	0.813698	1.28759	0.170874	1	0.991932	12350	tags=67%, list=17%, signal=55%	TraesCS7A02G392800/TraesCS7B02G294800
GO:0016004	GO:0016004	F_phospholipase activator activity	13	0.602607	1.28713	0.161157	1	0.991932	1059	tags=8%, list=1%, signal=8%	TraesCS2A02G235500
GO:0010178	GO:0010178	F_IAA-amino acid conjugate hydrolase activity	3	-0.805773	-1.2871	0.184805	1	0.991932	13824	tags=100%, list=19%, signal=81%	TraesCS7B02G335500/TraesCS7D02G426400
GO:1990206	GO:1990206	F_jasmonyl-Ile conjugate hydrolase activity	3	-0.805773	-1.2871	0.184805	1	0.991932	13824	tags=100%, list=19%, signal=81%	TraesCS7B02G335500/TraesCS7D02G426400
GO:0016106	GO:0016106	P_sesquiterpenoid biosynthetic process	13	-0.625268	-1.28654	0.183398	1	0.991932	6025	tags=38%, list=8%, signal=35%	TraesCS4A02G055600/TraesCS2D02G138400/TraesCS2D02G005000/TraesCS6D02G170200/TraesCS5B02G014800
GO:0008020	GO:0008020	F_G-protein coupled photoreceptor activity	8	0.656346	1.2865	0.193858	1	0.991932	17420	tags=62%, list=24%, signal=47%	TraesCS4D02G052200/TraesCS5D02G401000/TraesCS4A02G262900/TraesCS5A02G391300/TraesCS5B02G396200
GO:0032091	GO:0032091	P_negative regulation of protein binding	5	0.726641	1.28539	0.207224	1	0.991932	9837	tags=40%, list=14%, signal=34%	TraesCS2D02G079600/TraesCS2A02G081900
GO:1902806	GO:1902806	P_regulation of cell cycle G1/S phase transition	8	-0.6799	-1.28506	0.209979	1	0.991932	10276	tags=50%, list=14%, signal=43%	TraesCS4B02G123100/TraesCS5A02G145500/TraesCS5D02G147100/TraesCS5B02G144100
GO:0090627	GO:0090627	P_plant epidermal cell differentiation	6	-0.711314	-1.28456	0.221294	1	0.991932	6226	tags=50%, list=9%, signal=46%	TraesCS2A02G474000/TraesCS2B02G497500/TraesCS7B02G208600
GO:0015152	GO:0015152	F_glucose-6-phosphate transmembrane transporter activity	6	0.70858	1.2845	0.189293	1	0.991932	20604	tags=83%, list=29%, signal=59%	TraesCS2D02G226000/TraesCS2B02G245900/TraesCS2A02G220400/TraesCS7D02G288100/TraesCS7A02G287500
GO:0015760	GO:0015760	P_glucose-6-phosphate transport	6	0.70858	1.2845	0.189293	1	0.991932	20604	tags=83%, list=29%, signal=59%	TraesCS2D02G226000/TraesCS2B02G245900/TraesCS2A02G220400/TraesCS7D02G288100/TraesCS7A02G287500
GO:0009234	GO:0009234	P_menaquinone biosynthetic process	10	0.634156	1.28447	0.186992	1	0.991932	22404	tags=80%, list=31%, signal=55%	TraesCS6D02G188900/TraesCS4B02G305800/TraesCS4A02G406300/TraesCS7D02G125800/TraesCS4D02G304000/TraesCS3A02G240600/TraesCS3D02G241000/TraesCS3B02G268700
GO:0015215	GO:0015215	F_nucleotide transmembrane transporter activity	9	-0.667448	-1.2834	0.202783	1	0.991932	2614	tags=33%, list=4%, signal=32%	TraesCS6B02G210000/TraesCS6D02G168200/TraesCS6A02G175100
GO:0000494	GO:0000494	P_box C/D snoRNA 3'-end processing	7	-0.691612	-1.28261	0.2079	1	0.991932	799	tags=29%, list=1%, signal=28%	TraesCS7A02G479900/TraesCS6D02G118100
GO:1990258	GO:1990258	P_histone glutamine methylation	7	-0.691612	-1.28261	0.2079	1	0.991932	799	tags=29%, list=1%, signal=28%	TraesCS7A02G479900/TraesCS6D02G118100
GO:1990259	GO:1990259	F_histone-glutamine methyltransferase activity	7	-0.691612	-1.28261	0.2079	1	0.991932	799	tags=29%, list=1%, signal=28%	TraesCS7A02G479900/TraesCS6D02G118100
GO:0008830	GO:0008830	F_dTDP-4-dehydrorhamnose 3,5-epimerase activity	6	0.707395	1.28236	0.191205	1	0.991932	20348	tags=83%, list=29%, signal=60%	TraesCS6A02G257500/TraesCS1B02G327200/TraesCS6B02G267600/TraesCS6D02G238800/TraesCS1D02G315500
GO:0010022	GO:0010022	P_meristem determinacy	3	0.810065	1.28184	0.176699	1	0.991932	6781	tags=67%, list=10%, signal=60%	TraesCS5B02G486900/TraesCS5A02G473800
GO:0010092	GO:0010092	P_specification of organ identity	3	0.810065	1.28184	0.176699	1	0.991932	6781	tags=67%, list=10%, signal=60%	TraesCS5B02G486900/TraesCS5A02G473800
GO:0048506	GO:0048506	P_regulation of timing of meristematic phase transition	3	0.810065	1.28184	0.176699	1	0.991932	6781	tags=67%, list=10%, signal=60%	TraesCS5B02G486900/TraesCS5A02G473800
GO:0010488	GO:0010488	F_UDP-galactose:N-glycan beta-1,3-galactosyltransferase activity	12	-0.630121	-1.28144	0.183019	1	0.991932	9172	tags=50%, list=13%, signal=44%	TraesCS4D02G029800/TraesCS5A02G451400/TraesCS5D02G461600/TraesCS4B02G032100/TraesCS5B02G460200/TraesCS1B02G047000
GO:0003856	GO:0003856	F_3-dehydroquinate synthase activity	6	0.706104	1.28002	0.193117	1	0.991932	20917	tags=100%, list=29%, signal=71%	TraesCS4D02G286000/TraesCS5A02G330700/TraesCS4B02G287200/TraesCS5D02G336400/TraesCS4A02G016900/TraesCS5B02G331100
GO:0061416	GO:0061416	P_regulation of transcription from RNA polymerase II promoter in response to salt stress	5	-0.734737	-1.27875	0.220588	1	0.991932	18880	tags=100%, list=27%, signal=73%	TraesCS1B02G216500/TraesCS1A02G202300/TraesCS6B02G398500/TraesCS6A02G363900
GO:0080003	GO:0080003	P_thalianol metabolic process	8	-0.676442	-1.27852	0.214137	1	0.991932	3842	tags=50%, list=5%, signal=47%	TraesCS2D02G043500/TraesCS7D02G508000/TraesCS7D02G004000/TraesCS7B02G434200
GO:0003941	GO:0003941	F_L-serine ammonia-lyase activity	3	0.807966	1.27852	0.180583	1	0.991932	13667	tags=100%, list=19%, signal=81%	TraesCS2B02G429300/TraesCS2D02G407900/TraesCS2A02G410500
GO:0008721	GO:0008721	F_D-serine ammonia-lyase activity	3	0.807966	1.27852	0.180583	1	0.991932	13667	tags=100%, list=19%, signal=81%	TraesCS2B02G429300/TraesCS2D02G407900/TraesCS2A02G410500
GO:0030378	GO:0030378	F_serine racemase activity	3	0.807966	1.27852	0.180583	1	0.991932	13667	tags=100%, list=19%, signal=81%	TraesCS2B02G429300/TraesCS2D02G407900/TraesCS2A02G410500
GO:0032050	GO:0032050	F_clathrin heavy chain binding	3	-0.799721	-1.27743	0.188912	1	0.991932	12979	tags=67%, list=18%, signal=55%	TraesCS2D02G564200/TraesCS2A02G590000
GO:0004123	GO:0004123	F_cystathionine gamma-lyase activity	19	0.552919	1.27741	0.158129	1	0.991932	21469	tags=53%, list=30%, signal=37%	TraesCS5B02G018700/TraesCS3B02G370200/TraesCS7A02G359800/TraesCS3D02G332100/TraesCS5B02G300800/TraesCS5D02G027600/TraesCS3A02G338600/TraesCS3A02G087100/TraesCS7B02G040800/TraesCS3D02G087300
GO:0004648	GO:0004648	F_O-phospho-L-serine:2-oxoglutarate aminotransferase activity	6	0.7046	1.27729	0.193117	1	0.991932	21024	tags=100%, list=30%, signal=70%	TraesCS4A02G032100/TraesCS6B02G330300/TraesCS6D02G280500/TraesCS6A02G300600/TraesCS4B02G273500/TraesCS4D02G272500
GO:0080095	GO:0080095	F_phosphatidylethanolamine-sterol O-acyltransferase activity	6	0.7046	1.27729	0.193117	1	0.991932	21024	tags=100%, list=30%, signal=70%	TraesCS4A02G032100/TraesCS6B02G330300/TraesCS6D02G280500/TraesCS6A02G300600/TraesCS4B02G273500/TraesCS4D02G272500
GO:0080096	GO:0080096	F_phosphatidate-sterol O-acyltransferase activity	6	0.7046	1.27729	0.193117	1	0.991932	21024	tags=100%, list=30%, signal=70%	TraesCS4A02G032100/TraesCS6B02G330300/TraesCS6D02G280500/TraesCS6A02G300600/TraesCS4B02G273500/TraesCS4D02G272500
GO:0042593	GO:0042593	P_glucose homeostasis	18	-0.571243	-1.27705	0.195298	1	0.991932	680	tags=17%, list=1%, signal=17%	TraesCS1D02G413700/TraesCS4B02G339800/TraesCS1B02G435700
GO:0004592	GO:0004592	F_pantoate-beta-alanine ligase activity	3	0.806996	1.27698	0.184466	1	0.991932	13736	tags=100%, list=19%, signal=81%	TraesCS5D02G545500/TraesCS5B02G542300/TraesCS4A02G328200
GO:0033317	GO:0033317	P_pantothenate biosynthetic process from valine	3	0.806996	1.27698	0.184466	1	0.991932	13736	tags=100%, list=19%, signal=81%	TraesCS5D02G545500/TraesCS5B02G542300/TraesCS4A02G328200
GO:0008812	GO:0008812	F_choline dehydrogenase activity	13	0.597547	1.27633	0.169421	1	0.991932	5801	tags=23%, list=8%, signal=21%	TraesCS5D02G198700/TraesCS5A02G192300/TraesCS5B02G190800
GO:0046202	GO:0046202	P_cyanide biosynthetic process	13	0.597547	1.27633	0.169421	1	0.991932	5801	tags=23%, list=8%, signal=21%	TraesCS5D02G198700/TraesCS5A02G192300/TraesCS5B02G190800
GO:0046167	GO:0046167	P_glycerol-3-phosphate biosynthetic process	5	0.721489	1.27627	0.212928	1	0.991932	3905	tags=40%, list=5%, signal=38%	TraesCS2D02G517200/TraesCS2B02G544200
GO:0009513	GO:0009513	C_etioplast	11	-0.641746	-1.2761	0.198819	1	0.991932	836	tags=18%, list=1%, signal=18%	TraesCS2B02G219400/TraesCS6B02G130300
GO:0008887	GO:0008887	F_glycerate kinase activity	3	-0.798887	-1.2761	0.188912	1	0.991932	14314	tags=100%, list=20%, signal=80%	TraesCS3B02G299300/TraesCS3D02G266100
GO:1901959	GO:1901959	P_positive regulation of cutin biosynthetic process	5	0.721337	1.27601	0.214829	1	0.991932	6781	tags=40%, list=10%, signal=36%	TraesCS5B02G486900/TraesCS5A02G473800
GO:0070584	GO:0070584	P_mitochondrion morphogenesis	12	0.610685	1.27521	0.17161	1	0.991932	25767	tags=83%, list=36%, signal=53%	TraesCS1D02G398500/TraesCS1A02G390300/TraesCS2A02G220700/TraesCS2B02G285400/TraesCS2D02G226400/TraesCS7D02G444100/TraesCS7A02G455200/TraesCS7B02G355500/TraesCS2D02G265700/TraesCS2B02G246200
GO:0009804	GO:0009804	P_coumarin metabolic process	15	0.582709	1.27502	0.175589	1	0.991932	3307	tags=33%, list=5%, signal=32%	TraesCS2D02G522600/TraesCS7B02G145100/TraesCS5A02G265800/TraesCS7A02G246300/TraesCS7D02G245000
GO:0015928	GO:0015928	F_fucosidase activity	15	0.582709	1.27502	0.175589	1	0.991932	3307	tags=33%, list=5%, signal=32%	TraesCS2D02G522600/TraesCS7B02G145100/TraesCS5A02G265800/TraesCS7A02G246300/TraesCS7D02G245000
GO:0019137	GO:0019137	F_thioglucosidase activity	15	0.582709	1.27502	0.175589	1	0.991932	3307	tags=33%, list=5%, signal=32%	TraesCS2D02G522600/TraesCS7B02G145100/TraesCS5A02G265800/TraesCS7A02G246300/TraesCS7D02G245000
GO:0051993	GO:0051993	F_abscisic acid glucose ester beta-glucosidase activity	15	0.582709	1.27502	0.175589	1	0.991932	3307	tags=33%, list=5%, signal=32%	TraesCS2D02G522600/TraesCS7B02G145100/TraesCS5A02G265800/TraesCS7A02G246300/TraesCS7D02G245000
GO:0004642	GO:0004642	F_phosphoribosylformylglycinamidine synthase activity	9	0.641183	1.27455	0.194389	1	0.991932	15658	tags=56%, list=22%, signal=43%	TraesCS1B02G170300/TraesCS1B02G376800/TraesCS1D02G364700/TraesCS2B02G303300/TraesCS2D02G285100
GO:0034647	GO:0034647	F_histone demethylase activity (H3-trimethyl-K4 specific)	6	-0.705728	-1.27447	0.231733	1	0.991932	2221	tags=50%, list=3%, signal=48%	TraesCS1B02G465100/TraesCS1B02G146900/TraesCS1D02G439600
GO:0034721	GO:0034721	P_histone H3-K4 demethylation, trimethyl-H3-K4-specific	6	-0.705728	-1.27447	0.231733	1	0.991932	2221	tags=50%, list=3%, signal=48%	TraesCS1B02G465100/TraesCS1B02G146900/TraesCS1D02G439600
GO:0007142	GO:0007142	P_male meiosis II	9	-0.662732	-1.27434	0.208748	1	0.991932	16142	tags=44%, list=23%, signal=34%	TraesCS7A02G470300/TraesCS7B02G372300/TraesCS5B02G415800/TraesCS5D02G421200
GO:0004077	GO:0004077	F_biotin-[acetyl-CoA-carboxylase] ligase activity	3	-0.797657	-1.27413	0.193018	1	0.991932	3875	tags=100%, list=5%, signal=95%	TraesCS6B02G168500/TraesCS6A02G139900
GO:0004078	GO:0004078	F_biotin-[methylcrotonoyl-CoA-carboxylase] ligase activity	3	-0.797657	-1.27413	0.193018	1	0.991932	3875	tags=100%, list=5%, signal=95%	TraesCS6B02G168500/TraesCS6A02G139900
GO:0004080	GO:0004080	F_biotin-[propionyl-CoA-carboxylase (ATP-hydrolyzing)] ligase activity	3	-0.797657	-1.27413	0.193018	1	0.991932	3875	tags=100%, list=5%, signal=95%	TraesCS6B02G168500/TraesCS6A02G139900
GO:0042966	GO:0042966	P_biotin carboxyl carrier protein biosynthetic process	3	-0.797657	-1.27413	0.193018	1	0.991932	3875	tags=100%, list=5%, signal=95%	TraesCS6B02G168500/TraesCS6A02G139900
GO:0050777	GO:0050777	P_negative regulation of immune response	7	-0.686815	-1.27372	0.218295	1	0.991932	19326	tags=86%, list=27%, signal=62%	TraesCS2A02G287600/TraesCS5B02G447700/TraesCS5A02G443100/TraesCS2B02G304400/TraesCS5D02G450500/TraesCS4B02G019200
GO:0043982	GO:0043982	P_histone H4-K8 acetylation	4	-0.762343	-1.27331	0.218947	1	0.991932	16915	tags=100%, list=24%, signal=76%	TraesCS1B02G149000/TraesCS1A02G134800/TraesCS6A02G011100
GO:0043984	GO:0043984	P_histone H4-K16 acetylation	4	-0.762343	-1.27331	0.218947	1	0.991932	16915	tags=100%, list=24%, signal=76%	TraesCS1B02G149000/TraesCS1A02G134800/TraesCS6A02G011100
GO:0043996	GO:0043996	F_histone acetyltransferase activity (H4-K8 specific)	4	-0.762343	-1.27331	0.218947	1	0.991932	16915	tags=100%, list=24%, signal=76%	TraesCS1B02G149000/TraesCS1A02G134800/TraesCS6A02G011100
GO:0044545	GO:0044545	C_NSL complex	4	-0.762343	-1.27331	0.218947	1	0.991932	16915	tags=100%, list=24%, signal=76%	TraesCS1B02G149000/TraesCS1A02G134800/TraesCS6A02G011100
GO:0046972	GO:0046972	F_histone acetyltransferase activity (H4-K16 specific)	4	-0.762343	-1.27331	0.218947	1	0.991932	16915	tags=100%, list=24%, signal=76%	TraesCS1B02G149000/TraesCS1A02G134800/TraesCS6A02G011100
GO:0005216	GO:0005216	F_ion channel activity	27	-0.534071	-1.27292	0.17029	1	0.991932	4749	tags=56%, list=7%, signal=52%	TraesCS5D02G021600/TraesCS4B02G223800/TraesCS6A02G218500/TraesCS5A02G015600/TraesCS5B02G013900/TraesCS2D02G133900/TraesCS1A02G158800/TraesCS2A02G197100/TraesCS1B02G175400/TraesCS7D02G445800/TraesCS2B02G154400/TraesCS7B02G358900/TraesCS5B02G121600/TraesCS7D02G202900/TraesCS3B02G274500
GO:0045261	GO:0045261	C_proton-transporting ATP synthase complex, catalytic core F(1)	20	-0.563725	-1.27157	0.188991	1	0.991932	17222	tags=50%, list=24%, signal=38%	TraesCS6D02G283300/TraesCS4B02G067200/TraesCS2A02G223600/TraesCS4B02G067300/TraesCS4A02G247700/TraesCS2D02G229600/TraesCS2B02G273900/TraesCS4D02G066100/TraesCS4A02G247600/TraesCS4D02G066200
GO:0090610	GO:0090610	P_bundle sheath cell fate specification	6	0.701353	1.2714	0.200765	1	0.991932	21255	tags=100%, list=30%, signal=70%	TraesCS2B02G228000/TraesCS4B02G124000/TraesCS4A02G191300/TraesCS2A02G200700/TraesCS2D02G208500/TraesCS4D02G122000
GO:0006522	GO:0006522	P_alanine metabolic process	2	-0.859757	-1.27108	0.18146	1	0.991932	9982	tags=100%, list=14%, signal=86%	TraesCS3A02G305400
GO:0000381	GO:0000381	P_regulation of alternative mRNA splicing, via spliceosome	26	-0.53793	-1.27085	0.162662	1	0.991932	20517	tags=38%, list=29%, signal=27%	TraesCS7B02G132800/TraesCS7A02G234600/TraesCS2B02G469100/TraesCS1B02G100800/TraesCS2A02G448400/TraesCS7D02G234600/TraesCS1B02G325000/TraesCS6B02G147000/TraesCS6D02G108900/TraesCS6A02G119000
GO:0052837	GO:0052837	P_thiazole biosynthetic process	4	-0.760765	-1.27068	0.221053	1	0.991932	3931	tags=50%, list=6%, signal=47%	TraesCS7B02G278200/TraesCS3B02G435500
GO:0034213	GO:0034213	P_quinolinate catabolic process	3	-0.79454	-1.26915	0.195072	1	0.991932	7130	tags=67%, list=10%, signal=60%	TraesCS5A02G355300/TraesCS5B02G357500
GO:0001561	GO:0001561	P_fatty acid alpha-oxidation	4	-0.759563	-1.26867	0.223158	1	0.991932	2326	tags=50%, list=3%, signal=48%	TraesCS5D02G183700/TraesCS4A02G090200
GO:0004026	GO:0004026	F_alcohol O-acetyltransferase activity	3	0.801513	1.26831	0.184466	1	0.991932	8457	tags=67%, list=12%, signal=59%	TraesCS3A02G374800/TraesCS3D02G367000
GO:0090308	GO:0090308	P_regulation of methylation-dependent chromatin silencing	8	-0.671034	-1.2683	0.226611	1	0.991932	14636	tags=62%, list=21%, signal=50%	TraesCS6A02G169600/TraesCS6B02G197500/TraesCS6D02G159400/TraesCS5B02G538100/TraesCS5D02G556100
GO:0004477	GO:0004477	F_methenyltetrahydrofolate cyclohydrolase activity	11	-0.637528	-1.26771	0.208661	1	0.991932	11584	tags=45%, list=16%, signal=38%	TraesCS1B02G120300/TraesCS5A02G184400/TraesCS5B02G231100/TraesCS5D02G235400/TraesCS5A02G232800
GO:0004488	GO:0004488	F_methylenetetrahydrofolate dehydrogenase (NADP+) activity	11	-0.637528	-1.26771	0.208661	1	0.991932	11584	tags=45%, list=16%, signal=38%	TraesCS1B02G120300/TraesCS5A02G184400/TraesCS5B02G231100/TraesCS5D02G235400/TraesCS5A02G232800
GO:0009584	GO:0009584	P_detection of visible light	9	0.637674	1.26757	0.198397	1	0.991932	23578	tags=78%, list=33%, signal=52%	TraesCS4D02G052200/TraesCS5D02G401000/TraesCS4A02G262900/TraesCS5A02G391300/TraesCS5B02G396200/TraesCS4B02G052000/TraesCS4B02G182400
GO:0047066	GO:0047066	F_phospholipid-hydroperoxide glutathione peroxidase activity	14	-0.60905	-1.26741	0.198077	1	0.991932	11504	tags=29%, list=16%, signal=24%	TraesCS7A02G150500/TraesCS2A02G582100/TraesCS2B02G604800/TraesCS2D02G598000
GO:0000481	GO:0000481	P_maturation of 5S rRNA	5	-0.727865	-1.26679	0.233193	1	0.991932	16534	tags=80%, list=23%, signal=61%	TraesCS2D02G594300/TraesCS5B02G534400/TraesCS4A02G340600/TraesCS5D02G532100
GO:0000293	GO:0000293	F_ferric-chelate reductase activity	28	-0.527359	-1.26623	0.172161	1	0.991932	16012	tags=54%, list=23%, signal=42%	TraesCS3A02G182900/TraesCS5D02G222100/TraesCS5B02G212100/TraesCS3D02G347900/TraesCS2D02G311100/TraesCS2B02G329600/TraesCS2B02G414300/TraesCS2A02G396000/TraesCS1D02G284900/TraesCS5A02G093600/TraesCS2D02G393700/TraesCS5B02G099700/TraesCS5D02G105900/TraesCS1A02G290700/TraesCS1D02G289300
GO:0080005	GO:0080005	P_photosystem stoichiometry adjustment	6	-0.701086	-1.26609	0.240084	1	0.991932	21275	tags=100%, list=30%, signal=70%	TraesCS7B02G184800/TraesCS7A02G297900/TraesCS7D02G292000/TraesCS3A02G202700/TraesCS3D02G206300
GO:0004686	GO:0004686	F_elongation factor-2 kinase activity	6	-0.70103	-1.26599	0.240084	1	0.991932	21279	tags=100%, list=30%, signal=70%	TraesCS5B02G318900/TraesCS5D02G500800/TraesCS5D02G324700/TraesCS5B02G500500/TraesCS5A02G318400
GO:0004315	GO:0004315	F_3-oxoacyl-[acyl-carrier-protein] synthase activity	17	0.565552	1.26585	0.190265	1	0.991932	8461	tags=24%, list=12%, signal=21%	TraesCS2B02G038600/TraesCS2D02G521400/TraesCS2D02G135300/TraesCS2D02G312000
GO:0006525	GO:0006525	P_arginine metabolic process	3	0.799941	1.26582	0.184466	1	0.991932	14238	tags=100%, list=20%, signal=80%	TraesCS7A02G202900/TraesCS7D02G206200/TraesCS7B02G110100
GO:0008804	GO:0008804	F_carbamate kinase activity	3	0.799941	1.26582	0.184466	1	0.991932	14238	tags=100%, list=20%, signal=80%	TraesCS7A02G202900/TraesCS7D02G206200/TraesCS7B02G110100
GO:0015129	GO:0015129	F_lactate transmembrane transporter activity	4	-0.757845	-1.2658	0.225263	1	0.991932	2560	tags=75%, list=4%, signal=72%	TraesCS7A02G215700/TraesCS7B02G122600/TraesCS3B02G156700
GO:0035873	GO:0035873	P_lactate transmembrane transport	4	-0.757845	-1.2658	0.225263	1	0.991932	2560	tags=75%, list=4%, signal=72%	TraesCS7A02G215700/TraesCS7B02G122600/TraesCS3B02G156700
GO:0004937	GO:0004937	F_alpha1-adrenergic receptor activity	10	-0.643237	-1.26561	0.213725	1	0.991932	995	tags=40%, list=1%, signal=39%	TraesCS3D02G462600/TraesCS3D02G466100/TraesCS1B02G351600/TraesCS6B02G240800
GO:0009820	GO:0009820	P_alkaloid metabolic process	6	-0.700157	-1.26441	0.240084	1	0.991932	6975	tags=50%, list=10%, signal=45%	TraesCS1B02G119300/TraesCS1D02G100100/TraesCS1A02G091500
GO:0043335	GO:0043335	P_protein unfolding	8	-0.668865	-1.2642	0.232848	1	0.991932	14834	tags=62%, list=21%, signal=49%	TraesCS1D02G342100/TraesCS3A02G274400/TraesCS3D02G273600/TraesCS1B02G352400/TraesCS1A02G340100
GO:0004332	GO:0004332	F_fructose-bisphosphate aldolase activity	22	-0.553082	-1.26369	0.171004	1	0.991932	21004	tags=64%, list=30%, signal=45%	TraesCS3D02G384100/TraesCS3A02G391100/TraesCS4A02G206400/TraesCS3B02G422900/TraesCS4D02G107400/TraesCS5D02G122700/TraesCS7D02G208100/TraesCS3A02G391500/TraesCS5A02G108000/TraesCS7A02G381100/TraesCS7B02G283000/TraesCS5B02G115300/TraesCS7D02G377400/TraesCS7B02G112500
GO:0016540	GO:0016540	P_protein autoprocessing	7	-0.681341	-1.26356	0.22869	1	0.991932	7601	tags=57%, list=11%, signal=51%	TraesCS1B02G325800/TraesCS1B02G325700/TraesCS1A02G313900/TraesCS1A02G313800
GO:0010190	GO:0010190	P_cytochrome b6f complex assembly	23	0.516274	1.26353	0.167382	1	0.991932	2840	tags=13%, list=4%, signal=13%	TraesCS1B02G196300/TraesCS2D02G512600/TraesCS2B02G539300
GO:0018401	GO:0018401	P_peptidyl-proline hydroxylation to 4-hydroxy-L-proline	15	-0.594419	-1.2634	0.207477	1	0.991932	6152	tags=40%, list=9%, signal=37%	TraesCS1A02G170900/TraesCS1D02G168600/TraesCS2B02G292200/TraesCS4D02G280700/TraesCS4A02G021400/TraesCS4B02G282000
GO:0032465	GO:0032465	P_regulation of cytokinesis	14	-0.607077	-1.26331	0.2	1	0.991932	16992	tags=79%, list=24%, signal=60%	TraesCS1D02G314400/TraesCS3B02G126500/TraesCS1A02G129300/TraesCS3D02G109700/TraesCS3A02G107900/TraesCS5A02G401900/TraesCS3A02G153700/TraesCS1D02G125400/TraesCS3D02G161100/TraesCS3B02G180300/TraesCS1A02G314000
GO:0010318	GO:0010318	C_pyrophosphate-dependent phosphofructokinase complex, beta-subunit complex	3	-0.790609	-1.26287	0.199179	1	0.991932	14903	tags=100%, list=21%, signal=79%	TraesCS7B02G104400/TraesCS7A02G198200
GO:2000011	GO:2000011	P_regulation of adaxial/abaxial pattern formation	15	-0.594008	-1.26253	0.207477	1	0.991932	4417	tags=20%, list=6%, signal=19%	TraesCS6B02G147000/TraesCS6D02G108900/TraesCS6A02G119000
GO:0045041	GO:0045041	P_protein import into mitochondrial intermembrane space	12	-0.620515	-1.2619	0.203774	1	0.991932	1291	tags=17%, list=2%, signal=16%	TraesCS1A02G361400/TraesCS1B02G162300
GO:0044148	GO:0044148	P_positive regulation of growth of symbiont involved in interaction with host	4	-0.754928	-1.26093	0.231579	1	0.991932	1277	tags=50%, list=2%, signal=49%	TraesCS2A02G297900/TraesCS4D02G283600
GO:0031297	GO:0031297	P_replication fork processing	3	0.796612	1.26055	0.194175	1	0.991932	2449	tags=33%, list=3%, signal=32%	TraesCS2B02G358000
GO:0044571	GO:0044571	P_[2Fe-2S] cluster assembly	9	-0.655492	-1.26042	0.224652	1	0.991932	15089	tags=33%, list=21%, signal=26%	TraesCS5A02G186000/TraesCS1A02G406300/TraesCS1B02G436500
GO:0019776	GO:0019776	F_Atg8 ligase activity	19	-0.562385	-1.25956	0.20434	1	0.991932	26235	tags=74%, list=37%, signal=47%	TraesCS2D02G351500/TraesCS1A02G220200/TraesCS2B02G274200/TraesCS2B02G371600/TraesCS1B02G233500/TraesCS5A02G158000/TraesCS6B02G066500/TraesCS2A02G352700/TraesCS1D02G221700/TraesCS6D02G315600/TraesCS6B02G366600/TraesCS2B02G491200/TraesCS6A02G050200/TraesCS6A02G050300
GO:0019210	GO:0019210	F_kinase inhibitor activity	3	0.795587	1.25893	0.198058	1	0.991932	9808	tags=67%, list=14%, signal=57%	TraesCS1A02G244300/TraesCS1D02G244200
GO:0042326	GO:0042326	P_negative regulation of phosphorylation	3	0.795587	1.25893	0.198058	1	0.991932	9808	tags=67%, list=14%, signal=57%	TraesCS1A02G244300/TraesCS1D02G244200
GO:0048598	GO:0048598	P_embryonic morphogenesis	8	0.642176	1.25873	0.211132	1	0.991932	15939	tags=50%, list=22%, signal=39%	TraesCS7B02G421100/TraesCS7D02G499800/TraesCS1B02G167000/TraesCS1A02G149100
GO:0030794	GO:0030794	F_(S)-coclaurine-N-methyltransferase activity	3	0.795416	1.25866	0.198058	1	0.991932	14560	tags=100%, list=20%, signal=80%	TraesCS7A02G364100/TraesCS7B02G263800/TraesCS7D02G359100
GO:0050334	GO:0050334	F_thiaminase activity	3	0.795175	1.25828	0.198058	1	0.991932	7357	tags=67%, list=10%, signal=60%	TraesCS4B02G184300/TraesCS4D02G185300
GO:0006621	GO:0006621	P_protein retention in ER lumen	20	-0.5578	-1.25821	0.198165	1	0.991932	20711	tags=50%, list=29%, signal=35%	TraesCS2D02G278300/TraesCS5D02G330400/TraesCS1A02G349100/TraesCS5B02G323900/TraesCS2B02G296800/TraesCS7D02G271700/TraesCS7B02G170600/TraesCS5A02G062900/TraesCS5B02G533600/TraesCS7A02G271400
GO:0033180	GO:0033180	C_proton-transporting V-type ATPase, V1 domain	15	-0.591895	-1.25804	0.220561	1	0.991932	1610	tags=13%, list=2%, signal=13%	TraesCS3D02G204000/TraesCS6D02G173400
GO:0097526	GO:0097526	C_spliceosomal tri-snRNP complex	18	0.55168	1.25667	0.195991	1	0.991932	223	tags=6%, list=0%, signal=6%	TraesCS2D02G531700
GO:0010371	GO:0010371	P_regulation of gibberellin biosynthetic process	28	0.491599	1.25631	0.164474	1	0.991932	11147	tags=57%, list=16%, signal=48%	TraesCS2A02G305400/TraesCS7B02G269400/TraesCS7A02G358300/TraesCS2D02G303900/TraesCS7D02G364500/TraesCS6A02G256600/TraesCS2B02G322200/TraesCS2A02G399600/TraesCS5A02G503300/TraesCS7D02G529200/TraesCS4D02G329000/TraesCS6B02G268700/TraesCS6D02G237800/TraesCS4D02G329100/TraesCS7B02G465400/TraesCS4D02G086300
GO:0000823	GO:0000823	F_inositol-1,4,5-trisphosphate 6-kinase activity	3	0.79368	1.25591	0.201942	1	0.991932	6358	tags=33%, list=9%, signal=30%	TraesCS7B02G327600
GO:0000824	GO:0000824	F_inositol tetrakisphosphate 3-kinase activity	3	0.79368	1.25591	0.201942	1	0.991932	6358	tags=33%, list=9%, signal=30%	TraesCS7B02G327600
GO:0008440	GO:0008440	F_inositol-1,4,5-trisphosphate 3-kinase activity	3	0.79368	1.25591	0.201942	1	0.991932	6358	tags=33%, list=9%, signal=30%	TraesCS7B02G327600
GO:0047326	GO:0047326	F_inositol tetrakisphosphate 5-kinase activity	3	0.79368	1.25591	0.201942	1	0.991932	6358	tags=33%, list=9%, signal=30%	TraesCS7B02G327600
GO:0051501	GO:0051501	P_diterpene phytoalexin metabolic process	9	0.631244	1.25479	0.210421	1	0.991932	5599	tags=33%, list=8%, signal=31%	TraesCS2A02G027600/TraesCS2D02G029400/TraesCS2D02G030100
GO:0008009	GO:0008009	F_chemokine activity	3	0.792918	1.25471	0.201942	1	0.991932	12627	tags=67%, list=18%, signal=55%	TraesCS4D02G015500/TraesCS4A02G296500
GO:0006402	GO:0006402	P_mRNA catabolic process	24	-0.536711	-1.25461	0.180633	1	0.991932	11396	tags=33%, list=16%, signal=28%	TraesCS4A02G281500/TraesCS4D02G029200/TraesCS4B02G031500/TraesCS3B02G517100/TraesCS3A02G473900/TraesCS2A02G012700/TraesCS2B02G005200/TraesCS2D02G013500
GO:0042972	GO:0042972	F_licheninase activity	4	-0.750967	-1.25431	0.242105	1	0.991932	13391	tags=100%, list=19%, signal=81%	TraesCS3A02G485200/TraesCS1A02G234600/TraesCS1B02G249000
GO:0004476	GO:0004476	F_mannose-6-phosphate isomerase activity	6	-0.694527	-1.25424	0.244259	1	0.991932	4264	tags=50%, list=6%, signal=47%	TraesCS3D02G036100/TraesCS3B02G039000/TraesCS3A02G044800
GO:0046680	GO:0046680	P_response to DDT	6	-0.694527	-1.25424	0.244259	1	0.991932	4264	tags=50%, list=6%, signal=47%	TraesCS3D02G036100/TraesCS3B02G039000/TraesCS3A02G044800
GO:0008193	GO:0008193	F_tRNA guanylyltransferase activity	6	-0.694513	-1.25422	0.244259	1	0.991932	899	tags=33%, list=1%, signal=33%	TraesCS3B02G194300/TraesCS5B02G071000
GO:0006671	GO:0006671	P_phytosphingosine metabolic process	12	0.60058	1.25411	0.190678	1	0.991932	24805	tags=83%, list=35%, signal=54%	TraesCS3A02G316700/TraesCS6B02G280300/TraesCS2B02G231900/TraesCS2D02G211500/TraesCS4D02G314700/TraesCS2A02G204400/TraesCS6A02G244000/TraesCS3D02G314500/TraesCS5A02G493900/TraesCS6D02G226300
GO:0008481	GO:0008481	F_sphinganine kinase activity	12	0.60058	1.25411	0.190678	1	0.991932	24805	tags=83%, list=35%, signal=54%	TraesCS3A02G316700/TraesCS6B02G280300/TraesCS2B02G231900/TraesCS2D02G211500/TraesCS4D02G314700/TraesCS2A02G204400/TraesCS6A02G244000/TraesCS3D02G314500/TraesCS5A02G493900/TraesCS6D02G226300
GO:0046834	GO:0046834	P_lipid phosphorylation	12	0.60058	1.25411	0.190678	1	0.991932	24805	tags=83%, list=35%, signal=54%	TraesCS3A02G316700/TraesCS6B02G280300/TraesCS2B02G231900/TraesCS2D02G211500/TraesCS4D02G314700/TraesCS2A02G204400/TraesCS6A02G244000/TraesCS3D02G314500/TraesCS5A02G493900/TraesCS6D02G226300
GO:0090414	GO:0090414	P_molybdate ion export from vacuole	7	-0.676097	-1.25384	0.239085	1	0.991932	5793	tags=43%, list=8%, signal=39%	TraesCS2A02G496200/TraesCS7B02G229600/TraesCS2A02G496700
GO:0033214	GO:0033214	P_iron assimilation by chelation and transport	6	-0.694279	-1.25379	0.244259	1	0.991932	11310	tags=83%, list=16%, signal=70%	TraesCS2D02G311100/TraesCS2B02G329600/TraesCS2B02G414300/TraesCS2A02G396000/TraesCS2D02G393700
GO:0000169	GO:0000169	P_activation of MAPK activity involved in osmosensory signaling pathway	19	-0.559253	-1.25254	0.209765	1	0.991932	611	tags=16%, list=1%, signal=16%	TraesCS7A02G111300/TraesCS7D02G414900/TraesCS7A02G422500
GO:0080136	GO:0080136	P_priming of cellular response to stress	19	-0.559253	-1.25254	0.209765	1	0.991932	611	tags=16%, list=1%, signal=16%	TraesCS7A02G111300/TraesCS7D02G414900/TraesCS7A02G422500
GO:0030744	GO:0030744	F_luteolin O-methyltransferase activity	34	-0.502604	-1.25251	0.175943	1	0.991932	7583	tags=35%, list=11%, signal=32%	TraesCS1D02G337900/TraesCS3D02G138700/TraesCS4B02G075000/TraesCS3A02G137900/TraesCS4D02G073600/TraesCS3B02G326900/TraesCS1D02G016700/TraesCS3B02G155500/TraesCS3A02G292300/TraesCS3A02G498400/TraesCS4B02G352400/TraesCS4A02G463400
GO:0030755	GO:0030755	F_quercetin 3-O-methyltransferase activity	34	-0.502604	-1.25251	0.175943	1	0.991932	7583	tags=35%, list=11%, signal=32%	TraesCS1D02G337900/TraesCS3D02G138700/TraesCS4B02G075000/TraesCS3A02G137900/TraesCS4D02G073600/TraesCS3B02G326900/TraesCS1D02G016700/TraesCS3B02G155500/TraesCS3A02G292300/TraesCS3A02G498400/TraesCS4B02G352400/TraesCS4A02G463400
GO:0033799	GO:0033799	F_myricetin 3'-O-methyltransferase activity	34	-0.502604	-1.25251	0.175943	1	0.991932	7583	tags=35%, list=11%, signal=32%	TraesCS1D02G337900/TraesCS3D02G138700/TraesCS4B02G075000/TraesCS3A02G137900/TraesCS4D02G073600/TraesCS3B02G326900/TraesCS1D02G016700/TraesCS3B02G155500/TraesCS3A02G292300/TraesCS3A02G498400/TraesCS4B02G352400/TraesCS4A02G463400
GO:0008616	GO:0008616	P_queuosine biosynthetic process	15	0.572225	1.25208	0.197002	1	0.991932	9083	tags=20%, list=13%, signal=17%	TraesCS5D02G256000/TraesCS5D02G443400/TraesCS5A02G248800
GO:0046554	GO:0046554	F_malate dehydrogenase (NADP+) activity	2	0.874523	1.25208	0.179798	1	0.991932	2494	tags=50%, list=4%, signal=48%	TraesCS7B02G197000
GO:0008707	GO:0008707	F_4-phytase activity	2	0.874274	1.25172	0.179798	1	0.991932	8948	tags=100%, list=13%, signal=87%	TraesCS5D02G534400/TraesCS4A02G337300
GO:0034050	GO:0034050	P_host programmed cell death induced by symbiont	7	-0.674908	-1.25163	0.243243	1	0.991932	1959	tags=71%, list=3%, signal=69%	TraesCS5D02G116200/TraesCS2B02G279600/TraesCS2A02G262500/TraesCS5B02G108600/TraesCS6B02G411200
GO:0045226	GO:0045226	P_extracellular polysaccharide biosynthetic process	32	0.478625	1.25048	0.176072	1	0.991932	8707	tags=16%, list=12%, signal=14%	TraesCS7D02G073300/TraesCS1A02G443900/TraesCS6A02G257500/TraesCS1B02G327200/TraesCS5A02G281600
GO:0010115	GO:0010115	P_regulation of abscisic acid biosynthetic process	13	-0.607691	-1.25038	0.222008	1	0.991932	8263	tags=31%, list=12%, signal=27%	TraesCS1A02G185800/TraesCS7A02G068800/TraesCS7D02G063500/TraesCS4A02G419700
GO:0004198	GO:0004198	F_calcium-dependent cysteine-type endopeptidase activity	12	-0.61465	-1.24997	0.224528	1	0.991932	11291	tags=33%, list=16%, signal=28%	TraesCS7B02G035100/TraesCS5A02G136100/TraesCS7D02G133400/TraesCS7A02G134000
GO:0004656	GO:0004656	F_procollagen-proline 4-dioxygenase activity	18	-0.559005	-1.24969	0.220615	1	0.991932	6152	tags=33%, list=9%, signal=30%	TraesCS1A02G170900/TraesCS1D02G168600/TraesCS2B02G292200/TraesCS4D02G280700/TraesCS4A02G021400/TraesCS4B02G282000
GO:0032953	GO:0032953	P_regulation of (1->3)-beta-D-glucan biosynthetic process	3	-0.782317	-1.24963	0.213552	1	0.991932	15493	tags=100%, list=22%, signal=78%	TraesCS2B02G364800/TraesCS2D02G345200
GO:0019877	GO:0019877	P_diaminopimelate biosynthetic process	14	0.575018	1.24951	0.188797	1	0.991932	24089	tags=64%, list=34%, signal=43%	TraesCS2D02G513500/TraesCS2B02G539900/TraesCS4A02G069000/TraesCS2D02G395600/TraesCS4B02G355600/TraesCS2A02G397900/TraesCS4B02G226100/TraesCS4D02G226800/TraesCS1D02G094400
GO:0009251	GO:0009251	P_glucan catabolic process	15	0.571037	1.24948	0.197002	1	0.991932	14001	tags=60%, list=20%, signal=48%	TraesCS2D02G477800/TraesCS5A02G388500/TraesCS5A02G388900/TraesCS5B02G393300/TraesCS3D02G307600/TraesCS1D02G278300/TraesCS3A02G295500/TraesCS3B02G341500/TraesCS5D02G398900
GO:0009346	GO:0009346	C_citrate lyase complex	12	0.598266	1.24927	0.192797	1	0.991932	27945	tags=92%, list=39%, signal=56%	TraesCS4B02G144000/TraesCS4A02G172800/TraesCS4D02G142600/TraesCS5D02G097100/TraesCS5B02G090600/TraesCS5A02G084700/TraesCS7D02G403000/TraesCS3A02G193900/TraesCS3D02G195700/TraesCS3B02G221800/TraesCS7A02G409800
GO:1901485	GO:1901485	P_positive regulation of transcription factor catabolic process	12	0.597743	1.24818	0.192797	1	0.991932	17889	tags=50%, list=25%, signal=37%	TraesCS4B02G065500/TraesCS4D02G064500/TraesCS1A02G143300/TraesCS1B02G159900/TraesCS1D02G142100/TraesCS4A02G249200
GO:0004582	GO:0004582	F_dolichyl-phosphate beta-D-mannosyltransferase activity	15	-0.58725	-1.24816	0.22243	1	0.991932	21279	tags=73%, list=30%, signal=51%	TraesCS5D02G304200/TraesCS5A02G486600/TraesCS5B02G318900/TraesCS5D02G500800/TraesCS5D02G324700/TraesCS3A02G099500/TraesCS3B02G115900/TraesCS5A02G297100/TraesCS5B02G500500/TraesCS5A02G318400/TraesCS3D02G099800
GO:0004776	GO:0004776	F_succinate-CoA ligase (GDP-forming) activity	6	-0.691011	-1.24789	0.254697	1	0.991932	18980	tags=83%, list=27%, signal=61%	TraesCS6D02G209200/TraesCS2D02G200600/TraesCS2B02G220000/TraesCS2A02G187300/TraesCS6A02G225900
GO:0006207	GO:0006207	P_'de novo' pyrimidine nucleobase biosynthetic process	36	0.468737	1.24736	0.165138	1	0.991932	4955	tags=14%, list=7%, signal=13%	TraesCS3B02G547500/TraesCS3B02G547300/TraesCS2B02G588900/TraesCS3D02G493700/TraesCS3B02G155300
GO:0045176	GO:0045176	P_apical protein localization	6	0.687972	1.24715	0.223709	1	0.991932	9668	tags=50%, list=14%, signal=43%	TraesCS7B02G052800/TraesCS5B02G222700/TraesCS7D02G150700
GO:0061575	GO:0061575	F_cyclin-dependent protein serine/threonine kinase activator activity	6	-0.690433	-1.24685	0.256785	1	0.991932	22033	tags=100%, list=31%, signal=69%	TraesCS4D02G308900/TraesCS4B02G311000/TraesCS7B02G033100/TraesCS7D02G132000/TraesCS7A02G132500
GO:0004455	GO:0004455	F_ketol-acid reductoisomerase activity	4	-0.746462	-1.24679	0.244211	1	0.991932	18045	tags=100%, list=25%, signal=75%	TraesCS1D02G419800/TraesCS1B02G442300/TraesCS2A02G508900
GO:0033494	GO:0033494	P_ferulate metabolic process	5	0.704789	1.24673	0.237643	1	0.991932	4325	tags=40%, list=6%, signal=38%	TraesCS2D02G195900/TraesCS3D02G210200
GO:0050734	GO:0050734	F_hydroxycinnamoyltransferase activity	5	0.704789	1.24673	0.237643	1	0.991932	4325	tags=40%, list=6%, signal=38%	TraesCS2D02G195900/TraesCS3D02G210200
GO:0090431	GO:0090431	P_alkyl caffeate ester biosynthetic process	5	0.704789	1.24673	0.237643	1	0.991932	4325	tags=40%, list=6%, signal=38%	TraesCS2D02G195900/TraesCS3D02G210200
GO:0003919	GO:0003919	F_FMN adenylyltransferase activity	6	0.687502	1.24629	0.223709	1	0.991932	17439	tags=67%, list=25%, signal=50%	TraesCS1B02G164900/TraesCS5A02G190600/TraesCS5B02G192600/TraesCS1A02G146600
GO:0010076	GO:0010076	P_maintenance of floral meristem identity	51	-0.46575	-1.24621	0.160202	1	0.991932	4984	tags=14%, list=7%, signal=13%	TraesCS4A02G028100/TraesCS4B02G302600/TraesCS4A02G002600/TraesCS7A02G175200/TraesCS6B02G343900/TraesCS4D02G301100/TraesCS6D02G293200
GO:0010867	GO:0010867	P_positive regulation of triglyceride biosynthetic process	3	0.787503	1.24614	0.217476	1	0.991932	15123	tags=100%, list=21%, signal=79%	TraesCS1B02G356100/TraesCS1D02G345100/TraesCS1A02G342900
GO:0034197	GO:0034197	P_triglyceride transport	3	0.787503	1.24614	0.217476	1	0.991932	15123	tags=100%, list=21%, signal=79%	TraesCS1B02G356100/TraesCS1D02G345100/TraesCS1A02G342900
GO:0050267	GO:0050267	F_rubber cis-polyprenylcistransferase activity	3	0.78721	1.24568	0.217476	1	0.991932	12300	tags=67%, list=17%, signal=55%	TraesCS3D02G363000/TraesCS3B02G402000
GO:0010393	GO:0010393	P_galacturonan metabolic process	3	0.787018	1.24537	0.219417	1	0.991932	2892	tags=33%, list=4%, signal=32%	TraesCS3D02G234700
GO:0006469	GO:0006469	P_negative regulation of protein kinase activity	9	-0.647437	-1.24493	0.244533	1	0.991932	1797	tags=44%, list=3%, signal=43%	TraesCS3D02G212100/TraesCS3B02G240000/TraesCS3B02G277900/TraesCS1D02G449700
GO:0034274	GO:0034274	C_Atg12-Atg5-Atg16 complex	5	-0.7153	-1.24492	0.247899	1	0.991932	20263	tags=100%, list=28%, signal=72%	TraesCS6D02G315600/TraesCS6B02G366600/TraesCS6A02G050200/TraesCS6A02G050300
GO:0005719	GO:0005719	C_nuclear euchromatin	24	-0.532511	-1.24479	0.18622	1	0.991932	8341	tags=17%, list=12%, signal=15%	TraesCS7B02G373400/TraesCS2A02G017400/TraesCS1D02G453600/TraesCS7B02G450200
GO:0030795	GO:0030795	F_jasmonate O-methyltransferase activity	23	0.508379	1.24421	0.190987	1	0.991932	3784	tags=17%, list=5%, signal=16%	TraesCS3D02G466900/TraesCS3D02G256000/TraesCS3B02G287100/TraesCS3B02G512900
GO:0051749	GO:0051749	F_indole acetic acid carboxyl methyltransferase activity	23	0.508379	1.24421	0.190987	1	0.991932	3784	tags=17%, list=5%, signal=16%	TraesCS3D02G466900/TraesCS3D02G256000/TraesCS3B02G287100/TraesCS3B02G512900
GO:0080150	GO:0080150	F_S-adenosyl-L-methionine:benzoic acid carboxyl methyl transferase activity	23	0.508379	1.24421	0.190987	1	0.991932	3784	tags=17%, list=5%, signal=16%	TraesCS3D02G466900/TraesCS3D02G256000/TraesCS3B02G287100/TraesCS3B02G512900
GO:0018345	GO:0018345	P_protein palmitoylation	5	-0.7145	-1.24353	0.247899	1	0.991932	15818	tags=60%, list=22%, signal=47%	TraesCS6A02G107800/TraesCS5D02G387700/TraesCS5A02G377700
GO:0086010	GO:0086010	P_membrane depolarization during action potential	3	0.785825	1.24348	0.221359	1	0.991932	11494	tags=67%, list=16%, signal=56%	TraesCS3A02G268700/TraesCS3B02G303100
GO:0048504	GO:0048504	P_regulation of timing of organ formation	2	0.868442	1.24337	0.185859	1	0.991932	9363	tags=100%, list=13%, signal=87%	TraesCS7D02G342300/TraesCS7B02G246300
GO:0047652	GO:0047652	F_allantoate deiminase activity	6	-0.688475	-1.24331	0.26096	1	0.991932	19931	tags=83%, list=28%, signal=60%	TraesCS5D02G071100/TraesCS5B02G066900/TraesCS7A02G481500/TraesCS7B02G383900/TraesCS7D02G468600
GO:0010493	GO:0010493	P_Lewis a epitope biosynthetic process	15	-0.584937	-1.24325	0.226168	1	0.991932	9172	tags=53%, list=13%, signal=46%	TraesCS5B02G117200/TraesCS7B02G093500/TraesCS4D02G029800/TraesCS5A02G451400/TraesCS5D02G461600/TraesCS4B02G032100/TraesCS5B02G460200/TraesCS1B02G047000
GO:0003873	GO:0003873	F_6-phosphofructo-2-kinase activity	6	-0.688405	-1.24319	0.26096	1	0.991932	13059	tags=83%, list=18%, signal=68%	TraesCS4A02G111100/TraesCS4B02G193000/TraesCS1D02G112300/TraesCS1B02G129000/TraesCS1A02G110900
GO:0004331	GO:0004331	F_fructose-2,6-bisphosphate 2-phosphatase activity	6	-0.688405	-1.24319	0.26096	1	0.991932	13059	tags=83%, list=18%, signal=68%	TraesCS4A02G111100/TraesCS4B02G193000/TraesCS1D02G112300/TraesCS1B02G129000/TraesCS1A02G110900
GO:0016560	GO:0016560	P_protein import into peroxisome matrix, docking	16	-0.577065	-1.24266	0.214286	1	0.991932	1551	tags=38%, list=2%, signal=37%	TraesCS3D02G018800/TraesCS7D02G240500/TraesCS3A02G026700/TraesCS7B02G137000/TraesCS6A02G105000/TraesCS1A02G417300
GO:0031062	GO:0031062	P_positive regulation of histone methylation	6	-0.688013	-1.24248	0.26096	1	0.991932	5699	tags=33%, list=8%, signal=31%	TraesCS4D02G145700/TraesCS2B02G015500
GO:0006313	GO:0006313	P_transposition, DNA-mediated	15	0.567621	1.24201	0.205567	1	0.991932	656	tags=20%, list=1%, signal=20%	TraesCS2A02G530500/TraesCS3B02G420000/TraesCS6B02G115300
GO:0048509	GO:0048509	P_regulation of meristem development	32	-0.50415	-1.24096	0.186047	1	0.991932	8592	tags=19%, list=12%, signal=16%	TraesCS6B02G244700/TraesCS3B02G484100/TraesCS6B02G147000/TraesCS6D02G108900/TraesCS6A02G119000/TraesCS5D02G234700
GO:0008395	GO:0008395	F_steroid hydroxylase activity	11	-0.623748	-1.24031	0.248031	1	0.991932	5409	tags=45%, list=8%, signal=42%	TraesCS3D02G106100/TraesCS3A02G103800/TraesCS6A02G177300/TraesCS6B02G207300/TraesCS6D02G166900
GO:0032366	GO:0032366	P_intracellular sterol transport	9	-0.645038	-1.24031	0.258449	1	0.991932	9186	tags=22%, list=13%, signal=19%	TraesCS5B02G428200/TraesCS5A02G426300
GO:0006817	GO:0006817	P_phosphate ion transport	25	0.50081	1.24013	0.177106	1	0.991932	12676	tags=56%, list=18%, signal=46%	TraesCS2A02G285900/TraesCS3B02G370300/TraesCS3B02G135300/TraesCS2B02G303200/TraesCS3D02G118100/TraesCS3D02G332200/TraesCS3A02G116200/TraesCS2A02G112800/TraesCS5B02G470100/TraesCS5D02G472000/TraesCS2B02G131600/TraesCS7A02G263000/TraesCS7B02G354500/TraesCS2D02G284700
GO:0010298	GO:0010298	F_dihydrocamalexic acid decarboxylase activity	27	-0.520057	-1.23952	0.188406	1	0.991932	7644	tags=37%, list=11%, signal=33%	TraesCS4A02G339100/TraesCS5A02G495200/TraesCS5D02G535400/TraesCS4A02G445600/TraesCS5B02G548400/TraesCS7D02G023300/TraesCS3B02G509000/TraesCS7A02G042600/TraesCS4A02G463600/TraesCS7A02G085700
GO:0009360	GO:0009360	C_DNA polymerase III complex	18	0.544114	1.23944	0.209354	1	0.991932	17544	tags=44%, list=25%, signal=33%	TraesCS2A02G322600/TraesCS2D02G340400/TraesCS2B02G360100/TraesCS1B02G364000/TraesCS3A02G281700/TraesCS1A02G348900/TraesCS4D02G086000/TraesCS4A02G226500
GO:0033728	GO:0033728	F_divinyl chlorophyllide a 8-vinyl-reductase activity	4	0.741135	1.23919	0.240987	1	0.991932	9968	tags=50%, list=14%, signal=43%	TraesCS6B02G447700/TraesCS4A02G140700
GO:0051744	GO:0051744	F_3,8-divinyl protochlorophyllide a 8-vinyl reductase activity	4	0.741135	1.23919	0.240987	1	0.991932	9968	tags=50%, list=14%, signal=43%	TraesCS6B02G447700/TraesCS4A02G140700
GO:0098570	GO:0098570	C_stromal side of plastid inner membrane	5	-0.711365	-1.23808	0.254202	1	0.991932	19204	tags=80%, list=27%, signal=58%	TraesCS2B02G295300/TraesCS2A02G277900/TraesCS5B02G116300/TraesCS2D02G276900
GO:0051513	GO:0051513	P_regulation of monopolar cell growth	6	0.682586	1.23738	0.23327	1	0.991932	2711	tags=17%, list=4%, signal=16%	TraesCS7A02G455400
GO:0006564	GO:0006564	P_L-serine biosynthetic process	23	0.5053	1.23667	0.193133	1	0.991932	21515	tags=70%, list=30%, signal=49%	TraesCS3A02G146800/TraesCS5A02G137200/TraesCS1A02G221000/TraesCS4A02G032100/TraesCS6A02G113300/TraesCS7B02G400800/TraesCS6B02G330300/TraesCS6B02G141100/TraesCS6D02G280500/TraesCS6A02G300600/TraesCS4B02G273500/TraesCS7D02G169500/TraesCS7A02G496500/TraesCS1D02G222600/TraesCS4D02G272500/TraesCS5B02G135800
GO:0007026	GO:0007026	P_negative regulation of microtubule depolymerization	7	0.652446	1.23564	0.232246	1	0.991932	3877	tags=14%, list=5%, signal=14%	TraesCS6D02G372700
GO:0004367	GO:0004367	F_glycerol-3-phosphate dehydrogenase [NAD+] activity	13	-0.600382	-1.23534	0.235521	1	0.991932	4569	tags=54%, list=6%, signal=50%	TraesCS3A02G478100/TraesCS4B02G286700/TraesCS3B02G360600/TraesCS3D02G324000/TraesCS3A02G523900/TraesCS1D02G312600/TraesCS1A02G312400
GO:0070336	GO:0070336	F_flap-structured DNA binding	3	0.780476	1.23502	0.23301	1	0.991932	15623	tags=100%, list=22%, signal=78%	TraesCS7D02G132100/TraesCS7B02G033200/TraesCS7A02G132600
GO:1905182	GO:1905182	P_positive regulation of urease activity	9	0.621142	1.23471	0.228457	1	0.991932	17616	tags=56%, list=25%, signal=42%	TraesCS6A02G141300/TraesCS1D02G408000/TraesCS6D02G146700/TraesCS1B02G428800/TraesCS1A02G400200
GO:0048833	GO:0048833	P_specification of floral organ number	18	0.541683	1.2339	0.209354	1	0.991932	6545	tags=17%, list=9%, signal=15%	TraesCS2B02G226900/TraesCS2A02G199600/TraesCS2D02G207200
GO:2000306	GO:2000306	P_positive regulation of photomorphogenesis	10	-0.627065	-1.23379	0.254902	1	0.991932	14407	tags=60%, list=20%, signal=48%	TraesCS4B02G223000/TraesCS4D02G223400/TraesCS4A02G081000/TraesCS2B02G406600/TraesCS7D02G379900/TraesCS7A02G383400
GO:0019433	GO:0019433	P_triglyceride catabolic process	23	0.503777	1.23294	0.195279	1	0.991932	8928	tags=35%, list=13%, signal=30%	TraesCS1B02G277100/TraesCS3A02G235700/TraesCS1B02G277000/TraesCS3A02G235300/TraesCS1A02G266100/TraesCS1A02G266000/TraesCS1D02G266200/TraesCS3B02G264600
GO:0010307	GO:0010307	F_acetylglutamate kinase regulator activity	3	-0.771671	-1.23262	0.225873	1	0.991932	9624	tags=67%, list=14%, signal=58%	TraesCS1B02G094600/TraesCS1A02G076100
GO:0042304	GO:0042304	P_regulation of fatty acid biosynthetic process	3	-0.771671	-1.23262	0.225873	1	0.991932	9624	tags=67%, list=14%, signal=58%	TraesCS1B02G094600/TraesCS1A02G076100
GO:2000013	GO:2000013	P_regulation of arginine biosynthetic process via ornithine	3	-0.771671	-1.23262	0.225873	1	0.991932	9624	tags=67%, list=14%, signal=58%	TraesCS1B02G094600/TraesCS1A02G076100
GO:0004164	GO:0004164	F_diphthine synthase activity	3	0.778565	1.23199	0.23301	1	0.991932	15759	tags=100%, list=22%, signal=78%	TraesCS5A02G162900/TraesCS5B02G160300/TraesCS5D02G167900
GO:0004641	GO:0004641	F_phosphoribosylformylglycinamidine cyclo-ligase activity	5	0.696094	1.23135	0.252852	1	0.991932	11633	tags=40%, list=16%, signal=33%	TraesCS5D02G068900/TraesCS5A02G057700
GO:0007600	GO:0007600	P_sensory perception	6	0.679169	1.23119	0.240918	1	0.991932	13169	tags=50%, list=19%, signal=41%	TraesCS4D02G052200/TraesCS5D02G401000/TraesCS4A02G262900
GO:0009940	GO:0009940	F_amino-terminal vacuolar sorting propeptide binding	18	-0.550688	-1.23109	0.244123	1	0.991932	2645	tags=28%, list=4%, signal=27%	TraesCS4A02G193900/TraesCS7D02G471300/TraesCS2A02G105500/TraesCS2B02G122400/TraesCS2D02G105100
GO:0006383	GO:0006383	P_transcription from RNA polymerase III promoter	47	-0.463191	-1.2309	0.170569	1	0.991932	341	tags=21%, list=0%, signal=21%	TraesCS7B02G239000/TraesCS1D02G236600/TraesCS2B02G194500/TraesCS4A02G204400/TraesCS3D02G335900/TraesCS6D02G140000/TraesCS7D02G418300/TraesCS6A02G378300/TraesCS1A02G097100/TraesCS1B02G093900
GO:0005432	GO:0005432	F_calcium:sodium antiporter activity	27	-0.51638	-1.23076	0.193841	1	0.991932	12078	tags=30%, list=17%, signal=25%	TraesCS7A02G183100/TraesCS3D02G279200/TraesCS7B02G088100/TraesCS4B02G150000/TraesCS2B02G135500/TraesCS5A02G024300/TraesCS5B02G131400/TraesCS7D02G184700
GO:0001763	GO:0001763	P_morphogenesis of a branching structure	10	0.607623	1.23073	0.227642	1	0.991932	12677	tags=50%, list=18%, signal=41%	TraesCS4D02G058000/TraesCS4B02G057900/TraesCS1D02G120800/TraesCS7A02G552700/TraesCS4A02G256700
GO:1903507	GO:1903507	P_negative regulation of nucleic acid-templated transcription	61	-0.452067	-1.23068	0.159052	1	0.991932	14527	tags=33%, list=20%, signal=26%	TraesCS3D02G398800/TraesCS4B02G297100/TraesCS3A02G403600/TraesCS2B02G329700/TraesCS4D02G295900/TraesCS4B02G297000/TraesCS2D02G179400/TraesCS5B02G211000/TraesCS4D02G296000/TraesCS4A02G007800/TraesCS7B02G108200/TraesCS4A02G007900/TraesCS5A02G205000/TraesCS7B02G107700/TraesCS4B02G296900/TraesCS4A02G008000/TraesCS7A02G201400/TraesCS2B02G534800/TraesCS4B02G364700/TraesCS2B02G264000
GO:0003999	GO:0003999	F_adenine phosphoribosyltransferase activity	9	0.618561	1.22958	0.236473	1	0.991932	21734	tags=67%, list=31%, signal=46%	TraesCS2B02G377500/TraesCS2D02G356900/TraesCS6A02G230100/TraesCS6B02G251600/TraesCS6D02G204800/TraesCS5B02G074400
GO:0043078	GO:0043078	C_polar nucleus	20	0.525467	1.22892	0.199125	1	0.991932	12414	tags=30%, list=17%, signal=25%	TraesCS6B02G027900/TraesCS7D02G084500/TraesCS6D02G024300/TraesCS7A02G089200/TraesCS4A02G388400/TraesCS2A02G146400
GO:0051938	GO:0051938	P_L-glutamate import	8	0.626964	1.22891	0.241843	1	0.991932	16382	tags=62%, list=23%, signal=48%	TraesCS3D02G149300/TraesCS5A02G375600/TraesCS5A02G256600/TraesCS5B02G256000/TraesCS3B02G166500
GO:0048025	GO:0048025	P_negative regulation of mRNA splicing, via spliceosome	9	0.618201	1.22886	0.236473	1	0.991932	1464	tags=11%, list=2%, signal=11%	TraesCS2D02G479100
GO:0010247	GO:0010247	P_detection of phosphate ion	12	-0.603792	-1.22789	0.24717	1	0.991932	24350	tags=58%, list=34%, signal=38%	TraesCS4A02G182900/TraesCS5D02G160100/TraesCS5A02G155100/TraesCS1A02G065700/TraesCS3D02G543400/TraesCS4B02G135700/TraesCS4D02G130400
GO:0090352	GO:0090352	P_regulation of nitrate assimilation	12	-0.603792	-1.22789	0.24717	1	0.991932	24350	tags=58%, list=34%, signal=38%	TraesCS4A02G182900/TraesCS5D02G160100/TraesCS5A02G155100/TraesCS1A02G065700/TraesCS3D02G543400/TraesCS4B02G135700/TraesCS4D02G130400
GO:0009531	GO:0009531	C_secondary cell wall	37	0.458715	1.22752	0.185185	1	0.991932	2253	tags=11%, list=3%, signal=10%	TraesCS7A02G068300/TraesCS1B02G347000/TraesCS7D02G062600/TraesCS7D02G062300
GO:0003825	GO:0003825	F_alpha,alpha-trehalose-phosphate synthase (UDP-forming) activity	27	-0.51495	-1.22735	0.195652	1	0.991932	20018	tags=56%, list=28%, signal=40%	TraesCS5B02G117800/TraesCS1A02G339300/TraesCS3B02G323900/TraesCS1B02G083100/TraesCS3D02G289100/TraesCS1B02G350600/TraesCS3A02G289300/TraesCS6A02G351300/TraesCS1A02G338200/TraesCS6D02G334000/TraesCS1B02G351600/TraesCS1D02G341100/TraesCS5A02G203500/TraesCS5D02G210000/TraesCS5B02G202200
GO:0008934	GO:0008934	F_inositol monophosphate 1-phosphatase activity	17	0.548338	1.22732	0.225664	1	0.991932	1814	tags=12%, list=3%, signal=11%	TraesCS6A02G373800/TraesCS6A02G163700
GO:0016531	GO:0016531	F_copper chaperone activity	16	0.556142	1.22673	0.234649	1	0.991932	8139	tags=19%, list=11%, signal=17%	TraesCS6A02G356400/TraesCS2D02G177600/TraesCS6B02G388500
GO:1901601	GO:1901601	P_strigolactone biosynthetic process	17	-0.559831	-1.22611	0.241818	1	0.991932	5833	tags=29%, list=8%, signal=27%	TraesCS2B02G433800/TraesCS7A02G418900/TraesCS3D02G273500/TraesCS3B02G308000/TraesCS3A02G274300
GO:0015813	GO:0015813	P_L-glutamate transport	21	0.514076	1.22611	0.214751	1	0.991932	17279	tags=48%, list=24%, signal=36%	TraesCS3D02G149300/TraesCS3D02G479700/TraesCS5A02G375600/TraesCS3A02G484900/TraesCS5A02G248900/TraesCS3D02G480100/TraesCS3A02G217200/TraesCS3A02G484600/TraesCS3B02G166500/TraesCS3B02G247500
GO:0035884	GO:0035884	P_arabinan biosynthetic process	3	-0.767507	-1.22597	0.234086	1	0.991932	15637	tags=100%, list=22%, signal=78%	TraesCS2B02G228700/TraesCS2A02G201600
GO:0004321	GO:0004321	F_fatty-acyl-CoA synthase activity	13	0.573933	1.22589	0.233471	1	0.991932	2709	tags=15%, list=4%, signal=15%	TraesCS3D02G468000/TraesCS3B02G426200
GO:0046474	GO:0046474	P_glycerophospholipid biosynthetic process	12	0.58696	1.22567	0.220339	1	0.991932	25216	tags=67%, list=35%, signal=43%	TraesCS3A02G244600/TraesCS3D02G246800/TraesCS3B02G275400/TraesCS4D02G199400/TraesCS4A02G105400/TraesCS1D02G361000/TraesCS1A02G356900/TraesCS1B02G373100
GO:1990426	GO:1990426	P_mitotic recombination-dependent replication fork processing	3	-0.767223	-1.22552	0.234086	1	0.991932	16567	tags=100%, list=23%, signal=77%	TraesCS7A02G384800/TraesCS7D02G381300
GO:0003730	GO:0003730	F_mRNA 3'-UTR binding	33	-0.497539	-1.22531	0.204668	1	0.991932	20703	tags=52%, list=29%, signal=37%	TraesCS3A02G526800/TraesCS2D02G176700/TraesCS3D02G231200/TraesCS3A02G361700/TraesCS1B02G444500/TraesCS1D02G237600/TraesCS3B02G251700/TraesCS2A02G169100/TraesCS2D02G426700/TraesCS1B02G444400/TraesCS1B02G036400/TraesCS3D02G532100/TraesCS2A02G428800/TraesCS2B02G449400/TraesCS2D02G402700/TraesCS1A02G414300/TraesCS2B02G449300
GO:0033857	GO:0033857	F_diphosphoinositol-pentakisphosphate kinase activity	3	0.77432	1.22528	0.248544	1	0.991932	16061	tags=100%, list=23%, signal=77%	TraesCS3B02G347000/TraesCS3D02G312200/TraesCS3A02G319100
GO:1901348	GO:1901348	P_positive regulation of secondary cell wall biogenesis	15	0.559889	1.22509	0.218415	1	0.991932	2253	tags=20%, list=3%, signal=19%	TraesCS7A02G068300/TraesCS7D02G062600/TraesCS7D02G062300
GO:0006090	GO:0006090	P_pyruvate metabolic process	17	-0.559263	-1.22487	0.243636	1	0.991932	7934	tags=29%, list=11%, signal=26%	TraesCS3A02G275600/TraesCS1A02G253400/TraesCS1B02G264900/TraesCS1D02G252900/TraesCS1A02G253200
GO:0017069	GO:0017069	F_snRNA binding	6	0.675441	1.22443	0.246654	1	0.991932	2216	tags=17%, list=3%, signal=16%	TraesCS5A02G315100
GO:0045333	GO:0045333	P_cellular respiration	46	-0.463732	-1.22439	0.174204	1	0.991932	10810	tags=39%, list=15%, signal=33%	TraesCS3A02G211000/TraesCS4D02G103000/TraesCS4A02G202100/TraesCS3D02G213800/TraesCS4B02G106400/TraesCS2A02G064200/TraesCS7D02G483600/TraesCS4B02G106500/TraesCS1B02G389200/TraesCS4D02G103300/TraesCS4A02G202300/TraesCS4A02G202200/TraesCS7A02G496400/TraesCS1D02G376300/TraesCS6A02G139900/TraesCS4D02G103100/TraesCS1D02G205100/TraesCS1A02G370100
GO:0016050	GO:0016050	P_vesicle organization	21	-0.539467	-1.22327	0.22366	1	0.991932	23998	tags=67%, list=34%, signal=44%	TraesCS3B02G407400/TraesCS2D02G124700/TraesCS3D02G403400/TraesCS1A02G221800/TraesCS2A02G122000/TraesCS1B02G235000/TraesCS3A02G408300/TraesCS1D02G223500/TraesCS1A02G298000/TraesCS1B02G307500/TraesCS1D02G293200/TraesCS3A02G375200/TraesCS7B02G438100/TraesCS2B02G144100
GO:0102293	GO:0102293	F_pheophytinase b activity	4	0.73148	1.22305	0.256167	1	0.991932	19110	tags=100%, list=27%, signal=73%	TraesCS5A02G355700/TraesCS3A02G101900/TraesCS3B02G119400/TraesCS3D02G103900
GO:0080074	GO:0080074	F_spermidine:caffeoyl CoA N-acyltransferase activity	5	0.691366	1.22299	0.262357	1	0.991932	14226	tags=40%, list=20%, signal=32%	TraesCS1D02G021600/TraesCS3D02G525000
GO:0080075	GO:0080075	F_spermidine:feruloyl CoA N-acyltransferase activity	5	0.691366	1.22299	0.262357	1	0.991932	14226	tags=40%, list=20%, signal=32%	TraesCS1D02G021600/TraesCS3D02G525000
GO:0080088	GO:0080088	P_spermidine hydroxycinnamate conjugate biosynthetic process	5	0.691366	1.22299	0.262357	1	0.991932	14226	tags=40%, list=20%, signal=32%	TraesCS1D02G021600/TraesCS3D02G525000
GO:0015807	GO:0015807	P_L-amino acid transport	28	0.478558	1.22299	0.192982	1	0.991932	11747	tags=32%, list=17%, signal=27%	TraesCS1D02G137900/TraesCS6A02G329900/TraesCS6B02G360700/TraesCS6A02G330000/TraesCS6B02G360900/TraesCS6D02G308800/TraesCS2B02G322600/TraesCS2A02G305900/TraesCS6D02G309000
GO:0004407	GO:0004407	F_histone deacetylase activity	10	-0.621549	-1.22294	0.272549	1	0.991932	12927	tags=40%, list=18%, signal=33%	TraesCS1A02G445700/TraesCS3D02G007600/TraesCS1D02G004900/TraesCS1D02G454400
GO:0046109	GO:0046109	P_uridine biosynthetic process	6	-0.67708	-1.22274	0.273486	1	0.991932	2427	tags=50%, list=3%, signal=48%	TraesCS2A02G234900/TraesCS2D02G238600/TraesCS6B02G084400
GO:0080037	GO:0080037	P_negative regulation of cytokinin-activated signaling pathway	11	-0.614843	-1.22261	0.271654	1	0.991932	25079	tags=64%, list=35%, signal=41%	TraesCS4D02G012400/TraesCS4B02G014200/TraesCS4D02G085000/TraesCS4A02G228600/TraesCS4A02G228800/TraesCS7D02G352400/TraesCS7B02G257400
GO:0046975	GO:0046975	F_histone methyltransferase activity (H3-K36 specific)	11	-0.614842	-1.2226	0.271654	1	0.991932	18178	tags=64%, list=26%, signal=47%	TraesCS7D02G244500/TraesCS5B02G265200/TraesCS5D02G273400/TraesCS5D02G270100/TraesCS5A02G265500/TraesCS5B02G260900/TraesCS2B02G015500
GO:0004846	GO:0004846	F_urate oxidase activity	3	-0.765367	-1.22255	0.23614	1	0.991932	16276	tags=100%, list=23%, signal=77%	TraesCS3D02G369200/TraesCS3B02G408900
GO:0003689	GO:0003689	F_DNA clamp loader activity	29	0.477588	1.22185	0.193694	1	0.991932	20214	tags=38%, list=28%, signal=27%	TraesCS2A02G322600/TraesCS2D02G340400/TraesCS2B02G360100/TraesCS3A02G281700/TraesCS5D02G099800/TraesCS4D02G086000/TraesCS4A02G226500/TraesCS5B02G119700/TraesCS4B02G227800/TraesCS5A02G086300/TraesCS3D02G281700
GO:2000121	GO:2000121	P_regulation of removal of superoxide radicals	3	0.771959	1.22154	0.254369	1	0.991932	16229	tags=100%, list=23%, signal=77%	TraesCS1A02G279500/TraesCS1B02G288600/TraesCS1D02G278800
GO:0000974	GO:0000974	C_Prp19 complex	26	-0.517006	-1.22142	0.212569	1	0.991932	27416	tags=65%, list=39%, signal=40%	TraesCS4D02G337200/TraesCS2B02G167600/TraesCS2D02G145800/TraesCS1D02G145900/TraesCS7B02G032400/TraesCS7B02G307000/TraesCS7D02G131000/TraesCS5A02G510600/TraesCS5B02G277100/TraesCS7A02G407000/TraesCS3B02G211300/TraesCS3D02G186100/TraesCS5D02G284700/TraesCS3A02G181200/TraesCS7D02G400600/TraesCS7A02G131700/TraesCS3D02G181100
GO:0031490	GO:0031490	F_chromatin DNA binding	59	-0.451624	-1.22101	0.165812	1	0.991932	8003	tags=19%, list=11%, signal=17%	TraesCS1D02G411400/TraesCS5B02G243200/TraesCS6B02G209300/TraesCS7A02G540000/TraesCS4A02G094700/TraesCS7A02G076500/TraesCS5D02G199600/TraesCS5A02G245800/TraesCS7D02G072200/TraesCS4B02G209800/TraesCS4A02G374700
GO:0043190	GO:0043190	C_ATP-binding cassette (ABC) transporter complex	24	0.497883	1.22042	0.187097	1	0.991932	19350	tags=46%, list=27%, signal=33%	TraesCS3A02G354500/TraesCS2D02G473800/TraesCS1B02G066000/TraesCS3B02G148100/TraesCS1A02G081300/TraesCS1A02G049600/TraesCS3D02G019000/TraesCS3D02G129900/TraesCS3A02G129000/TraesCS1D02G082900/TraesCS3B02G017100
GO:0030123	GO:0030123	C_AP-3 adaptor complex	10	-0.620128	-1.22014	0.27451	1	0.991932	2931	tags=30%, list=4%, signal=29%	TraesCS3D02G535400/TraesCS3B02G599800/TraesCS3B02G600100
GO:0030130	GO:0030130	C_clathrin coat of trans-Golgi network vesicle	12	-0.599968	-1.22012	0.262264	1	0.991932	24547	tags=67%, list=34%, signal=44%	TraesCS4B02G136100/TraesCS4A02G182300/TraesCS2A02G281500/TraesCS2D02G280300/TraesCS4D02G130900/TraesCS2B02G298800/TraesCS2D02G564200/TraesCS2A02G590000
GO:0015398	GO:0015398	F_high-affinity secondary active ammonium transmembrane transporter activity	16	0.553046	1.2199	0.236842	1	0.991932	13339	tags=56%, list=19%, signal=46%	TraesCS3D02G344800/TraesCS5B02G520200/TraesCS5D02G519400/TraesCS4A02G352900/TraesCS3B02G383400/TraesCS3D02G374700/TraesCS6D02G208200/TraesCS3A02G381500/TraesCS6B02G254800
GO:0019740	GO:0019740	P_nitrogen utilization	16	0.553046	1.2199	0.236842	1	0.991932	13339	tags=56%, list=19%, signal=46%	TraesCS3D02G344800/TraesCS5B02G520200/TraesCS5D02G519400/TraesCS4A02G352900/TraesCS3B02G383400/TraesCS3D02G374700/TraesCS6D02G208200/TraesCS3A02G381500/TraesCS6B02G254800
GO:0008631	GO:0008631	P_intrinsic apoptotic signaling pathway in response to oxidative stress	3	-0.763682	-1.21986	0.240246	1	0.991932	16819	tags=100%, list=24%, signal=76%	TraesCS2A02G396400/TraesCS2B02G414800
GO:0003868	GO:0003868	F_4-hydroxyphenylpyruvate dioxygenase activity	3	-0.763629	-1.21978	0.240246	1	0.991932	14250	tags=100%, list=20%, signal=80%	TraesCS6A02G141500/TraesCS6D02G130800
GO:0006990	GO:0006990	P_positive regulation of transcription from RNA polymerase II promoter involved in unfolded protein response	6	-0.675395	-1.21969	0.273486	1	0.991932	23103	tags=100%, list=32%, signal=68%	TraesCS2B02G167900/TraesCS2A02G142800/TraesCS1A02G258100/TraesCS1B02G268500/TraesCS1D02G257400
GO:0032212	GO:0032212	P_positive regulation of telomere maintenance via telomerase	3	0.770786	1.21969	0.254369	1	0.991932	14241	tags=33%, list=20%, signal=27%	TraesCS2A02G335300
GO:0070544	GO:0070544	P_histone H3-K36 demethylation	8	-0.645225	-1.21952	0.29106	1	0.991932	18178	tags=100%, list=26%, signal=74%	TraesCS7A02G246000/TraesCS7D02G244500/TraesCS5B02G265200/TraesCS5D02G273400/TraesCS5D02G270100/TraesCS5A02G265500/TraesCS5B02G260900
GO:0016532	GO:0016532	F_superoxide dismutase copper chaperone activity	3	-0.763451	-1.21949	0.2423	1	0.991932	10717	tags=67%, list=15%, signal=57%	TraesCS2A02G399000/TraesCS2B02G417000
GO:0004108	GO:0004108	F_citrate (Si)-synthase activity	6	0.6726	1.21928	0.25239	1	0.991932	21798	tags=67%, list=31%, signal=46%	TraesCS5B02G416700/TraesCS6B02G194700/TraesCS5D02G422000/TraesCS6D02G155800
GO:0060776	GO:0060776	P_simple leaf morphogenesis	19	0.527704	1.21915	0.213808	1	0.991932	217	tags=5%, list=0%, signal=5%	TraesCS5B02G128800
GO:0019140	GO:0019140	F_inositol 3-kinase activity	3	-0.763216	-1.21912	0.2423	1	0.991932	10161	tags=67%, list=14%, signal=57%	TraesCS4A02G246500/TraesCS4B02G068300
GO:0031929	GO:0031929	P_TOR signaling	6	-0.674931	-1.21885	0.275574	1	0.991932	23136	tags=100%, list=33%, signal=67%	TraesCS4D02G023600/TraesCS4B02G026200/TraesCS5A02G149200/TraesCS5D02G143600/TraesCS4A02G288600
GO:0031931	GO:0031931	C_TORC1 complex	6	-0.674931	-1.21885	0.275574	1	0.991932	23136	tags=100%, list=33%, signal=67%	TraesCS4D02G023600/TraesCS4B02G026200/TraesCS5A02G149200/TraesCS5D02G143600/TraesCS4A02G288600
GO:1902000	GO:1902000	P_homogentisate catabolic process	19	0.527437	1.21854	0.216036	1	0.991932	23704	tags=68%, list=33%, signal=46%	TraesCS7D02G456000/TraesCS5D02G062900/TraesCS7A02G468400/TraesCS5A02G051800/TraesCS5B02G055900/TraesCS5B02G057800/TraesCS6B02G192200/TraesCS5B02G303300/TraesCS6A02G159100/TraesCS5A02G302900/TraesCS5A02G303000/TraesCS5B02G303200/TraesCS5D02G309800
GO:0045471	GO:0045471	P_response to ethanol	7	0.643287	1.21829	0.245681	1	0.991932	12882	tags=43%, list=18%, signal=35%	TraesCS4A02G092200/TraesCS4B02G212300/TraesCS4D02G213300
GO:0000086	GO:0000086	P_G2/M transition of mitotic cell cycle	9	-0.633503	-1.21813	0.284294	1	0.991932	899	tags=22%, list=1%, signal=22%	TraesCS6B02G375500/TraesCS5B02G071000
GO:0006521	GO:0006521	P_regulation of cellular amino acid metabolic process	7	-0.656817	-1.21808	0.27027	1	0.991932	18642	tags=100%, list=26%, signal=74%	TraesCS2A02G349200/TraesCS1D02G101300/TraesCS2B02G367600/TraesCS5D02G292200/TraesCS5B02G284000/TraesCS5A02G284800
GO:0031520	GO:0031520	C_plasma membrane of cell tip	9	0.612748	1.21802	0.240481	1	0.991932	19658	tags=67%, list=28%, signal=48%	TraesCS1B02G024700/TraesCS1D02G020200/TraesCS4A02G109500/TraesCS1B02G428900/TraesCS4D02G195400/TraesCS1D02G408100
GO:0043812	GO:0043812	F_phosphatidylinositol-4-phosphate phosphatase activity	9	0.612748	1.21802	0.240481	1	0.991932	19658	tags=67%, list=28%, signal=48%	TraesCS1B02G024700/TraesCS1D02G020200/TraesCS4A02G109500/TraesCS1B02G428900/TraesCS4D02G195400/TraesCS1D02G408100
GO:0048513	GO:0048513	P_animal organ development	42	-0.468877	-1.21778	0.183849	1	0.991932	12604	tags=33%, list=18%, signal=27%	TraesCS5A02G515000/TraesCS4B02G346100/TraesCS4A02G022700/TraesCS6B02G249000/TraesCS3D02G225000/TraesCS3B02G267600/TraesCS5A02G221200/TraesCS3D02G241400/TraesCS5B02G220000/TraesCS5D02G228900/TraesCS3A02G241100/TraesCS6B02G410400/TraesCS6D02G356600/TraesCS6A02G372500
GO:0008310	GO:0008310	F_single-stranded DNA 3'-5' exodeoxyribonuclease activity	3	-0.762276	-1.21762	0.244353	1	0.991932	16919	tags=100%, list=24%, signal=76%	TraesCS1D02G139000/TraesCS1B02G156600
GO:0010405	GO:0010405	P_arabinogalactan protein metabolic process	24	-0.520846	-1.21752	0.214153	1	0.991932	13511	tags=29%, list=19%, signal=24%	TraesCS4D02G029800/TraesCS7B02G185900/TraesCS5A02G451400/TraesCS5D02G461600/TraesCS4B02G032100/TraesCS5B02G460200/TraesCS1B02G047000
GO:0018258	GO:0018258	P_protein O-linked glycosylation via hydroxyproline	24	-0.520846	-1.21752	0.214153	1	0.991932	13511	tags=29%, list=19%, signal=24%	TraesCS4D02G029800/TraesCS7B02G185900/TraesCS5A02G451400/TraesCS5D02G461600/TraesCS4B02G032100/TraesCS5B02G460200/TraesCS1B02G047000
GO:0009156	GO:0009156	P_ribonucleoside monophosphate biosynthetic process	13	0.569798	1.21706	0.247934	1	0.991932	27277	tags=77%, list=38%, signal=47%	TraesCS3D02G285500/TraesCS3B02G319600/TraesCS5A02G546100/TraesCS6D02G259800/TraesCS6B02G308200/TraesCS7B02G302600/TraesCS3A02G285700/TraesCS4B02G379900/TraesCS7A02G402500/TraesCS6B02G110600
GO:0103099	GO:0103099	F_UDP-glucose:5-methylthiopentylhydroximate S-glucosyltransferase activity	26	0.486948	1.21699	0.18872	1	0.991932	10166	tags=50%, list=14%, signal=43%	TraesCS2A02G054200/TraesCS5B02G305300/TraesCS5D02G076300/TraesCS5A02G304900/TraesCS2A02G073500/TraesCS2D02G046200/TraesCS5A02G305100/TraesCS7B02G413300/TraesCS2D02G054800/TraesCS5D02G312100/TraesCS5B02G305600/TraesCS5D02G312000/TraesCS5B02G305500
GO:0103100	GO:0103100	F_UDP-glucose: 6-methylthiohexylhydroximate S-glucosyltransferase activity	26	0.486948	1.21699	0.18872	1	0.991932	10166	tags=50%, list=14%, signal=43%	TraesCS2A02G054200/TraesCS5B02G305300/TraesCS5D02G076300/TraesCS5A02G304900/TraesCS2A02G073500/TraesCS2D02G046200/TraesCS5A02G305100/TraesCS7B02G413300/TraesCS2D02G054800/TraesCS5D02G312100/TraesCS5B02G305600/TraesCS5D02G312000/TraesCS5B02G305500
GO:0103101	GO:0103101	F_UDP-glucose:7-methylthioheptylhydroximate S-glucosyltransferase activity	26	0.486948	1.21699	0.18872	1	0.991932	10166	tags=50%, list=14%, signal=43%	TraesCS2A02G054200/TraesCS5B02G305300/TraesCS5D02G076300/TraesCS5A02G304900/TraesCS2A02G073500/TraesCS2D02G046200/TraesCS5A02G305100/TraesCS7B02G413300/TraesCS2D02G054800/TraesCS5D02G312100/TraesCS5B02G305600/TraesCS5D02G312000/TraesCS5B02G305500
GO:0103102	GO:0103102	F_UDP-glucose:8-methylthiooctylhydroximate S-glucosyltransferase activity	26	0.486948	1.21699	0.18872	1	0.991932	10166	tags=50%, list=14%, signal=43%	TraesCS2A02G054200/TraesCS5B02G305300/TraesCS5D02G076300/TraesCS5A02G304900/TraesCS2A02G073500/TraesCS2D02G046200/TraesCS5A02G305100/TraesCS7B02G413300/TraesCS2D02G054800/TraesCS5D02G312100/TraesCS5B02G305600/TraesCS5D02G312000/TraesCS5B02G305500
GO:0103103	GO:0103103	F_UDP-glucose: 9-methylthiononylhydroximate S-glucosyltransferase activity	26	0.486948	1.21699	0.18872	1	0.991932	10166	tags=50%, list=14%, signal=43%	TraesCS2A02G054200/TraesCS5B02G305300/TraesCS5D02G076300/TraesCS5A02G304900/TraesCS2A02G073500/TraesCS2D02G046200/TraesCS5A02G305100/TraesCS7B02G413300/TraesCS2D02G054800/TraesCS5D02G312100/TraesCS5B02G305600/TraesCS5D02G312000/TraesCS5B02G305500
GO:0005184	GO:0005184	F_neuropeptide hormone activity	5	-0.699219	-1.21694	0.258403	1	0.991932	10912	tags=60%, list=15%, signal=51%	TraesCS4A02G002700/TraesCS5A02G003100/TraesCS5D02G003800
GO:0060627	GO:0060627	P_regulation of vesicle-mediated transport	31	0.470801	1.21681	0.207675	1	0.991932	25183	tags=48%, list=35%, signal=31%	TraesCS1A02G365100/TraesCS5D02G231100/TraesCS5D02G341800/TraesCS1D02G370600/TraesCS1D02G230100/TraesCS5A02G337100/TraesCS5B02G336100/TraesCS4A02G426100/TraesCS1A02G228300/TraesCS3A02G130000/TraesCS5D02G208300/TraesCS1B02G242500/TraesCS5B02G200600/TraesCS3B02G149100/TraesCS7A02G062800
GO:0008936	GO:0008936	F_nicotinamidase activity	3	0.768727	1.21643	0.254369	1	0.991932	16459	tags=100%, list=23%, signal=77%	TraesCS6A02G216800/TraesCS6D02G198700/TraesCS6B02G246000
GO:0019365	GO:0019365	P_pyridine nucleotide salvage	3	0.768727	1.21643	0.254369	1	0.991932	16459	tags=100%, list=23%, signal=77%	TraesCS6A02G216800/TraesCS6D02G198700/TraesCS6B02G246000
GO:0019774	GO:0019774	C_proteasome core complex, beta-subunit complex	6	-0.673583	-1.21642	0.277662	1	0.991932	3380	tags=33%, list=5%, signal=32%	TraesCS6B02G174200/TraesCS7B02G437600
GO:0006139	GO:0006139	P_nucleobase-containing compound metabolic process	31	-0.494711	-1.21627	0.214669	1	0.991932	3410	tags=10%, list=5%, signal=9%	TraesCS4B02G049300/TraesCS2B02G279800/TraesCS2A02G262300
GO:0046429	GO:0046429	F_4-hydroxy-3-methylbut-2-en-1-yl diphosphate synthase activity	6	0.670807	1.21603	0.25239	1	0.991932	20866	tags=67%, list=29%, signal=47%	TraesCS4D02G061800/TraesCS4A02G251600/TraesCS6B02G245100/TraesCS4B02G062800
GO:0048759	GO:0048759	P_xylem vessel member cell differentiation	14	0.559575	1.21596	0.242739	1	0.991932	2253	tags=21%, list=3%, signal=21%	TraesCS7A02G068300/TraesCS7D02G062600/TraesCS7D02G062300
GO:1902185	GO:1902185	P_positive regulation of shoot apical meristem development	3	-0.761041	-1.21564	0.246407	1	0.991932	4423	tags=67%, list=6%, signal=63%	TraesCS1A02G442400/TraesCS1D02G450200
GO:0007143	GO:0007143	P_female meiotic division	29	-0.499447	-1.21541	0.209677	1	0.991932	15366	tags=34%, list=22%, signal=27%	TraesCS3A02G423900/TraesCS3D02G419100/TraesCS3B02G434600/TraesCS1D02G287700/TraesCS2B02G296800/TraesCS4D02G274700/TraesCS5B02G455700/TraesCS3D02G396500/TraesCS5B02G451400/TraesCS5D02G454200
GO:0071484	GO:0071484	P_cellular response to light intensity	6	-0.672957	-1.21529	0.279749	1	0.991932	21453	tags=83%, list=30%, signal=58%	TraesCS7A02G282100/TraesCS7D02G280600/TraesCS4A02G134100/TraesCS4B02G170800/TraesCS7B02G179200
GO:0090416	GO:0090416	F_nicotinate transporter activity	9	0.611321	1.21519	0.242485	1	0.991932	21168	tags=78%, list=30%, signal=55%	TraesCS2D02G205200/TraesCS2B02G224800/TraesCS2A02G197300/TraesCS5A02G377000/TraesCS5A02G376900/TraesCS5B02G380500/TraesCS5B02G380600
GO:0090417	GO:0090417	F_N-methylnicotinate transporter activity	9	0.611321	1.21519	0.242485	1	0.991932	21168	tags=78%, list=30%, signal=55%	TraesCS2D02G205200/TraesCS2B02G224800/TraesCS2A02G197300/TraesCS5A02G377000/TraesCS5A02G376900/TraesCS5B02G380500/TraesCS5B02G380600
GO:2001142	GO:2001142	P_nicotinate transport	9	0.611321	1.21519	0.242485	1	0.991932	21168	tags=78%, list=30%, signal=55%	TraesCS2D02G205200/TraesCS2B02G224800/TraesCS2A02G197300/TraesCS5A02G377000/TraesCS5A02G376900/TraesCS5B02G380500/TraesCS5B02G380600
GO:2001143	GO:2001143	P_N-methylnicotinate transport	9	0.611321	1.21519	0.242485	1	0.991932	21168	tags=78%, list=30%, signal=55%	TraesCS2D02G205200/TraesCS2B02G224800/TraesCS2A02G197300/TraesCS5A02G377000/TraesCS5A02G376900/TraesCS5B02G380500/TraesCS5B02G380600
GO:0009395	GO:0009395	P_phospholipid catabolic process	39	0.449935	1.215	0.177156	1	0.991932	16855	tags=31%, list=24%, signal=23%	TraesCS1A02G365100/TraesCS3B02G552800/TraesCS5D02G231100/TraesCS3D02G083000/TraesCS3A02G083200/TraesCS5D02G341800/TraesCS4B02G015300/TraesCS4A02G298300/TraesCS1D02G370600/TraesCS1D02G230100/TraesCS5A02G337100/TraesCS5B02G336100
GO:0004316	GO:0004316	F_3-oxoacyl-[acyl-carrier-protein] reductase (NADPH) activity	2	-0.821716	-1.21484	0.254438	1	0.991932	3141	tags=100%, list=4%, signal=96%	TraesCS5D02G474500
GO:0016174	GO:0016174	F_NAD(P)H oxidase activity	34	-0.487441	-1.21472	0.217235	1	0.991932	16012	tags=44%, list=23%, signal=34%	TraesCS3A02G182900/TraesCS5D02G222100/TraesCS5B02G212100/TraesCS3A02G280200/TraesCS3D02G347900/TraesCS3D02G279900/TraesCS1D02G284900/TraesCS5A02G093600/TraesCS5B02G099700/TraesCS5B02G299000/TraesCS5D02G105900/TraesCS1A02G290700/TraesCS5D02G306400/TraesCS1D02G289300/TraesCS5A02G301700
GO:0004749	GO:0004749	F_ribose phosphate diphosphokinase activity	15	-0.571477	-1.21464	0.265421	1	0.991932	2975	tags=13%, list=4%, signal=13%	TraesCS4B02G380000/TraesCS5A02G546200
GO:2000762	GO:2000762	P_regulation of phenylpropanoid metabolic process	11	-0.6102	-1.21337	0.287402	1	0.991932	22846	tags=64%, list=32%, signal=43%	TraesCS4D02G085000/TraesCS4A02G228600/TraesCS2A02G238200/TraesCS4A02G228800/TraesCS2D02G245200/TraesCS7D02G352400/TraesCS7B02G257400
GO:0005358	GO:0005358	F_high-affinity hydrogen:glucose symporter activity	4	0.725574	1.21318	0.271347	1	0.991932	13815	tags=75%, list=19%, signal=60%	TraesCS4B02G243500/TraesCS4D02G243100/TraesCS4A02G066200
GO:0010021	GO:0010021	P_amylopectin biosynthetic process	36	-0.480861	-1.21311	0.20318	1	0.991932	15613	tags=36%, list=22%, signal=28%	TraesCS1D02G246300/TraesCS7A02G251400/TraesCS7B02G018600/TraesCS7D02G117800/TraesCS7A02G120300/TraesCS7B02G139700/TraesCS7D02G249500/TraesCS1B02G119300/TraesCS1D02G100100/TraesCS2B02G327300/TraesCS2D02G308600/TraesCS1A02G091500/TraesCS2A02G310300
GO:1990269	GO:1990269	F_RNA polymerase II C-terminal domain phosphoserine binding	7	-0.654059	-1.21297	0.274428	1	0.991932	16432	tags=71%, list=23%, signal=55%	TraesCS5A02G393400/TraesCS2B02G281500/TraesCS2A02G260500/TraesCS2D02G263200/TraesCS5A02G096000
GO:0046898	GO:0046898	P_response to cycloheximide	32	0.464034	1.21235	0.221219	1	0.991932	6764	tags=19%, list=10%, signal=17%	TraesCS3D02G234700/TraesCS6A02G375900/TraesCS2D02G378100/TraesCS2B02G398900/TraesCS6D02G360900/TraesCS2A02G381600
GO:0047750	GO:0047750	F_cholestenol delta-isomerase activity	4	0.724357	1.21114	0.273245	1	0.991932	5273	tags=25%, list=7%, signal=23%	TraesCS7D02G068300
GO:0047100	GO:0047100	F_glyceraldehyde-3-phosphate dehydrogenase (NADP+) (phosphorylating) activity	6	-0.670651	-1.21112	0.279749	1	0.991932	22303	tags=83%, list=31%, signal=57%	TraesCS4D02G319400/TraesCS2A02G344600/TraesCS4B02G323000/TraesCS2B02G342200/TraesCS2D02G322900
[truncated: 4,952 more rows]

## Sheet: A1589_vs_A8455_T2
Table S5-2 Gene Set Enrichment Analysis (GSEA) to identify the overrepresented pathways in each comparison A1589_vs_A8455_T2
	ID	Description	setSize	enrichmentScore	NES	pvalue	p.adjust	qvalue	rank	leading_edge	core_enrichment
[truncated: 6,312 more rows]

## Sheet: A1589_vs_A8455_T3
Table S5-3 Gene Set Enrichment Analysis (GSEA) to identify the overrepresented pathways in each comparison A1589_vs_A8455_T3
[truncated: 6,309 more rows]

## Sheet: Su3_vs_A8455_T1
Table S5-4 Gene Set Enrichment Analysis (GSEA) to identify the overrepresented pathways in each comparison Su3_vs_A8455_T1
[truncated: 6,313 more rows]

[truncated: 5 more sheets: Su3_vs_A8455_T2, Su3_vs_A8455_T3, Su3_vs_A1589_T1, Su3_vs_A1589_T2, Su3_vs_A1589_T3]
