# Supplementary material for: Comparative transcriptomic analysis of wheat cultivars differing in their resistance to Fusarium head blight infection during grain-filling stages reveals unique defense mechanisms at play
Source: BMC Plant Biol. 2023 Sep 16;23:433. doi: 10.1186/s12870-023-04451-0 (PMC10504723; doi:10.1186/s12870-023-04451-0)
Supplement: Supplementary file 7 — Additional file 7: Table S6. Selected genes and the their primers for RT-qPCR analysis*. [file 12870_2023_4451_MOESM7_ESM.xlsx]

## Sheet: Sheet1
Table S6 Selected genes and the their primers for RT-qPCR analysis*
		RT-qPCR			RNASeq_DESeq2
Gene	Annotation	forward	reverse	Log2 FC(qRT-PCR)	log2FoldChange	pvalue	padj	GO
Sumai3 vs Annong1589(reference)
TraesCS2D02G422400	cinnamyl-alcohol dehydrogenase	5' TCAGCGAGACGCAGGAGA 3'	5' ATCCGCCTTGAGGGTGTT 3'	-4.7211	-7.38869	1.75e-09	1.45e-08	F_aryl-alcohol dehydrogenase (NADP+) activity, F_mannitol dehydrogenase activity, C_apoplast, F_zinc ion binding, C_cytoplasm, P_lignin biosynthetic process, P_response to bacterium, F_electron carrier activity, F_aryl-alcohol dehydrogenase (NAD+) activity, F_nucleotide binding, P_oxidation-reduction process, P_response to cytokinin, F_iron-sulfur cluster binding, F_sinapyl alcohol dehydrogenase …
TraesCS3B02G099000	GH16 domain-containing protein	5' AAAGGCGAGAGGGAGCAG 3'	5' GGCATGAGGTTCTTGAGCAC 3'	-4.62132	-7.25478	7.94e-09	6.05e-08	P_carbohydrate metabolic process, F_hydrolase activity, hydrolyzing O-glycosyl compounds
TraesCS3A02G410800	Tyrosine decarboxylase	5' TATGGCGTGGAAAACCTGC 3'	5' GGCAGAAGGCGGAAACAC 3'	-3.7692	-6.34505	1.22e-06	6.84e-06	P_response to water deprivation, F_aromatic-L-amino-acid decarboxylase activity, F_phenylacetaldehyde synthase activity, F_tyrosine decarboxylase activity, P_response to wounding, C_cytoplasm, P_L-phenylalanine catabolic process, P_tyramine biosynthetic process, F_pyridoxal phosphate binding
TraesCS7A02G548000	chitinase	5' GGTTTTGGATGACGGCACA 3'	5' CCGAGGATGTCACAGTAGCG 3'	-2.26072	4.46677	0.00331711	0.00940321	F_chitin binding, P_cell wall macromolecule catabolic process, C_vacuole, P_defense response to fungus, P_jasmonic acid and ethylene-dependent systemic resistance, ethylene mediated signaling pathway, P_killing of cells of other organism, F_endochitinase activity, P_chitin catabolic process, F_beta-N-acetylglucosaminidase activity, P_response to cadmium ion, P_polysaccharide catabolic process, C_…
TraesCS4D02G093600	aldehyde oxygenase	5' GAGAGCCTCAACATACATAGCG 3'	5' CCCTTGTCCGTTCCATAAATA 3'	0.632084	4.70628	3.76e-24	1.01e-22	P_fatty acid biosynthetic process, F_C-4 methylsterol oxidase activity, C_integral component of membrane, F_iron ion binding, P_sterol biosynthetic process, P_oxidation-reduction process
TraesCS5A02G496500	Defensin	5' CCTGGTGCTGCTGCTCG 3'	5' GCTCAGCGACTCGCACCT 3'	3.38578	6.35889	1.48e-17	2.63e-16	F_peptidase inhibitor activity, C_plasma membrane, C_plant-type cell wall, C_plasmodesma, P_defense response to fungus, P_killing of cells of other organism, C_extracellular region
TraesCS1D02G012100	Knottin scorpion toxin-like domain-containing protein	5' ATGGGGACGACGAAGACC 3'	5' GGGGAAAGTTCTCGGTGC 3'	-0.158979	7.14952	4.71e-08	3.24e-07	C_plasma membrane, C_plant-type cell wall, P_defense response to fungus, P_killing of cells of other organism, C_extracellular region
TraesCS7B02G471500	chitinase	5' GTCCTCCATCGTCTCCCG 3'	5' CGAAGGCGTCGTAGGTGTAG 3'	1.31882	8.2406	2.92e-11	2.94e-10	F_chitin binding, P_cell wall macromolecule catabolic process, C_vacuole, P_defense response to fungus, P_jasmonic acid and ethylene-dependent systemic resistance, ethylene mediated signaling pathway, P_killing of cells of other organism, F_endochitinase activity, P_chitin catabolic process, F_beta-N-acetylglucosaminidase activity, P_response to cadmium ion, P_polysaccharide catabolic process, C_…
TraesCS1A02G014100	Knottin scorpion toxin-like domain-containing protein	5' ATGGGGACGACGAAGACG 3'	5' ACACGCTGTCGCAGTTGG 3'	1.704	9.14734	5.41e-14	7.24e-13	C_plasma membrane, C_plant-type cell wall, P_defense response to fungus, P_killing of cells of other organism, C_extracellular region
Annong1589 10DPA vs 5DPA(reference)
TraesCS2D02G528400	Lipoxygenase	5' GTTCACTGCTGGTGCCTTGG 3'	5' AGGAGCAGCTTGCCTTGGAC 3'	-1.79667	-1.6644	2.19948e-14	5.58206e-13	C_chloroplast, F_linoleate 13S-lipoxygenase activity, P_oxidation-reduction process, P_oxylipin biosynthetic process, P_response to jasmonic acid, P_defense response to bacterium, incompatible interaction, P_root development, P_fatty acid biosynthetic process, F_iron ion binding, F_protein binding, P_response to abscisic acid, C_chloroplast
